# Supplementary material for: POMK regulates dystroglycan function via LARGE1-mediated elongation of matriglycan
Source: eLife. 2020 Sep 25;9:e61388. doi: 10.7554/eLife.61388 (PMC7556876; doi:10.7554/eLife.61388)
Supplement: Source data 1. — Data were exported to the TXT format by FlexAnalysis 3.3 (Bruker Daltonics). The mass spectra in the article were zoomed into the range of m/z 750–950 to better present MS signals corresponding to core M3 glycan structures. [file elife-61388-data1.txt.zip]

Archive with 1 entries (1 files):
- HAP_FKTN_DG390_0_D21_1.txt
