# Supplementary material for: POMK regulates dystroglycan function via LARGE1-mediated elongation of matriglycan
Source: eLife. 2020 Sep 25;9:e61388. doi: 10.7554/eLife.61388 (PMC7556876; doi:10.7554/eLife.61388)
Supplement: Source data 1. — Data were exported to the TXT format by FlexAnalysis 3.3 (Bruker Daltonics). The mass spectra in the article were zoomed into the range of m/z 750–950 to better present MS signals corresponding to core M3 glycan structures. [file elife-61388-data1.txt.zip › HAP_FKTN_DG390_0_D21_1.txt]

479.8 -2

479.8 -2

479.8 -2

479.8 -2

479.8 -2

479.8 -2

479.9 -2

479.9 -2

479.9 -2

479.9 -2

479.9 -2

479.9 -2

479.9 -2

479.9 -2

479.9 -2

479.9 -2

479.9 -1

479.9 -1

479.9 -1

479.9 -1

479.9 -0

479.9 -0

480.0 1

480.0 1

480.0 1

480.0 2

480.0 3

480.0 4

480.0 4

480.0 4

480.0 5

480.0 5

480.0 6

480.0 6

480.0 6

480.0 6

480.0 6

480.0 6

480.1 7

480.1 6

480.1 6

480.1 5

480.1 4

480.1 4

480.1 4

480.1 4

480.1 4

480.1 3

480.1 3

480.1 3

480.1 3

480.1 2

480.1 3

480.1 2

480.2 2

480.2 2

480.2 2

480.2 1

480.2 1

480.2 -0

480.2 -0

480.2 0

480.2 0

480.2 0

480.2 0

480.2 1

480.2 1

480.2 2

480.2 3

480.2 4

480.3 5

480.3 6

480.3 8

480.3 9

480.3 11

480.3 12

480.3 14

480.3 17

480.3 19

480.3 22

480.3 24

480.3 25

480.3 26

480.3 28

480.3 29

480.3 31

480.4 32

480.4 34

480.4 35

480.4 36

480.4 37

480.4 37

480.4 39

480.4 40

480.4 43

480.4 45

480.4 47

480.4 49

480.4 51

480.4 51

480.4 53

480.4 54

480.5 56

480.5 58

480.5 60

480.5 61

480.5 63

480.5 64

480.5 66

480.5 67

480.5 69

480.5 70

480.5 71

480.5 71

480.5 71

480.5 72

480.5 71

480.5 70

480.6 69

480.6 68

480.6 65

480.6 62

480.6 58

480.6 54

480.6 51

480.6 49

480.6 47

480.6 44

480.6 41

480.6 39

480.6 36

480.6 33

480.6 31

480.6 30

480.7 30

480.7 29

480.7 28

480.7 26

480.7 24

480.7 23

480.7 21

480.7 20

480.7 19

480.7 18

480.7 18

480.7 18

480.7 17

480.7 16

480.7 16

480.7 16

480.8 15

480.8 14

480.8 13

480.8 13

480.8 12

480.8 11

480.8 10

480.8 8

480.8 7

480.8 5

480.8 4

480.8 3

480.8 2

480.8 2

480.8 2

480.8 2

480.9 2

480.9 1

480.9 1

480.9 1

480.9 1

480.9 1

480.9 1

480.9 1

480.9 1

480.9 1

480.9 1

480.9 0

480.9 1

480.9 1

480.9 1

480.9 2

481.0 2

481.0 2

481.0 1

481.0 2

481.0 2

481.0 2

481.0 2

481.0 2

481.0 3

481.0 3

481.0 3

481.0 3

481.0 4

481.0 5

481.0 5

481.0 4

481.1 4

481.1 4

481.1 4

481.1 4

481.1 5

481.1 5

481.1 5

481.1 5

481.1 5

481.1 5

481.1 4

481.1 4

481.1 4

481.1 4

481.1 4

481.1 3

481.2 4

481.2 4

481.2 3

481.2 3

481.2 3

481.2 3

481.2 3

481.2 3

481.2 2

481.2 2

481.2 1

481.2 1

481.2 2

481.2 4

481.2 6

481.2 7

481.3 8

481.3 9

481.3 11

481.3 12

481.3 14

481.3 17

481.3 21

481.3 25

481.3 28

481.3 32

481.3 35

481.3 39

481.3 41

481.3 44

481.3 47

481.3 50

481.3 54

481.4 57

481.4 60

481.4 62

481.4 65

481.4 68

481.4 71

481.4 74

481.4 77

481.4 78

481.4 80

481.4 81

481.4 81

481.4 82

481.4 83

481.4 84

481.4 85

481.5 85

481.5 85

481.5 85

481.5 85

481.5 86

481.5 88

481.5 89

481.5 88

481.5 87

481.5 87

481.5 87

481.5 86

481.5 85

481.5 85

481.5 85

481.5 83

481.6 80

481.6 78

481.6 75

481.6 72

481.6 69

481.6 66

481.6 63

481.6 60

481.6 58

481.6 55

481.6 52

481.6 48

481.6 45

481.6 42

481.6 39

481.6 37

481.7 34

481.7 30

481.7 26

481.7 24

481.7 21

481.7 18

481.7 15

481.7 13

481.7 11

481.7 10

481.7 8

481.7 8

481.7 7

481.7 8

481.7 8

481.7 8

481.8 8

481.8 7

481.8 6

481.8 6

481.8 5

481.8 5

481.8 4

481.8 4

481.8 4

481.8 4

481.8 4

481.8 4

481.8 4

481.8 5

481.8 4

481.8 4

481.9 4

481.9 3

481.9 3

481.9 2

481.9 2

481.9 2

481.9 1

481.9 1

481.9 1

481.9 1

481.9 1

481.9 1

481.9 1

481.9 0

481.9 0

481.9 0

482.0 -0

482.0 0

482.0 1

482.0 1

482.0 1

482.0 2

482.0 2

482.0 2

482.0 2

482.0 3

482.0 3

482.0 3

482.0 3

482.0 3

482.0 3

482.0 3

482.1 3

482.1 4

482.1 4

482.1 5

482.1 5

482.1 5

482.1 5

482.1 4

482.1 3

482.1 4

482.1 4

482.1 3

482.1 3

482.1 3

482.1 3

482.1 4

482.2 4

482.2 4

482.2 4

482.2 4

482.2 4

482.2 4

482.2 4

482.2 5

482.2 5

482.2 5

482.2 4

482.2 4

482.2 4

482.2 4

482.2 4

482.2 4

482.3 4

482.3 5

482.3 6

482.3 7

482.3 8

482.3 8

482.3 8

482.3 10

482.3 11

482.3 14

482.3 16

482.3 18

482.3 20

482.3 21

482.3 22

482.3 23

482.4 26

482.4 29

482.4 31

482.4 34

482.4 36

482.4 38

482.4 41

482.4 43

482.4 46

482.4 49

482.4 51

482.4 54

482.4 57

482.4 60

482.4 62

482.4 64

482.5 67

482.5 69

482.5 71

482.5 74

482.5 76

482.5 78

482.5 80

482.5 82

482.5 82

482.5 82

482.5 82

482.5 81

482.5 80

482.5 79

482.5 77

482.5 73

482.6 69

482.6 67

482.6 65

482.6 63

482.6 62

482.6 62

482.6 62

482.6 62

482.6 65

482.6 72

482.6 80

482.6 88

482.6 95

482.6 102

482.6 108

482.6 114

482.7 118

482.7 123

482.7 127

482.7 131

482.7 134

482.7 136

482.7 138

482.7 139

482.7 139

482.7 140

482.7 139

482.7 138

482.7 135

482.7 132

482.7 127

482.7 121

482.8 114

482.8 106

482.8 97

482.8 89

482.8 79

482.8 70

482.8 60

482.8 50

482.8 38

482.8 28

482.8 19

482.8 13

482.8 7

482.8 3

482.8 0

482.8 -2

482.9 -4

482.9 -3

482.9 0

482.9 3

482.9 5

482.9 5

482.9 4

482.9 4

482.9 3

482.9 2

482.9 2

482.9 3

482.9 4

482.9 4

482.9 5

482.9 5

483.0 6

483.0 6

483.0 5

483.0 6

483.0 6

483.0 6

483.0 6

483.0 6

483.0 5

483.0 4

483.0 5

483.0 5

483.0 5

483.0 5

483.0 5

483.0 5

483.1 5

483.1 5

483.1 5

483.1 6

483.1 6

483.1 6

483.1 6

483.1 7

483.1 7

483.1 7

483.1 8

483.1 7

483.1 8

483.1 8

483.1 7

483.1 7

483.2 7

483.2 7

483.2 7

483.2 7

483.2 7

483.2 7

483.2 8

483.2 9

483.2 9

483.2 9

483.2 9

483.2 9

483.2 9

483.2 9

483.2 8

483.2 10

483.3 12

483.3 14

483.3 18

483.3 22

483.3 27

483.3 32

483.3 39

483.3 45

483.3 51

483.3 57

483.3 64

483.3 70

483.3 77

483.3 83

483.3 88

483.3 94

483.4 100

483.4 105

483.4 110

483.4 114

483.4 119

483.4 121

483.4 123

483.4 123

483.4 124

483.4 124

483.4 124

483.4 122

483.4 120

483.4 117

483.4 115

483.4 115

483.5 114

483.5 110

483.5 107

483.5 104

483.5 101

483.5 98

483.5 95

483.5 92

483.5 90

483.5 89

483.5 87

483.5 84

483.5 82

483.5 80

483.5 79

483.5 77

483.6 76

483.6 72

483.6 69

483.6 67

483.6 64

483.6 62

483.6 60

483.6 59

483.6 58

483.6 58

483.6 58

483.6 59

483.6 60

483.6 61

483.6 62

483.6 61

483.7 62

483.7 62

483.7 63

483.7 62

483.7 62

483.7 62

483.7 63

483.7 64

483.7 65

483.7 66

483.7 65

483.7 64

483.7 63

483.7 62

483.7 61

483.7 58

483.8 55

483.8 52

483.8 49

483.8 45

483.8 41

483.8 36

483.8 32

483.8 28

483.8 23

483.8 19

483.8 15

483.8 10

483.8 6

483.8 3

483.8 -0

483.8 -2

483.9 -4

483.9 -5

483.9 -5

483.9 -5

483.9 -4

483.9 -3

483.9 -3

483.9 -3

483.9 -3

483.9 -3

483.9 -3

483.9 -2

483.9 -3

483.9 -3

483.9 -3

483.9 -3

484.0 -3

484.0 -4

484.0 -4

484.0 -3

484.0 -3

484.0 -3

484.0 -3

484.0 -2

484.0 -1

484.0 -0

484.0 0

484.0 1

484.0 1

484.0 1

484.0 1

484.0 2

484.1 2

484.1 3

484.1 3

484.1 3

484.1 3

484.1 3

484.1 4

484.1 3

484.1 3

484.1 3

484.1 3

484.1 3

484.1 3

484.1 3

484.1 3

484.1 4

484.2 3

484.2 3

484.2 3

484.2 3

484.2 2

484.2 2

484.2 0

484.2 0

484.2 1

484.2 1

484.2 2

484.2 2

484.2 4

484.2 7

484.2 10

484.2 14

484.3 19

484.3 24

484.3 30

484.3 35

484.3 39

484.3 43

484.3 46

484.3 49

484.3 51

484.3 56

484.3 58

484.3 62

484.3 65

484.3 69

484.3 73

484.3 78

484.4 83

484.4 88

484.4 93

484.4 97

484.4 102

484.4 107

484.4 111

484.4 115

484.4 116

484.4 119

484.4 120

484.4 121

484.4 121

484.4 121

484.4 121

484.4 120

484.5 119

484.5 119

484.5 117

484.5 115

484.5 115

484.5 115

484.5 117

484.5 117

484.5 117

484.5 116

484.5 113

484.5 107

484.5 96

484.5 79

484.5 63

484.5 50

484.6 34

484.6 23

484.6 19

484.6 26

484.6 46

484.6 79

484.6 123

484.6 170

484.6 221

484.6 272

484.6 321

484.6 369

484.6 412

484.6 452

484.6 489

484.6 524

484.7 553

484.7 579

484.7 601

484.7 619

484.7 631

484.7 639

484.7 642

484.7 642

484.7 636

484.7 626

484.7 612

484.7 593

484.7 571

484.7 545

484.7 514

484.7 479

484.8 440

484.8 396

484.8 348

484.8 296

484.8 242

484.8 187

484.8 131

484.8 81

484.8 40

484.8 5

484.8 -24

484.8 -39

484.8 -43

484.8 -37

484.8 -27

484.8 -15

484.9 -6

484.9 -2

484.9 2

484.9 4

484.9 5

484.9 5

484.9 4

484.9 4

484.9 6

484.9 6

484.9 6

484.9 6

484.9 5

484.9 5

484.9 4

484.9 4

485.0 3

485.0 2

485.0 3

485.0 2

485.0 2

485.0 2

485.0 2

485.0 3

485.0 3

485.0 4

485.0 5

485.0 5

485.0 6

485.0 7

485.0 7

485.0 8

485.1 8

485.1 8

485.1 8

485.1 8

485.1 8

485.1 8

485.1 7

485.1 8

485.1 8

485.1 8

485.1 7

485.1 7

485.1 7

485.1 8

485.1 9

485.1 9

485.2 10

485.2 9

485.2 9

485.2 8

485.2 7

485.2 7

485.2 7

485.2 8

485.2 8

485.2 8

485.2 7

485.2 7

485.2 5

485.2 4

485.2 4

485.2 5

485.3 6

485.3 7

485.3 12

485.3 17

485.3 22

485.3 29

485.3 38

485.3 50

485.3 62

485.3 75

485.3 88

485.3 101

485.3 114

485.3 125

485.3 137

485.3 148

485.4 159

485.4 169

485.4 178

485.4 185

485.4 192

485.4 199

485.4 204

485.4 206

485.4 206

485.4 206

485.4 204

485.4 201

485.4 197

485.4 193

485.4 186

485.4 181

485.5 173

485.5 165

485.5 156

485.5 145

485.5 136

485.5 127

485.5 119

485.5 111

485.5 103

485.5 95

485.5 89

485.5 84

485.5 79

485.5 74

485.5 71

485.5 69

485.6 66

485.6 64

485.6 64

485.6 66

485.6 69

485.6 76

485.6 83

485.6 92

485.6 102

485.6 114

485.6 124

485.6 133

485.6 142

485.6 148

485.6 154

485.6 159

485.7 163

485.7 166

485.7 168

485.7 171

485.7 171

485.7 171

485.7 171

485.7 169

485.7 166

485.7 165

485.7 162

485.7 157

485.7 152

485.7 146

485.7 140

485.7 132

485.8 121

485.8 110

485.8 97

485.8 84

485.8 72

485.8 58

485.8 45

485.8 33

485.8 22

485.8 11

485.8 4

485.8 0

485.8 -1

485.8 -1

485.8 0

485.8 2

485.9 3

485.9 5

485.9 5

485.9 6

485.9 6

485.9 6

485.9 5

485.9 4

485.9 4

485.9 4

485.9 4

485.9 4

485.9 3

485.9 3

485.9 3

485.9 3

486.0 3

486.0 3

486.0 3

486.0 3

486.0 3

486.0 2

486.0 2

486.0 3

486.0 3

486.0 3

486.0 2

486.0 3

486.0 3

486.0 3

486.0 4

486.0 4

486.1 4

486.1 4

486.1 5

486.1 5

486.1 6

486.1 6

486.1 7

486.1 7

486.1 7

486.1 6

486.1 6

486.1 6

486.1 6

486.1 6

486.1 6

486.1 6

486.2 5

486.2 5

486.2 5

486.2 6

486.2 5

486.2 5

486.2 6

486.2 6

486.2 6

486.2 7

486.2 7

486.2 7

486.2 8

486.2 8

486.2 9

486.2 11

486.3 13

486.3 14

486.3 15

486.3 17

486.3 19

486.3 21

486.3 24

486.3 26

486.3 29

486.3 32

486.3 36

486.3 39

486.3 43

486.3 47

486.3 49

486.3 52

486.4 55

486.4 58

486.4 61

486.4 65

486.4 68

486.4 71

486.4 72

486.4 74

486.4 76

486.4 77

486.4 79

486.4 80

486.4 81

486.4 80

486.4 80

486.4 80

486.5 80

486.5 79

486.5 77

486.5 76

486.5 74

486.5 72

486.5 71

486.5 68

486.5 67

486.5 65

486.5 62

486.5 59

486.5 56

486.5 53

486.5 51

486.5 49

486.6 48

486.6 48

486.6 48

486.6 48

486.6 50

486.6 53

486.6 57

486.6 61

486.6 65

486.6 70

486.6 75

486.6 80

486.6 84

486.6 86

486.6 88

486.7 90

486.7 91

486.7 92

486.7 93

486.7 93

486.7 93

486.7 92

486.7 91

486.7 89

486.7 87

486.7 84

486.7 80

486.7 76

486.7 72

486.7 67

486.7 63

486.8 58

486.8 52

486.8 46

486.8 40

486.8 33

486.8 26

486.8 20

486.8 14

486.8 9

486.8 5

486.8 2

486.8 -0

486.8 -1

486.8 -2

486.8 -2

486.8 -2

486.9 -1

486.9 0

486.9 1

486.9 2

486.9 3

486.9 3

486.9 3

486.9 3

486.9 3

486.9 3

486.9 4

486.9 4

486.9 4

486.9 5

486.9 5

486.9 6

487.0 7

487.0 6

487.0 6

487.0 7

487.0 7

487.0 6

487.0 6

487.0 7

487.0 7

487.0 8

487.0 9

487.0 9

487.0 10

487.0 10

487.0 10

487.0 10

487.1 10

487.1 9

487.1 9

487.1 10

487.1 10

487.1 10

487.1 10

487.1 9

487.1 9

487.1 9

487.1 9

487.1 10

487.1 10

487.1 10

487.1 11

487.1 12

487.2 12

487.2 12

487.2 12

487.2 13

487.2 15

487.2 16

487.2 17

487.2 18

487.2 19

487.2 19

487.2 21

487.2 21

487.2 21

487.2 22

487.2 23

487.2 23

487.3 25

487.3 28

487.3 31

487.3 34

487.3 37

487.3 43

487.3 51

487.3 60

487.3 68

487.3 76

487.3 86

487.3 95

487.3 105

487.3 114

487.3 121

487.3 127

487.4 133

487.4 138

487.4 144

487.4 147

487.4 150

487.4 152

487.4 153

487.4 154

487.4 155

487.4 154

487.4 153

487.4 152

487.4 150

487.4 148

487.4 143

487.4 137

487.5 132

487.5 126

487.5 120

487.5 115

487.5 108

487.5 102

487.5 99

487.5 97

487.5 95

487.5 94

487.5 94

487.5 96

487.5 97

487.5 100

487.5 104

487.5 110

487.6 113

487.6 115

487.6 116

487.6 118

487.6 120

487.6 121

487.6 120

487.6 119

487.6 116

487.6 115

487.6 112

487.6 108

487.6 103

487.6 98

487.6 93

487.6 88

487.7 83

487.7 78

487.7 71

487.7 65

487.7 59

487.7 51

487.7 44

487.7 36

487.7 30

487.7 24

487.7 20

487.7 15

487.7 11

487.7 8

487.7 6

487.7 6

487.8 6

487.8 5

487.8 4

487.8 3

487.8 3

487.8 3

487.8 2

487.8 2

487.8 2

487.8 2

487.8 1

487.8 1

487.8 2

487.8 3

487.8 3

487.8 3

487.9 4

487.9 4

487.9 4

487.9 5

487.9 5

487.9 5

487.9 6

487.9 6

487.9 6

487.9 6

487.9 6

487.9 6

487.9 5

487.9 5

487.9 4

487.9 3

488.0 3

488.0 2

488.0 2

488.0 2

488.0 1

488.0 1

488.0 1

488.0 -0

488.0 0

488.0 1

488.0 1

488.0 1

488.0 2

488.0 2

488.0 3

488.0 3

488.1 4

488.1 4

488.1 4

488.1 3

488.1 3

488.1 3

488.1 4

488.1 4

488.1 5

488.1 5

488.1 5

488.1 6

488.1 6

488.1 5

488.1 5

488.1 6

488.2 5

488.2 5

488.2 5

488.2 5

488.2 5

488.2 5

488.2 5

488.2 6

488.2 6

488.2 6

488.2 7

488.2 7

488.2 8

488.2 8

488.2 9

488.2 10

488.3 10

488.3 10

488.3 12

488.3 13

488.3 14

488.3 15

488.3 17

488.3 18

488.3 21

488.3 23

488.3 26

488.3 29

488.3 32

488.3 35

488.3 37

488.4 39

488.4 41

488.4 43

488.4 45

488.4 48

488.4 49

488.4 51

488.4 52

488.4 53

488.4 55

488.4 56

488.4 56

488.4 56

488.4 56

488.4 56

488.4 56

488.5 56

488.5 56

488.5 55

488.5 55

488.5 55

488.5 54

488.5 55

488.5 55

488.5 57

488.5 59

488.5 60

488.5 62

488.5 65

488.5 69

488.5 74

488.5 78

488.6 84

488.6 90

488.6 96

488.6 102

488.6 108

488.6 112

488.6 115

488.6 117

488.6 118

488.6 119

488.6 120

488.6 120

488.6 120

488.6 118

488.6 116

488.6 112

488.7 108

488.7 104

488.7 98

488.7 92

488.7 85

488.7 78

488.7 70

488.7 63

488.7 56

488.7 48

488.7 40

488.7 34

488.7 28

488.7 22

488.7 16

488.7 11

488.8 7

488.8 3

488.8 0

488.8 -2

488.8 -5

488.8 -5

488.8 -5

488.8 -4

488.8 -4

488.8 -4

488.8 -2

488.8 -1

488.8 0

488.8 1

488.8 0

488.8 1

488.9 1

488.9 1

488.9 2

488.9 2

488.9 3

488.9 3

488.9 4

488.9 5

488.9 5

488.9 4

488.9 4

488.9 4

488.9 4

488.9 4

488.9 4

488.9 4

489.0 4

489.0 4

489.0 3

489.0 3

489.0 4

489.0 4

489.0 4

489.0 4

489.0 3

489.0 3

489.0 2

489.0 1

489.0 0

489.0 -0

489.0 -0

489.0 -1

489.1 -1

489.1 -1

489.1 -1

489.1 -1

489.1 -1

489.1 -0

489.1 1

489.1 2

489.1 2

489.1 3

489.1 3

489.1 4

489.1 5

489.1 6

489.1 7

489.1 8

489.2 9

489.2 9

489.2 8

489.2 9

489.2 11

489.2 11

489.2 12

489.2 12

489.2 15

489.2 15

489.2 16

489.2 17

489.2 18

489.2 19

489.2 21

489.2 21

489.3 23

489.3 26

489.3 30

489.3 36

489.3 42

489.3 49

489.3 57

489.3 66

489.3 76

489.3 86

489.3 95

489.3 104

489.3 113

489.3 121

489.3 129

489.3 135

489.4 140

489.4 144

489.4 146

489.4 148

489.4 149

489.4 150

489.4 151

489.4 151

489.4 150

489.4 147

489.4 145

489.4 144

489.4 142

489.4 140

489.4 136

489.4 132

489.5 127

489.5 124

489.5 120

489.5 114

489.5 109

489.5 104

489.5 98

489.5 94

489.5 90

489.5 86

489.5 84

489.5 83

489.5 82

489.5 82

489.5 82

489.6 82

489.6 82

489.6 83

489.6 83

489.6 82

489.6 80

489.6 78

489.6 75

489.6 71

489.6 67

489.6 62

489.6 59

489.6 54

489.6 51

489.6 47

489.6 44

489.7 41

489.7 39

489.7 35

489.7 32

489.7 30

489.7 29

489.7 27

489.7 25

489.7 24

489.7 21

489.7 19

489.7 18

489.7 17

489.7 16

489.7 14

489.7 12

489.8 10

489.8 8

489.8 7

489.8 6

489.8 4

489.8 3

489.8 3

489.8 3

489.8 3

489.8 2

489.8 2

489.8 2

489.8 1

489.8 1

489.8 1

489.8 1

489.9 1

489.9 1

489.9 2

489.9 2

489.9 2

489.9 3

489.9 3

489.9 3

489.9 3

489.9 3

489.9 4

489.9 4

489.9 5

489.9 5

489.9 6

489.9 6

490.0 6

490.0 6

490.0 6

490.0 6

490.0 6

490.0 6

490.0 6

490.0 6

490.0 5

490.0 5

490.0 4

490.0 5

490.0 4

490.0 4

490.0 4

490.0 4

490.1 3

490.1 3

490.1 2

490.1 2

490.1 2

490.1 2

490.1 2

490.1 1

490.1 2

490.1 3

490.1 3

490.1 3

490.1 3

490.1 3

490.1 3

490.1 2

490.2 1

490.2 2

490.2 3

490.2 3

490.2 4

490.2 4

490.2 4

490.2 4

490.2 5

490.2 6

490.2 6

490.2 7

490.2 7

490.2 6

490.2 7

490.2 9

490.3 9

490.3 10

490.3 11

490.3 12

490.3 13

490.3 15

490.3 16

490.3 19

490.3 21

490.3 24

490.3 26

490.3 29

490.3 31

490.3 33

490.3 35

490.3 37

490.4 38

490.4 39

490.4 41

490.4 42

490.4 43

490.4 44

490.4 46

490.4 47

490.4 49

490.4 51

490.4 53

490.4 54

490.4 55

490.4 55

490.4 55

490.4 56

490.5 56

490.5 58

490.5 58

490.5 57

490.5 56

490.5 55

490.5 55

490.5 56

490.5 57

490.5 57

490.5 57

490.5 57

490.5 57

490.5 58

490.5 57

490.6 56

490.6 57

490.6 57

490.6 55

490.6 53

490.6 51

490.6 49

490.6 46

490.6 44

490.6 41

490.6 39

490.6 36

490.6 34

490.6 32

490.6 29

490.6 28

490.7 26

490.7 24

490.7 21

490.7 19

490.7 16

490.7 14

490.7 12

490.7 9

490.7 8

490.7 6

490.7 6

490.7 4

490.7 2

490.7 -0

490.7 -1

490.7 -1

490.8 -0

490.8 -0

490.8 0

490.8 0

490.8 -0

490.8 1

490.8 0

490.8 1

490.8 1

490.8 0

490.8 1

490.8 1

490.8 -0

490.8 -1

490.8 -0

490.8 -0

490.9 -0

490.9 -0

490.9 -0

490.9 -0

490.9 -0

490.9 -0

490.9 -1

490.9 -1

490.9 -1

490.9 -1

490.9 -2

490.9 -2

490.9 -2

490.9 -2

490.9 -2

490.9 -2

491.0 -2

491.0 -2

491.0 -2

491.0 -2

491.0 -3

491.0 -3

491.0 -3

491.0 -3

491.0 -3

491.0 -2

491.0 -2

491.0 -2

491.0 -1

491.0 -2

491.0 -2

491.0 -1

491.1 -1

491.1 -1

491.1 -1

491.1 -1

491.1 -1

491.1 -1

491.1 -0

491.1 0

491.1 1

491.1 1

491.1 1

491.1 2

491.1 3

491.1 3

491.1 3

491.1 3

491.2 3

491.2 3

491.2 3

491.2 4

491.2 4

491.2 4

491.2 6

491.2 6

491.2 6

491.2 6

491.2 5

491.2 4

491.2 4

491.2 5

491.2 6

491.2 7

491.3 9

491.3 11

491.3 15

491.3 19

491.3 24

491.3 29

491.3 34

491.3 40

491.3 49

491.3 57

491.3 66

491.3 74

491.3 81

491.3 89

491.3 96

491.3 102

491.4 107

491.4 111

491.4 115

491.4 120

491.4 122

491.4 124

491.4 125

491.4 125

491.4 124

491.4 125

491.4 123

491.4 121

491.4 120

491.4 118

491.4 116

491.5 115

491.5 114

491.5 110

491.5 107

491.5 103

491.5 100

491.5 96

491.5 92

491.5 89

491.5 86

491.5 83

491.5 80

491.5 78

491.5 75

491.5 73

491.5 71

491.6 70

491.6 69

491.6 69

491.6 68

491.6 66

491.6 63

491.6 59

491.6 56

491.6 53

491.6 48

491.6 44

491.6 39

491.6 35

491.6 31

491.6 27

491.6 22

491.7 18

491.7 15

491.7 11

491.7 9

491.7 7

491.7 4

491.7 2

491.7 3

491.7 4

491.7 5

491.7 5

491.7 5

491.7 4

491.7 4

491.7 4

491.7 3

491.8 2

491.8 1

491.8 1

491.8 1

491.8 1

491.8 1

491.8 1

491.8 0

491.8 1

491.8 1

491.8 2

491.8 2

491.8 2

491.8 2

491.8 2

491.8 2

491.9 2

491.9 2

491.9 2

491.9 1

491.9 2

491.9 3

491.9 3

491.9 3

491.9 4

491.9 4

491.9 5

491.9 5

491.9 5

491.9 6

491.9 6

491.9 7

492.0 8

492.0 9

492.0 9

492.0 9

492.0 9

492.0 9

492.0 9

492.0 9

492.0 9

492.0 8

492.0 8

492.0 8

492.0 8

492.0 8

492.0 8

492.0 7

492.1 7

492.1 7

492.1 6

492.1 5

492.1 5

492.1 4

492.1 3

492.1 2

492.1 1

492.1 0

492.1 -1

492.1 -1

492.1 -2

492.1 -2

492.1 -1

492.1 -1

492.2 -1

492.2 -1

492.2 -0

492.2 1

492.2 1

492.2 1

492.2 1

492.2 1

492.2 2

492.2 3

492.2 3

492.2 2

492.2 2

492.2 2

492.2 4

492.3 4

492.3 6

492.3 7

492.3 8

492.3 11

492.3 13

492.3 15

492.3 18

492.3 20

492.3 24

492.3 27

492.3 30

492.3 31

492.3 33

492.3 36

492.3 41

492.4 43

492.4 45

492.4 47

492.4 47

492.4 49

492.4 52

492.4 54

492.4 56

492.4 59

492.4 63

492.4 66

492.4 69

492.4 71

492.4 72

492.4 74

492.4 74

492.5 75

492.5 76

492.5 77

492.5 78

492.5 80

492.5 79

492.5 80

492.5 81

492.5 82

492.5 83

492.5 83

492.5 83

492.5 83

492.5 84

492.5 85

492.5 85

492.6 86

492.6 85

492.6 84

492.6 83

492.6 80

492.6 77

492.6 75

492.6 74

492.6 73

492.6 70

492.6 66

492.6 62

492.6 58

492.6 56

492.6 54

492.6 52

492.7 50

492.7 48

492.7 46

492.7 44

492.7 41

492.7 37

492.7 34

492.7 31

492.7 28

492.7 26

492.7 24

492.7 23

492.7 21

492.7 19

492.7 17

492.7 15

492.8 14

492.8 12

492.8 11

492.8 9

492.8 7

492.8 6

492.8 5

492.8 5

492.8 4

492.8 4

492.8 3

492.8 1

492.8 1

492.8 -0

492.8 -0

492.8 -0

492.9 0

492.9 0

492.9 1

492.9 0

492.9 1

492.9 -0

492.9 0

492.9 0

492.9 1

492.9 0

492.9 0

492.9 -0

492.9 -1

492.9 -1

492.9 -1

493.0 -0

493.0 0

493.0 1

493.0 1

493.0 2

493.0 1

493.0 1

493.0 1

493.0 1

493.0 2

493.0 1

493.0 1

493.0 1

493.0 1

493.0 0

493.0 1

493.1 1

493.1 2

493.1 2

493.1 2

493.1 2

493.1 2

493.1 2

493.1 3

493.1 3

493.1 4

493.1 5

493.1 6

493.1 6

493.1 7

493.1 7

493.1 8

493.2 8

493.2 8

493.2 9

493.2 9

493.2 8

493.2 8

493.2 8

493.2 8

493.2 8

493.2 9

493.2 11

493.2 11

493.2 12

493.2 11

493.2 10

493.2 10

493.3 12

493.3 16

493.3 19

493.3 22

493.3 26

493.3 32

493.3 39

493.3 46

493.3 53

493.3 59

493.3 66

493.3 73

493.3 81

493.3 88

493.3 95

493.3 101

493.4 107

493.4 111

493.4 115

493.4 119

493.4 123

493.4 125

493.4 126

493.4 127

493.4 126

493.4 126

493.4 127

493.4 126

493.4 125

493.4 123

493.4 120

493.4 116

493.5 114

493.5 112

493.5 109

493.5 105

493.5 101

493.5 95

493.5 90

493.5 85

493.5 81

493.5 80

493.5 77

493.5 75

493.5 72

493.5 71

493.5 70

493.6 68

493.6 67

493.6 65

493.6 62

493.6 60

493.6 59

493.6 56

493.6 54

493.6 50

493.6 47

493.6 43

493.6 39

493.6 36

493.6 34

493.6 31

493.6 28

493.7 25

493.7 22

493.7 19

493.7 18

493.7 17

493.7 16

493.7 15

493.7 13

493.7 13

493.7 12

493.7 12

493.7 12

493.7 12

493.7 10

493.7 9

493.7 8

493.8 7

493.8 6

493.8 6

493.8 6

493.8 4

493.8 3

493.8 3

493.8 2

493.8 1

493.8 1

493.8 -0

493.8 -1

493.8 -2

493.8 -3

493.8 -3

493.8 -3

493.9 -3

493.9 -3

493.9 -3

493.9 -3

493.9 -3

493.9 -3

493.9 -4

493.9 -4

493.9 -4

493.9 -4

493.9 -5

493.9 -5

493.9 -5

493.9 -4

493.9 -4

493.9 -4

494.0 -4

494.0 -3

494.0 -3

494.0 -3

494.0 -3

494.0 -2

494.0 -2

494.0 -2

494.0 -2

494.0 -2

494.0 -1

494.0 -1

494.0 -0

494.0 -0

494.0 -0

494.0 -0

494.1 -1

494.1 -1

494.1 0

494.1 1

494.1 1

494.1 1

494.1 2

494.1 2

494.1 3

494.1 3

494.1 3

494.1 4

494.1 4

494.1 4

494.1 5

494.2 5

494.2 4

494.2 4

494.2 4

494.2 3

494.2 3

494.2 3

494.2 4

494.2 4

494.2 4

494.2 3

494.2 3

494.2 3

494.2 3

494.2 3

494.2 5

494.3 6

494.3 6

494.3 6

494.3 8

494.3 10

494.3 11

494.3 13

494.3 15

494.3 16

494.3 19

494.3 21

494.3 23

494.3 26

494.3 27

494.3 29

494.3 30

494.4 31

494.4 34

494.4 36

494.4 38

494.4 40

494.4 42

494.4 44

494.4 46

494.4 48

494.4 49

494.4 50

494.4 52

494.4 54

494.4 57

494.4 58

494.4 60

494.5 62

494.5 62

494.5 63

494.5 63

494.5 63

494.5 63

494.5 64

494.5 64

494.5 64

494.5 64

494.5 62

494.5 61

494.5 61

494.5 60

494.5 58

494.5 57

494.6 55

494.6 54

494.6 51

494.6 48

494.6 42

494.6 37

494.6 33

494.6 30

494.6 26

494.6 23

494.6 23

494.6 26

494.6 30

494.6 34

494.6 42

494.6 51

494.7 60

494.7 71

494.7 81

494.7 91

494.7 100

494.7 108

494.7 116

494.7 123

494.7 129

494.7 134

494.7 138

494.7 141

494.7 143

494.7 143

494.7 142

494.8 142

494.8 141

494.8 137

494.8 133

494.8 128

494.8 121

494.8 114

494.8 106

494.8 97

494.8 88

494.8 79

494.8 68

494.8 56

494.8 44

494.8 33

494.8 22

494.9 13

494.9 5

494.9 -2

494.9 -8

494.9 -10

494.9 -10

494.9 -9

494.9 -8

494.9 -7

494.9 -4

494.9 -2

494.9 -1

494.9 0

494.9 0

494.9 1

494.9 1

495.0 1

495.0 2

495.0 3

495.0 2

495.0 2

495.0 2

495.0 1

495.0 1

495.0 2

495.0 2

495.0 2

495.0 2

495.0 1

495.0 1

495.0 1

495.0 1

495.1 1

495.1 1

495.1 2

495.1 2

495.1 3

495.1 3

495.1 3

495.1 4

495.1 5

495.1 5

495.1 5

495.1 6

495.1 6

495.1 6

495.1 6

495.1 6

495.2 6

495.2 5

495.2 5

495.2 5

495.2 6

495.2 7

495.2 8

495.2 8

495.2 8

495.2 8

495.2 9

495.2 9

495.2 9

495.2 8

495.2 9

495.2 10

495.3 13

495.3 16

495.3 19

495.3 21

495.3 24

495.3 27

495.3 31

495.3 35

495.3 39

495.3 44

495.3 47

495.3 50

495.3 53

495.3 58

495.3 62

495.4 66

495.4 69

495.4 71

495.4 72

495.4 71

495.4 71

495.4 70

495.4 68

495.4 65

495.4 61

495.4 59

495.4 59

495.4 65

495.4 75

495.4 87

495.4 102

495.5 117

495.5 132

495.5 147

495.5 161

495.5 173

495.5 185

495.5 197

495.5 207

495.5 217

495.5 227

495.5 235

495.5 241

495.5 245

495.5 247

495.5 249

495.5 249

495.6 247

495.6 243

495.6 237

495.6 230

495.6 222

495.6 212

495.6 201

495.6 189

495.6 177

495.6 163

495.6 146

495.6 128

495.6 110

495.6 94

495.6 79

495.6 65

495.7 53

495.7 42

495.7 33

495.7 29

495.7 29

495.7 33

495.7 39

495.7 45

495.7 49

495.7 53

495.7 56

495.7 58

495.7 59

495.7 60

495.7 60

495.7 61

495.8 62

495.8 61

495.8 59

495.8 57

495.8 54

495.8 51

495.8 48

495.8 45

495.8 42

495.8 38

495.8 34

495.8 29

495.8 25

495.8 21

495.8 17

495.9 12

495.9 8

495.9 5

495.9 3

495.9 0

495.9 -2

495.9 -2

495.9 -0

495.9 1

495.9 1

495.9 1

495.9 1

495.9 2

495.9 2

495.9 2

495.9 2

496.0 2

496.0 2

496.0 3

496.0 2

496.0 3

496.0 4

496.0 4

496.0 4

496.0 5

496.0 6

496.0 6

496.0 5

496.0 5

496.0 5

496.0 5

496.0 6

496.1 6

496.1 7

496.1 7

496.1 7

496.1 6

496.1 5

496.1 6

496.1 6

496.1 5

496.1 5

496.1 5

496.1 4

496.1 4

496.1 4

496.1 4

496.1 4

496.2 4

496.2 3

496.2 3

496.2 2

496.2 2

496.2 2

496.2 2

496.2 2

496.2 2

496.2 2

496.2 4

496.2 4

496.2 3

496.2 3

496.2 4

496.2 6

496.3 6

496.3 6

496.3 7

496.3 8

496.3 8

496.3 9

496.3 10

496.3 12

496.3 13

496.3 16

496.3 18

496.3 20

496.3 22

496.3 24

496.3 27

496.4 29

496.4 32

496.4 32

496.4 34

496.4 37

496.4 39

496.4 39

496.4 39

496.4 39

496.4 39

496.4 41

496.4 41

496.4 41

496.4 42

496.4 47

496.4 52

496.5 60

496.5 70

496.5 80

496.5 90

496.5 101

496.5 110

496.5 119

496.5 126

496.5 134

496.5 141

496.5 146

496.5 150

496.5 153

496.5 156

496.5 157

496.5 157

496.6 158

496.6 158

496.6 157

496.6 155

496.6 153

496.6 148

496.6 145

496.6 140

496.6 134

496.6 126

496.6 118

496.6 111

496.6 103

496.6 95

496.6 87

496.6 76

496.7 66

496.7 56

496.7 47

496.7 40

496.7 34

496.7 29

496.7 25

496.7 25

496.7 26

496.7 27

496.7 29

496.7 31

496.7 30

496.7 29

496.7 29

496.7 27

496.8 25

496.8 23

496.8 21

496.8 20

496.8 18

496.8 15

496.8 13

496.8 11

496.8 9

496.8 7

496.8 7

496.8 6

496.8 5

496.8 4

496.8 3

496.9 3

496.9 2

496.9 1

496.9 1

496.9 1

496.9 2

496.9 2

496.9 2

496.9 2

496.9 2

496.9 2

496.9 1

496.9 1

496.9 2

496.9 2

496.9 2

497.0 2

497.0 2

497.0 2

497.0 2

497.0 3

497.0 3

497.0 3

497.0 3

497.0 3

497.0 3

497.0 3

497.0 3

497.0 2

497.0 2

497.0 2

497.0 2

497.1 2

497.1 2

497.1 2

497.1 1

497.1 1

497.1 1

497.1 1

497.1 1

497.1 1

497.1 0

497.1 -1

497.1 -1

497.1 -1

497.1 0

497.1 1

497.1 2

497.2 3

497.2 3

497.2 2

497.2 2

497.2 2

497.2 2

497.2 3

497.2 3

497.2 3

497.2 3

497.2 4

497.2 4

497.2 4

497.2 4

497.2 5

497.2 5

497.3 7

497.3 8

497.3 9

497.3 10

497.3 10

497.3 12

497.3 17

497.3 22

497.3 28

497.3 36

497.3 44

497.3 52

497.3 62

497.3 72

497.3 82

497.4 91

497.4 100

497.4 109

497.4 119

497.4 128

497.4 138

497.4 145

497.4 151

497.4 156

497.4 160

497.4 163

497.4 165

497.4 166

497.4 165

497.4 166

497.4 167

497.5 168

497.5 169

497.5 168

497.5 167

497.5 167

497.5 167

497.5 167

497.5 165

497.5 163

497.5 162

497.5 159

497.5 156

497.5 152

497.5 147

497.5 143

497.5 139

497.6 137

497.6 135

497.6 131

497.6 129

497.6 126

497.6 123

497.6 120

497.6 117

497.6 113

497.6 108

497.6 103

497.6 99

497.6 94

497.6 89

497.6 82

497.6 73

497.7 65

497.7 57

497.7 49

497.7 42

497.7 36

497.7 29

497.7 23

497.7 19

497.7 17

497.7 15

497.7 13

497.7 11

497.7 10

497.7 11

497.7 11

497.8 11

497.8 10

497.8 9

497.8 9

497.8 7

497.8 6

497.8 5

497.8 3

497.8 2

497.8 1

497.8 0

497.8 -1

497.8 -1

497.8 -2

497.8 -1

497.8 -1

497.9 -1

497.9 -0

497.9 0

497.9 1

497.9 0

497.9 1

497.9 0

497.9 0

497.9 0

497.9 1

497.9 1

497.9 1

497.9 1

497.9 0

497.9 0

497.9 0

498.0 -0

498.0 0

498.0 1

498.0 1

498.0 1

498.0 0

498.0 -0

498.0 0

498.0 0

498.0 -0

498.0 -0

498.0 -1

498.0 -1

498.0 -2

498.0 -2

498.0 -2

498.1 -2

498.1 -1

498.1 -1

498.1 -1

498.1 -2

498.1 -2

498.1 -2

498.1 -2

498.1 -1

498.1 -0

498.1 -0

498.1 0

498.1 1

498.1 2

498.1 2

498.1 3

498.2 3

498.2 4

498.2 4

498.2 5

498.2 5

498.2 5

498.2 5

498.2 5

498.2 6

498.2 6

498.2 7

498.2 7

498.2 7

498.2 6

498.2 6

498.3 6

498.3 7

498.3 8

498.3 9

498.3 9

498.3 9

498.3 10

498.3 12

498.3 13

498.3 14

498.3 16

498.3 18

498.3 20

498.3 22

498.3 24

498.3 27

498.4 31

498.4 34

498.4 37

498.4 41

498.4 44

498.4 47

498.4 50

498.4 55

498.4 60

498.4 64

498.4 68

498.4 72

498.4 75

498.4 80

498.4 83

498.4 85

498.5 88

498.5 92

498.5 96

498.5 100

498.5 103

498.5 106

498.5 108

498.5 108

498.5 109

498.5 110

498.5 111

498.5 113

498.5 113

498.5 111

498.5 108

498.5 106

498.6 103

498.6 101

498.6 99

498.6 97

498.6 96

498.6 97

498.6 97

498.6 97

498.6 98

498.6 98

498.6 97

498.6 97

498.6 96

498.6 95

498.6 94

498.7 92

498.7 91

498.7 92

498.7 89

498.7 85

498.7 82

498.7 79

498.7 76

498.7 74

498.7 71

498.7 68

498.7 66

498.7 64

498.7 61

498.7 57

498.7 53

498.8 49

498.8 44

498.8 39

498.8 35

498.8 31

498.8 27

498.8 22

498.8 15

498.8 10

498.8 6

498.8 2

498.8 -0

498.8 -0

498.8 -0

498.8 0

498.8 2

498.9 3

498.9 4

498.9 4

498.9 4

498.9 4

498.9 3

498.9 4

498.9 3

498.9 3

498.9 4

498.9 4

498.9 4

498.9 5

498.9 4

498.9 4

498.9 5

499.0 5

499.0 5

499.0 4

499.0 4

499.0 4

499.0 3

499.0 3

499.0 2

499.0 2

499.0 2

499.0 2

499.0 2

499.0 1

499.0 1

499.0 0

499.1 -0

499.1 -1

499.1 -2

499.1 -2

499.1 -2

499.1 -2

499.1 -1

499.1 -1

499.1 -0

499.1 0

499.1 0

499.1 0

499.1 1

499.1 2

499.1 2

499.1 3

499.2 4

499.2 5

499.2 5

499.2 7

499.2 7

499.2 8

499.2 9

499.2 9

499.2 9

499.2 9

499.2 9

499.2 8

499.2 8

499.2 9

499.2 9

499.2 9

499.3 9

499.3 10

499.3 11

499.3 12

499.3 16

499.3 20

499.3 24

499.3 33

499.3 43

499.3 55

499.3 66

499.3 76

499.3 86

499.3 95

499.3 103

499.3 112

499.4 120

499.4 128

499.4 135

499.4 140

499.4 145

499.4 150

499.4 154

499.4 157

499.4 158

499.4 160

499.4 161

499.4 160

499.4 158

499.4 156

499.4 153

499.5 150

499.5 146

499.5 140

499.5 135

499.5 130

499.5 125

499.5 121

499.5 117

499.5 112

499.5 107

499.5 102

499.5 100

499.5 96

499.5 95

499.5 95

499.5 96

499.6 96

499.6 97

499.6 101

499.6 101

499.6 100

499.6 98

499.6 96

499.6 93

499.6 91

499.6 89

499.6 86

499.6 83

499.6 80

499.6 75

499.6 71

499.6 68

499.7 64

499.7 60

499.7 55

499.7 51

499.7 46

499.7 42

499.7 37

499.7 33

499.7 29

499.7 27

499.7 24

499.7 22

499.7 20

499.7 18

499.7 18

499.7 18

499.8 17

499.8 16

499.8 14

499.8 12

499.8 10

499.8 9

499.8 9

499.8 9

499.8 7

499.8 6

499.8 5

499.8 5

499.8 4

499.8 4

499.8 4

499.9 4

499.9 5

499.9 5

499.9 5

499.9 5

499.9 5

499.9 5

499.9 5

499.9 4

499.9 4

499.9 4

499.9 4

499.9 4

499.9 4

499.9 4

499.9 4

500.0 3

500.0 3

500.0 3

500.0 3

500.0 3

500.0 2

500.0 1

500.0 1

500.0 1

500.0 -0

500.0 -0

500.0 -1

500.0 -1

500.0 -2

500.0 -2

500.0 -1

500.1 -0

500.1 0

500.1 -0

500.1 0

500.1 -0

500.1 -1

500.1 -1

500.1 -1

500.1 -1

500.1 -1

500.1 -1

500.1 0

500.1 1

500.1 1

500.1 1

500.1 1

500.2 2

500.2 3

500.2 3

500.2 4

500.2 6

500.2 7

500.2 8

500.2 9

500.2 9

500.2 9

500.2 9

500.2 10

500.2 10

500.2 10

500.2 9

500.3 9

500.3 9

500.3 9

500.3 10

500.3 11

500.3 11

500.3 14

500.3 15

500.3 18

500.3 21

500.3 25

500.3 29

500.3 33

500.3 37

500.3 41

500.3 44

500.4 47

500.4 50

500.4 54

500.4 56

500.4 60

500.4 63

500.4 65

500.4 66

500.4 69

500.4 71

500.4 73

500.4 74

500.4 75

500.4 76

500.4 76

500.4 77

500.5 76

500.5 73

500.5 72

500.5 70

500.5 70

500.5 68

500.5 66

500.5 65

500.5 63

500.5 61

500.5 60

500.5 59

500.5 57

500.5 56

500.5 56

500.5 55

500.6 56

500.6 56

500.6 56

500.6 55

500.6 55

500.6 54

500.6 53

500.6 51

500.6 49

500.6 47

500.6 44

500.6 42

500.6 40

500.6 38

500.6 37

500.7 33

500.7 30

500.7 28

500.7 27

500.7 24

500.7 21

500.7 19

500.7 17

500.7 14

500.7 11

500.7 9

500.7 7

500.7 6

500.7 6

500.7 6

500.7 4

500.8 3

500.8 3

500.8 4

500.8 3

500.8 4

500.8 3

500.8 3

500.8 3

500.8 3

500.8 2

500.8 2

500.8 2

500.8 1

500.8 1

500.8 1

500.8 1

500.9 1

500.9 2

500.9 2

500.9 2

500.9 2

500.9 3

500.9 3

500.9 3

500.9 3

500.9 3

500.9 3

500.9 3

500.9 3

500.9 3

500.9 3

501.0 4

501.0 4

501.0 4

501.0 4

501.0 4

501.0 4

501.0 4

501.0 4

501.0 3

501.0 3

501.0 3

501.0 3

501.0 3

501.0 3

501.0 3

501.0 2

501.1 1

501.1 1

501.1 0

501.1 -0

501.1 -0

501.1 -0

501.1 -1

501.1 -1

501.1 -1

501.1 -1

501.1 -0

501.1 -1

501.1 -0

501.1 1

501.1 1

501.1 2

501.2 3

501.2 3

501.2 4

501.2 5

501.2 6

501.2 6

501.2 7

501.2 8

501.2 10

501.2 11

501.2 11

501.2 10

501.2 12

501.2 12

501.2 13

501.2 14

501.3 16

501.3 17

501.3 17

501.3 18

501.3 18

501.3 20

501.3 23

501.3 28

501.3 33

501.3 39

501.3 47

501.3 54

501.3 62

501.3 70

501.3 77

501.4 84

501.4 90

501.4 96

501.4 101

501.4 106

501.4 109

501.4 112

501.4 116

501.4 119

501.4 121

501.4 122

501.4 123

501.4 123

501.4 125

501.4 125

501.4 124

501.5 123

501.5 122

501.5 121

501.5 119

501.5 115

501.5 112

501.5 110

501.5 109

501.5 104

501.5 100

501.5 96

501.5 92

501.5 88

501.5 83

501.5 80

501.5 79

501.6 78

501.6 78

501.6 78

501.6 77

501.6 76

501.6 75

501.6 72

501.6 70

501.6 67

501.6 63

501.6 60

501.6 54

501.6 50

501.6 45

501.6 41

501.7 36

501.7 33

501.7 30

501.7 26

501.7 22

501.7 19

501.7 17

501.7 15

501.7 14

501.7 11

501.7 10

501.7 9

501.7 8

501.7 6

501.7 6

501.7 5

501.8 5

501.8 4

501.8 3

501.8 3

501.8 3

501.8 4

501.8 4

501.8 3

501.8 2

501.8 2

501.8 3

501.8 2

501.8 2

501.8 2

501.8 2

501.8 1

501.9 2

501.9 1

501.9 1

501.9 1

501.9 1

501.9 1

501.9 0

501.9 1

501.9 1

501.9 1

501.9 0

501.9 -0

501.9 -1

501.9 -0

501.9 -0

501.9 -1

502.0 -1

502.0 -0

502.0 -0

502.0 -0

502.0 -1

502.0 -1

502.0 -1

502.0 -1

502.0 0

502.0 1

502.0 1

502.0 0

502.0 1

502.0 1

502.0 1

502.1 1

502.1 1

502.1 1

502.1 0

502.1 0

502.1 0

502.1 1

502.1 1

502.1 2

502.1 2

502.1 2

502.1 2

502.1 2

502.1 2

502.1 3

502.1 3

502.2 4

502.2 4

502.2 5

502.2 5

502.2 5

502.2 6

502.2 6

502.2 6

502.2 7

502.2 7

502.2 8

502.2 9

502.2 9

502.2 9

502.2 10

502.2 10

502.3 11

502.3 11

502.3 12

502.3 12

502.3 12

502.3 12

502.3 12

502.3 13

502.3 14

502.3 15

502.3 17

502.3 20

502.3 22

502.3 24

502.3 25

502.4 27

502.4 30

502.4 31

502.4 33

502.4 34

502.4 35

502.4 37

502.4 39

502.4 41

502.4 43

502.4 45

502.4 47

502.4 49

502.4 52

502.4 55

502.4 58

502.5 60

502.5 61

502.5 63

502.5 65

502.5 65

502.5 65

502.5 65

502.5 65

502.5 64

502.5 64

502.5 64

502.5 63

502.5 62

502.5 62

502.5 61

502.5 59

502.6 59

502.6 58

502.6 58

502.6 57

502.6 55

502.6 54

502.6 52

502.6 49

502.6 45

502.6 42

502.6 40

502.6 36

502.6 33

502.6 29

502.6 26

502.6 24

502.7 22

502.7 19

502.7 17

502.7 15

502.7 14

502.7 13

502.7 13

502.7 12

502.7 11

502.7 9

502.7 7

502.7 5

502.7 4

502.7 3

502.7 2

502.8 2

502.8 2

502.8 2

502.8 2

502.8 2

502.8 3

502.8 3

502.8 4

502.8 5

502.8 6

502.8 6

502.8 7

502.8 6

502.8 6

502.8 6

502.8 6

502.9 6

502.9 6

502.9 6

502.9 6

502.9 6

502.9 6

502.9 5

502.9 5

502.9 5

502.9 4

502.9 5

502.9 5

502.9 5

502.9 5

502.9 5

502.9 5

503.0 5

503.0 5

503.0 5

503.0 4

503.0 3

503.0 3

503.0 3

503.0 4

503.0 4

503.0 3

503.0 3

503.0 3

503.0 3

503.0 3

503.0 3

503.1 3

503.1 3

503.1 3

503.1 4

503.1 3

503.1 2

503.1 1

503.1 1

503.1 0

503.1 0

503.1 0

503.1 -0

503.1 0

503.1 0

503.1 0

503.1 1

503.2 1

503.2 1

503.2 3

503.2 3

503.2 4

503.2 5

503.2 5

503.2 6

503.2 7

503.2 7

503.2 8

503.2 8

503.2 8

503.2 9

503.2 8

503.2 7

503.3 8

503.3 10

503.3 15

503.3 19

503.3 24

503.3 30

503.3 36

503.3 42

503.3 49

503.3 56

503.3 62

503.3 69

503.3 74

503.3 80

503.3 85

503.4 90

503.4 94

503.4 98

503.4 103

503.4 106

503.4 108

503.4 110

503.4 112

503.4 113

503.4 115

503.4 116

503.4 113

503.4 112

503.4 110

503.4 107

503.4 105

503.5 102

503.5 99

503.5 96

503.5 92

503.5 87

503.5 82

503.5 77

503.5 73

503.5 69

503.5 65

503.5 63

503.5 62

503.5 61

503.5 61

503.5 60

503.5 59

503.6 57

503.6 55

503.6 54

503.6 53

503.6 50

503.6 48

503.6 46

503.6 43

503.6 41

503.6 39

503.6 36

503.6 32

503.6 30

503.6 28

503.6 24

503.7 22

503.7 20

503.7 17

503.7 15

503.7 13

503.7 11

503.7 8

503.7 8

503.7 6

503.7 6

503.7 5

503.7 4

503.7 4

503.7 3

503.7 2

503.7 1

503.8 0

503.8 1

503.8 0

503.8 0

503.8 1

503.8 0

503.8 -0

503.8 0

503.8 1

503.8 1

503.8 1

503.8 1

503.8 1

503.8 1

503.8 1

503.8 1

503.9 2

503.9 2

503.9 1

503.9 1

503.9 1

503.9 0

503.9 1

503.9 1

503.9 1

503.9 1

503.9 1

503.9 1

503.9 1

503.9 1

503.9 2

504.0 2

504.0 1

504.0 1

504.0 -0

504.0 -1

504.0 -1

504.0 -1

504.0 -2

504.0 -3

504.0 -3

504.0 -3

504.0 -3

504.0 -3

504.0 -3

504.0 -3

504.0 -3

504.1 -3

504.1 -3

504.1 -3

504.1 -3

504.1 -3

504.1 -3

504.1 -3

504.1 -3

504.1 -3

504.1 -4

504.1 -4

504.1 -4

504.1 -3

504.1 -3

504.1 -2

504.1 -1

504.2 -1

504.2 0

504.2 1

504.2 2

504.2 2

504.2 3

504.2 4

504.2 4

504.2 6

504.2 6

504.2 6

504.2 5

504.2 6

504.2 7

504.2 9

504.3 9

504.3 10

504.3 11

504.3 12

504.3 13

504.3 14

504.3 14

504.3 17

504.3 19

504.3 21

504.3 22

504.3 24

504.3 26

504.3 28

504.3 31

504.3 32

504.4 34

504.4 35

504.4 37

504.4 38

504.4 40

504.4 41

504.4 42

504.4 44

504.4 45

504.4 46

504.4 47

504.4 48

504.4 50

504.4 51

504.4 52

504.4 52

504.5 53

504.5 53

504.5 53

504.5 54

504.5 53

504.5 53

504.5 52

504.5 54

504.5 53

504.5 54

504.5 54

504.5 54

504.5 55

504.5 56

504.5 56

504.6 57

504.6 57

504.6 58

504.6 58

504.6 57

504.6 56

504.6 56

504.6 57

504.6 56

504.6 54

504.6 52

504.6 50

504.6 47

504.6 46

504.6 43

504.6 40

504.7 37

504.7 35

504.7 32

504.7 30

504.7 27

504.7 25

504.7 23

504.7 21

504.7 19

504.7 16

504.7 13

504.7 11

504.7 9

504.7 8

504.7 5

504.7 4

504.8 2

504.8 1

504.8 1

504.8 1

504.8 1

504.8 1

504.8 1

504.8 1

504.8 1

504.8 1

504.8 0

504.8 0

504.8 2

504.8 2

504.8 2

504.9 3

504.9 4

504.9 4

504.9 4

504.9 3

504.9 4

504.9 3

504.9 3

504.9 2

504.9 1

504.9 1

504.9 0

504.9 -0

504.9 -1

504.9 -0

504.9 -0

505.0 -1

505.0 -1

505.0 -1

505.0 -0

505.0 -0

505.0 -0

505.0 0

505.0 0

505.0 -0

505.0 -0

505.0 1

505.0 1

505.0 1

505.0 2

505.0 2

505.0 2

505.1 1

505.1 1

505.1 1

505.1 1

505.1 2

505.1 2

505.1 3

505.1 3

505.1 3

505.1 3

505.1 4

505.1 4

505.1 4

505.1 4

505.1 4

505.2 4

505.2 4

505.2 4

505.2 4

505.2 4

505.2 4

505.2 4

505.2 4

505.2 5

505.2 6

505.2 5

505.2 5

505.2 5

505.2 4

505.2 4

505.2 5

505.3 6

505.3 7

505.3 10

505.3 12

505.3 16

505.3 21

505.3 27

505.3 33

505.3 38

505.3 44

505.3 49

505.3 57

505.3 64

505.3 71

505.3 78

505.3 84

505.4 90

505.4 95

505.4 100

505.4 104

505.4 107

505.4 110

505.4 112

505.4 114

505.4 115

505.4 116

505.4 116

505.4 115

505.4 114

505.4 112

505.4 111

505.5 108

505.5 105

505.5 102

505.5 98

505.5 94

505.5 89

505.5 83

505.5 78

505.5 73

505.5 69

505.5 65

505.5 61

505.5 58

505.5 56

505.5 55

505.5 54

505.6 53

505.6 51

505.6 50

505.6 47

505.6 46

505.6 45

505.6 44

505.6 42

505.6 39

505.6 37

505.6 35

505.6 32

505.6 29

505.6 26

505.6 23

505.6 21

505.7 19

505.7 16

505.7 14

505.7 12

505.7 10

505.7 8

505.7 7

505.7 7

505.7 6

505.7 5

505.7 4

505.7 3

505.7 3

505.7 2

505.7 1

505.8 -1

505.8 -1

505.8 -2

505.8 -2

505.8 -2

505.8 -2

505.8 -1

505.8 -0

505.8 0

505.8 0

505.8 0

505.8 0

505.8 -0

505.8 -0

505.8 -0

505.8 -0

505.9 0

505.9 1

505.9 1

505.9 1

505.9 1

505.9 0

505.9 -0

505.9 -1

505.9 -1

505.9 -1

505.9 -0

505.9 -1

505.9 -1

505.9 -1

505.9 -2

505.9 -2

506.0 -2

506.0 -3

506.0 -3

506.0 -3

506.0 -3

506.0 -3

506.0 -3

506.0 -2

506.0 -2

506.0 -1

506.0 -1

506.0 0

506.0 1

506.0 1

506.0 1

506.1 1

506.1 1

506.1 1

506.1 1

506.1 2

506.1 2

506.1 1

506.1 1

506.1 2

506.1 2

506.1 3

506.1 2

506.1 2

506.1 3

506.1 3

506.1 3

506.2 3

506.2 4

506.2 4

506.2 4

506.2 4

506.2 5

506.2 5

506.2 5

506.2 5

506.2 6

506.2 6

506.2 6

506.2 7

506.2 7

506.2 8

506.2 7

506.3 8

506.3 9

506.3 9

506.3 10

506.3 11

506.3 11

506.3 11

506.3 10

506.3 10

506.3 10

506.3 12

506.3 14

506.3 17

506.3 20

506.3 27

506.4 35

506.4 43

506.4 53

506.4 64

506.4 73

506.4 82

506.4 91

506.4 100

506.4 108

506.4 115

506.4 121

506.4 126

506.4 130

506.4 134

506.4 138

506.4 141

506.5 142

506.5 142

506.5 142

506.5 140

506.5 138

506.5 135

506.5 132

506.5 127

506.5 122

506.5 116

506.5 110

506.5 103

506.5 95

506.5 87

506.5 78

506.5 69

506.6 60

506.6 51

506.6 42

506.6 36

506.6 31

506.6 27

506.6 24

506.6 23

506.6 22

506.6 24

506.6 24

506.6 23

506.6 24

506.6 23

506.6 22

506.7 21

506.7 21

506.7 20

506.7 19

506.7 18

506.7 16

506.7 16

506.7 15

506.7 14

506.7 13

506.7 12

506.7 10

506.7 10

506.7 9

506.7 8

506.7 9

506.8 8

506.8 8

506.8 8

506.8 8

506.8 8

506.8 6

506.8 5

506.8 4

506.8 4

506.8 4

506.8 2

506.8 2

506.8 2

506.8 2

506.8 3

506.9 3

506.9 3

506.9 3

506.9 3

506.9 3

506.9 2

506.9 2

506.9 2

506.9 3

506.9 2

506.9 2

506.9 2

506.9 2

506.9 2

506.9 3

506.9 2

507.0 2

507.0 2

507.0 2

507.0 2

507.0 3

507.0 3

507.0 3

507.0 3

507.0 3

507.0 3

507.0 4

507.0 3

507.0 3

507.0 2

507.0 2

507.0 2

507.1 1

507.1 1

507.1 1

507.1 -0

507.1 -0

507.1 -0

507.1 1

507.1 2

507.1 2

507.1 3

507.1 4

507.1 5

507.1 7

507.1 9

507.1 11

507.2 12

507.2 14

507.2 17

507.2 18

507.2 20

507.2 22

507.2 23

507.2 24

507.2 25

507.2 25

507.2 26

507.2 27

507.2 28

507.2 28

507.2 29

507.2 30

507.3 32

507.3 34

507.3 37

507.3 40

507.3 42

507.3 44

507.3 48

507.3 52

507.3 57

507.3 62

507.3 67

507.3 72

507.3 77

507.3 81

507.3 86

507.3 93

507.4 99

507.4 103

507.4 106

507.4 110

507.4 114

507.4 117

507.4 120

507.4 122

507.4 123

507.4 124

507.4 123

507.4 122

507.4 120

507.4 119

507.4 116

507.5 113

507.5 108

507.5 104

507.5 99

507.5 94

507.5 89

507.5 83

507.5 78

507.5 72

507.5 68

507.5 64

507.5 60

507.5 55

507.5 52

507.5 48

507.5 45

507.6 43

507.6 43

507.6 41

507.6 40

507.6 39

507.6 37

507.6 35

507.6 33

507.6 31

507.6 31

507.6 30

507.6 28

507.6 25

507.6 23

507.6 22

507.7 21

507.7 20

507.7 20

507.7 19

507.7 18

507.7 18

507.7 17

507.7 16

507.7 16

507.7 15

507.7 14

507.7 13

507.7 11

507.7 10

507.7 9

507.7 8

507.8 6

507.8 5

507.8 4

507.8 4

507.8 4

507.8 3

507.8 3

507.8 3

507.8 3

507.8 3

507.8 2

507.8 2

507.8 2

507.8 2

507.8 2

507.8 1

507.9 1

507.9 1

507.9 1

507.9 2

507.9 2

507.9 2

507.9 2

507.9 2

507.9 3

507.9 3

507.9 4

507.9 4

507.9 4

507.9 4

507.9 4

508.0 4

508.0 3

508.0 3

508.0 2

508.0 2

508.0 1

508.0 0

508.0 0

508.0 -0

508.0 -0

508.0 -0

508.0 -1

508.0 -1

508.0 -1

508.0 -1

508.0 -1

508.1 -1

508.1 -0

508.1 -0

508.1 -0

508.1 -0

508.1 1

508.1 1

508.1 2

508.1 3

508.1 3

508.1 4

508.1 5

508.1 5

508.1 7

508.1 8

508.1 9

508.2 9

508.2 10

508.2 10

508.2 10

508.2 11

508.2 11

508.2 12

508.2 12

508.2 12

508.2 12

508.2 12

508.2 12

508.2 12

508.2 12

508.2 12

508.3 13

508.3 13

508.3 14

508.3 15

508.3 16

508.3 17

508.3 18

508.3 18

508.3 20

508.3 21

508.3 22

508.3 25

508.3 27

508.3 28

508.3 30

508.3 31

508.4 33

508.4 34

508.4 35

508.4 36

508.4 39

508.4 40

508.4 41

508.4 43

508.4 44

508.4 45

508.4 45

508.4 46

508.4 46

508.4 48

508.4 49

508.5 51

508.5 53

508.5 54

508.5 55

508.5 56

508.5 55

508.5 56

508.5 55

508.5 56

508.5 57

508.5 58

508.5 58

508.5 58

508.5 58

508.5 57

508.5 55

508.6 54

508.6 52

508.6 50

508.6 49

508.6 47

508.6 45

508.6 45

508.6 42

508.6 40

508.6 37

508.6 34

508.6 33

508.6 32

508.6 31

508.6 30

508.6 30

508.7 29

508.7 29

508.7 29

508.7 29

508.7 28

508.7 28

508.7 28

508.7 28

508.7 30

508.7 30

508.7 29

508.7 29

508.7 28

508.7 28

508.7 26

508.8 25

508.8 25

508.8 24

508.8 25

508.8 24

508.8 22

508.8 20

508.8 19

508.8 16

508.8 14

508.8 12

508.8 10

508.8 8

508.8 6

508.8 4

508.8 2

508.9 1

508.9 0

508.9 -1

508.9 -2

508.9 -2

508.9 -2

508.9 -2

508.9 -3

508.9 -3

508.9 -2

508.9 -2

508.9 -2

508.9 -2

508.9 -2

508.9 -2

509.0 -2

509.0 -0

509.0 -0

509.0 1

509.0 1

509.0 2

509.0 2

509.0 3

509.0 4

509.0 4

509.0 5

509.0 5

509.0 6

509.0 7

509.0 8

509.0 8

509.1 9

509.1 9

509.1 9

509.1 9

509.1 9

509.1 9

509.1 10

509.1 10

509.1 10

509.1 9

509.1 9

509.1 9

509.1 9

509.1 9

509.1 8

509.1 8

509.2 6

509.2 5

509.2 5

509.2 6

509.2 6

509.2 6

509.2 6

509.2 6

509.2 7

509.2 8

509.2 10

509.2 12

509.2 13

509.2 15

509.2 16

509.3 18

509.3 19

509.3 23

509.3 26

509.3 29

509.3 30

509.3 32

509.3 34

509.3 37

509.3 40

509.3 42

509.3 45

509.3 47

509.3 49

509.3 52

509.3 55

509.4 58

509.4 60

509.4 63

509.4 66

509.4 68

509.4 70

509.4 71

509.4 72

509.4 72

509.4 73

509.4 74

509.4 74

509.4 76

509.4 77

509.4 78

509.5 79

509.5 79

509.5 80

509.5 80

509.5 82

509.5 83

509.5 83

509.5 83

509.5 82

509.5 82

509.5 80

509.5 79

509.5 78

509.5 77

509.5 74

509.5 71

509.6 67

509.6 64

509.6 62

509.6 59

509.6 56

509.6 52

509.6 49

509.6 45

509.6 42

509.6 40

509.6 37

509.6 34

509.6 32

509.6 29

509.6 26

509.6 22

509.7 19

509.7 16

509.7 15

509.7 13

509.7 12

509.7 10

509.7 9

509.7 9

509.7 8

509.7 8

509.7 8

509.7 9

509.7 9

509.7 9

509.7 9

509.8 9

509.8 8

509.8 8

509.8 7

509.8 7

509.8 7

509.8 7

509.8 7

509.8 7

509.8 7

509.8 6

509.8 5

509.8 5

509.8 4

509.8 3

509.8 2

509.9 2

509.9 2

509.9 1

509.9 2

509.9 2

509.9 2

509.9 1

509.9 0

509.9 -1

509.9 -1

509.9 -1

509.9 -1

509.9 -1

509.9 -0

509.9 -0

510.0 -0

510.0 -0

510.0 0

510.0 1

510.0 1

510.0 1

510.0 1

510.0 2

510.0 2

510.0 2

510.0 3

510.0 3

510.0 4

510.0 5

510.0 6

510.0 6

510.1 6

510.1 6

510.1 6

510.1 7

510.1 7

510.1 7

510.1 7

510.1 6

510.1 6

510.1 6

510.1 5

510.1 5

510.1 5

510.1 4

510.1 4

510.2 4

510.2 4

510.2 4

510.2 3

510.2 3

510.2 3

510.2 4

510.2 4

510.2 5

510.2 5

510.2 5

510.2 6

510.2 6

510.2 7

510.2 7

510.2 8

510.3 9

510.3 10

510.3 12

510.3 13

510.3 13

510.3 15

510.3 18

510.3 20

510.3 21

510.3 21

510.3 21

510.3 20

510.3 21

510.3 23

510.3 25

510.3 26

510.4 27

510.4 28

510.4 31

510.4 33

510.4 34

510.4 36

510.4 37

510.4 37

510.4 39

510.4 41

510.4 42

510.4 44

510.4 44

510.4 45

510.4 47

510.5 49

510.5 50

510.5 52

510.5 53

510.5 54

510.5 56

510.5 56

510.5 57

510.5 58

510.5 59

510.5 59

510.5 59

510.5 59

510.5 58

510.5 57

510.5 56

510.6 56

510.6 55

510.6 52

510.6 48

510.6 46

510.6 44

510.6 43

510.6 44

510.6 44

510.6 43

510.6 44

510.6 44

510.6 44

510.6 44

510.6 43

510.7 42

510.7 41

510.7 41

510.7 41

510.7 41

510.7 40

510.7 39

510.7 39

510.7 37

510.7 38

510.7 37

510.7 35

510.7 34

510.7 33

510.7 31

510.7 30

510.8 28

510.8 26

510.8 24

510.8 22

510.8 20

510.8 17

510.8 15

510.8 12

510.8 11

510.8 9

510.8 7

510.8 5

510.8 3

510.8 1

510.8 0

510.9 -1

510.9 -1

510.9 -1

510.9 -1

510.9 -0

510.9 -0

510.9 0

510.9 -0

510.9 0

510.9 1

510.9 1

510.9 1

510.9 1

510.9 1

510.9 1

510.9 0

511.0 0

511.0 0

511.0 0

511.0 0

511.0 0

511.0 -0

511.0 -0

511.0 -0

511.0 1

511.0 0

511.0 -0

511.0 -0

511.0 0

511.0 1

511.0 1

511.0 1

511.1 2

511.1 3

511.1 3

511.1 4

511.1 4

511.1 4

511.1 5

511.1 4

511.1 5

511.1 5

511.1 4

511.1 4

511.1 4

511.1 3

511.1 3

511.2 2

511.2 2

511.2 2

511.2 2

511.2 2

511.2 2

511.2 2

511.2 3

511.2 4

511.2 3

511.2 4

511.2 3

511.2 3

511.2 3

511.2 5

511.2 6

511.3 7

511.3 9

511.3 12

511.3 17

511.3 21

511.3 25

511.3 29

511.3 33

511.3 33

511.3 35

511.3 39

511.3 44

511.3 51

511.3 58

511.3 66

511.4 76

511.4 86

511.4 96

511.4 107

511.4 119

511.4 130

511.4 140

511.4 150

511.4 160

511.4 167

511.4 174

511.4 179

511.4 183

511.4 185

511.4 189

511.4 191

511.5 192

511.5 192

511.5 192

511.5 190

511.5 189

511.5 187

511.5 185

511.5 183

511.5 180

511.5 177

511.5 172

511.5 167

511.5 161

511.5 154

511.5 147

511.6 136

511.6 125

511.6 115

511.6 105

511.6 95

511.6 89

511.6 84

511.6 80

511.6 77

511.6 73

511.6 70

511.6 69

511.6 68

511.6 66

511.6 63

511.6 61

511.7 57

511.7 53

511.7 49

511.7 44

511.7 39

511.7 34

511.7 30

511.7 26

511.7 24

511.7 22

511.7 19

511.7 17

511.7 16

511.7 15

511.7 14

511.7 14

511.8 15

511.8 14

511.8 13

511.8 12

511.8 11

511.8 10

511.8 8

511.8 7

511.8 5

511.8 3

511.8 2

511.8 2

511.8 2

511.8 1

511.8 1

511.9 2

511.9 2

511.9 3

511.9 3

511.9 3

511.9 4

511.9 5

511.9 5

511.9 4

511.9 5

511.9 5

511.9 5

511.9 6

511.9 6

511.9 6

511.9 5

512.0 5

512.0 5

512.0 5

512.0 4

512.0 4

512.0 4

512.0 4

512.0 3

512.0 4

512.0 4

512.0 5

512.0 4

512.0 3

512.0 3

512.0 3

512.1 3

512.1 2

512.1 2

512.1 2

512.1 2

512.1 2

512.1 2

512.1 3

512.1 3

512.1 3

512.1 3

512.1 3

512.1 3

512.1 3

512.1 3

512.1 3

512.2 4

512.2 3

512.2 4

512.2 5

512.2 6

512.2 6

512.2 5

512.2 6

512.2 6

512.2 5

512.2 6

512.2 6

512.2 7

512.2 7

512.2 7

512.3 7

512.3 8

512.3 9

512.3 9

512.3 11

512.3 12

512.3 14

512.3 15

512.3 16

512.3 17

512.3 17

512.3 19

512.3 20

512.3 21

512.3 24

512.3 28

512.4 32

512.4 37

512.4 41

512.4 46

512.4 51

512.4 56

512.4 62

512.4 67

512.4 71

512.4 75

512.4 79

512.4 82

512.4 85

512.4 89

512.4 92

512.5 95

512.5 97

512.5 99

512.5 101

512.5 103

512.5 104

512.5 104

512.5 104

512.5 105

512.5 103

512.5 101

512.5 99

512.5 97

512.5 95

512.5 93

512.5 89

512.6 85

512.6 79

512.6 74

512.6 69

512.6 64

512.6 61

512.6 60

512.6 60

512.6 62

512.6 64

512.6 68

512.6 70

512.6 73

512.6 76

512.6 79

512.7 81

512.7 83

512.7 84

512.7 84

512.7 85

512.7 85

512.7 84

512.7 84

512.7 84

512.7 84

512.7 83

512.7 82

512.7 80

512.7 78

512.7 76

512.7 74

512.8 70

512.8 66

512.8 62

512.8 57

512.8 52

512.8 46

512.8 41

512.8 36

512.8 30

512.8 24

512.8 19

512.8 14

512.8 10

512.8 7

512.8 5

512.8 3

512.9 3

512.9 4

512.9 4

512.9 4

512.9 5

512.9 5

512.9 6

512.9 7

512.9 7

512.9 7

512.9 7

512.9 7

512.9 7

512.9 6

512.9 6

513.0 4

513.0 4

513.0 5

513.0 6

513.0 6

513.0 5

513.0 5

513.0 5

513.0 6

513.0 6

513.0 6

513.0 6

513.0 5

513.0 5

513.0 5

513.0 5

513.1 5

513.1 4

513.1 5

513.1 4

513.1 4

513.1 4

513.1 4

513.1 4

513.1 4

513.1 5

513.1 4

513.1 5

513.1 5

513.1 4

513.1 4

513.2 5

513.2 6

513.2 6

513.2 6

513.2 6

513.2 6

513.2 7

513.2 6

513.2 6

513.2 5

513.2 5

513.2 6

513.2 7

513.2 7

513.2 7

513.2 7

513.3 6

513.3 7

513.3 10

513.3 13

513.3 18

513.3 21

513.3 25

513.3 28

513.3 33

513.3 38

513.3 44

513.3 49

513.3 54

513.3 57

513.3 62

513.4 67

513.4 73

513.4 77

513.4 81

513.4 84

513.4 87

513.4 89

513.4 90

513.4 91

513.4 91

513.4 91

513.4 90

513.4 88

513.4 87

513.4 86

513.4 84

513.5 82

513.5 79

513.5 77

513.5 77

513.5 77

513.5 77

513.5 76

513.5 75

513.5 74

513.5 75

513.5 75

513.5 75

513.5 79

513.5 81

513.5 80

513.6 81

513.6 80

513.6 80

513.6 81

513.6 81

513.6 81

513.6 80

513.6 80

513.6 80

513.6 79

513.6 80

513.6 80

513.6 79

513.6 77

513.6 75

513.6 73

513.7 70

513.7 65

513.7 61

513.7 58

513.7 53

513.7 49

513.7 46

513.7 43

513.7 40

513.7 36

513.7 33

513.7 31

513.7 30

513.7 30

513.7 30

513.8 28

513.8 25

513.8 23

513.8 22

513.8 20

513.8 18

513.8 15

513.8 14

513.8 11

513.8 9

513.8 5

513.8 3

513.8 2

513.8 1

513.8 0

513.8 -0

513.9 -1

513.9 -0

513.9 1

513.9 1

513.9 2

513.9 2

513.9 3

513.9 3

513.9 3

513.9 2

513.9 3

513.9 3

513.9 3

513.9 2

513.9 2

514.0 2

514.0 2

514.0 2

514.0 2

514.0 2

514.0 2

514.0 3

514.0 3

514.0 3

514.0 2

514.0 2

514.0 2

514.0 2

514.0 3

514.0 3

514.0 3

514.1 3

514.1 3

514.1 3

514.1 3

514.1 4

514.1 4

514.1 4

514.1 4

514.1 4

514.1 4

514.1 3

514.1 3

514.1 4

514.1 4

514.1 4

514.2 4

514.2 4

514.2 4

514.2 4

514.2 5

514.2 6

514.2 6

514.2 7

514.2 6

514.2 6

514.2 7

514.2 7

514.2 7

514.2 7

514.2 7

514.2 7

514.3 8

514.3 7

514.3 7

514.3 8

514.3 10

514.3 11

514.3 13

514.3 15

514.3 17

514.3 19

514.3 20

514.3 23

514.3 25

514.3 28

514.3 30

514.3 32

514.4 34

514.4 36

514.4 37

514.4 38

514.4 41

514.4 43

514.4 44

514.4 46

514.4 47

514.4 48

514.4 50

514.4 50

514.4 51

514.4 51

514.4 52

514.5 53

514.5 53

514.5 54

514.5 55

514.5 56

514.5 56

514.5 57

514.5 58

514.5 59

514.5 59

514.5 59

514.5 58

514.5 56

514.5 56

514.5 56

514.5 54

514.6 53

514.6 52

514.6 50

514.6 48

514.6 48

514.6 50

514.6 55

514.6 59

514.6 64

514.6 69

514.6 73

514.6 79

514.6 83

514.6 87

514.6 91

514.7 93

514.7 95

514.7 96

514.7 97

514.7 97

514.7 96

514.7 96

514.7 95

514.7 94

514.7 94

514.7 93

514.7 92

514.7 90

514.7 88

514.7 84

514.7 80

514.8 75

514.8 70

514.8 64

514.8 57

514.8 50

514.8 42

514.8 35

514.8 28

514.8 22

514.8 15

514.8 9

514.8 4

514.8 -1

514.8 -4

514.8 -5

514.9 -4

514.9 -2

514.9 -0

514.9 1

514.9 2

514.9 3

514.9 3

514.9 3

514.9 2

514.9 2

514.9 1

514.9 1

514.9 0

514.9 0

514.9 -0

514.9 -0

515.0 -0

515.0 -0

515.0 0

515.0 1

515.0 1

515.0 1

515.0 1

515.0 1

515.0 1

515.0 0

515.0 -0

515.0 0

515.0 1

515.0 1

515.0 1

515.1 1

515.1 2

515.1 3

515.1 3

515.1 3

515.1 3

515.1 2

515.1 1

515.1 1

515.1 1

515.1 1

515.1 2

515.1 3

515.1 3

515.1 3

515.1 3

515.2 4

515.2 4

515.2 4

515.2 5

515.2 6

515.2 8

515.2 10

515.2 11

515.2 12

515.2 12

515.2 13

515.2 13

515.2 14

515.2 14

515.2 15

515.3 14

515.3 15

515.3 17

515.3 19

515.3 22

515.3 26

515.3 31

515.3 37

515.3 43

515.3 49

515.3 54

515.3 60

515.3 66

515.3 72

515.3 78

515.3 83

515.4 88

515.4 92

515.4 95

515.4 99

515.4 102

515.4 104

515.4 107

515.4 107

515.4 107

515.4 107

515.4 107

515.4 107

515.4 105

515.4 104

515.4 103

515.5 101

515.5 100

515.5 99

515.5 98

515.5 96

515.5 94

515.5 91

515.5 89

515.5 87

515.5 85

515.5 84

515.5 83

515.5 83

515.5 83

515.5 84

515.5 84

515.6 85

515.6 85

515.6 85

515.6 83

515.6 82

515.6 81

515.6 81

515.6 81

515.6 80

515.6 80

515.6 78

515.6 76

515.6 73

515.6 71

515.6 69

515.7 67

515.7 63

515.7 60

515.7 55

515.7 51

515.7 47

515.7 43

515.7 42

515.7 39

515.7 36

515.7 35

515.7 34

515.7 34

515.7 33

515.7 31

515.7 29

515.8 27

515.8 24

515.8 23

515.8 21

515.8 19

515.8 17

515.8 14

515.8 11

515.8 9

515.8 7

515.8 4

515.8 2

515.8 -0

515.8 -2

515.8 -2

515.9 -2

515.9 -1

515.9 -0

515.9 0

515.9 1

515.9 2

515.9 1

515.9 2

515.9 3

515.9 3

515.9 3

515.9 3

515.9 2

515.9 3

515.9 3

515.9 2

516.0 3

516.0 3

516.0 4

516.0 4

516.0 4

516.0 4

516.0 4

516.0 4

516.0 4

516.0 4

516.0 3

516.0 3

516.0 3

516.0 3

516.0 2

516.1 2

516.1 1

516.1 1

516.1 1

516.1 1

516.1 2

516.1 2

516.1 2

516.1 2

516.1 2

516.1 2

516.1 1

516.1 1

516.1 1

516.1 1

516.1 2

516.2 2

516.2 3

516.2 4

516.2 5

516.2 6

516.2 7

516.2 9

516.2 9

516.2 10

516.2 11

516.2 12

516.2 12

516.2 13

516.2 13

516.2 14

516.3 14

516.3 15

516.3 16

516.3 17

516.3 18

516.3 18

516.3 19

516.3 21

516.3 22

516.3 24

516.3 25

516.3 27

516.3 28

516.3 30

516.3 32

516.3 33

516.4 34

516.4 35

516.4 35

516.4 35

516.4 35

516.4 37

516.4 38

516.4 39

516.4 40

516.4 42

516.4 43

516.4 44

516.4 46

516.4 47

516.4 47

516.5 47

516.5 48

516.5 49

516.5 50

516.5 51

516.5 51

516.5 50

516.5 50

516.5 50

516.5 50

516.5 51

516.5 52

516.5 52

516.5 52

516.5 51

516.5 52

516.6 52

516.6 52

516.6 51

516.6 51

516.6 50

516.6 48

516.6 47

516.6 45

516.6 43

516.6 41

516.6 39

516.6 37

516.6 35

516.6 32

516.6 30

516.7 28

516.7 26

516.7 24

516.7 21

516.7 19

516.7 17

516.7 15

516.7 13

516.7 12

516.7 11

516.7 9

516.7 9

516.7 8

516.7 8

516.7 7

516.8 7

516.8 5

516.8 4

516.8 4

516.8 4

516.8 4

516.8 4

516.8 4

516.8 3

516.8 3

516.8 2

516.8 1

516.8 1

516.8 1

516.8 0

516.8 -0

516.9 -0

516.9 -0

516.9 -0

516.9 0

516.9 1

516.9 1

516.9 1

516.9 0

516.9 -0

516.9 -1

516.9 -1

516.9 -1

516.9 -1

516.9 -1

516.9 -1

517.0 -1

517.0 -1

517.0 -1

517.0 -1

517.0 -1

517.0 -1

517.0 -1

517.0 -1

517.0 -1

517.0 -1

517.0 -1

517.0 -1

517.0 -1

517.0 -1

517.0 -1

517.0 -1

517.1 -1

517.1 -1

517.1 -2

517.1 -2

517.1 -2

517.1 -2

517.1 -1

517.1 -1

517.1 -1

517.1 -2

517.1 -1

517.1 -1

517.1 -1

517.1 0

517.1 1

517.2 1

517.2 1

517.2 2

517.2 2

517.2 3

517.2 3

517.2 4

517.2 5

517.2 5

517.2 5

517.2 6

517.2 6

517.2 7

517.2 8

517.2 8

517.2 10

517.3 13

517.3 15

517.3 19

517.3 23

517.3 26

517.3 31

517.3 35

517.3 40

517.3 45

517.3 50

517.3 55

517.3 59

517.3 63

517.3 67

517.3 71

517.4 75

517.4 78

517.4 82

517.4 85

517.4 87

517.4 88

517.4 89

517.4 90

517.4 91

517.4 91

517.4 90

517.4 89

517.4 88

517.4 88

517.4 87

517.4 85

517.5 83

517.5 81

517.5 79

517.5 76

517.5 73

517.5 72

517.5 71

517.5 70

517.5 68

517.5 68

517.5 67

517.5 67

517.5 67

517.5 67

517.5 66

517.6 66

517.6 65

517.6 64

517.6 62

517.6 61

517.6 59

517.6 57

517.6 54

517.6 52

517.6 49

517.6 46

517.6 44

517.6 41

517.6 38

517.6 33

517.6 29

517.7 26

517.7 22

517.7 20

517.7 17

517.7 14

517.7 11

517.7 10

517.7 8

517.7 7

517.7 5

517.7 4

517.7 3

517.7 3

517.7 2

517.7 1

517.8 1

517.8 2

517.8 3

517.8 2

517.8 2

517.8 2

517.8 2

517.8 2

517.8 2

517.8 2

517.8 1

517.8 1

517.8 1

517.8 -0

517.8 -0

517.8 -0

517.9 0

517.9 -0

517.9 -1

517.9 -1

517.9 -1

517.9 -0

517.9 -1

517.9 -1

517.9 -1

517.9 0

517.9 1

517.9 2

517.9 2

517.9 2

517.9 2

518.0 2

518.0 2

518.0 3

518.0 4

518.0 4

518.0 5

518.0 5

518.0 4

518.0 4

518.0 4

518.0 4

518.0 5

518.0 5

518.0 4

518.0 4

518.0 3

518.1 3

518.1 1

518.1 1

518.1 1

518.1 0

518.1 -0

518.1 -1

518.1 -0

518.1 0

518.1 0

518.1 1

518.1 1

518.1 1

518.1 1

518.1 1

518.2 2

518.2 3

518.2 3

518.2 3

518.2 3

518.2 3

518.2 4

518.2 4

518.2 4

518.2 4

518.2 4

518.2 5

518.2 5

518.2 6

518.2 6

518.2 6

518.3 6

518.3 5

518.3 5

518.3 7

518.3 7

518.3 8

518.3 9

518.3 10

518.3 12

518.3 15

518.3 17

518.3 19

518.3 23

518.3 28

518.3 33

518.4 38

518.4 41

518.4 45

518.4 49

518.4 52

518.4 54

518.4 57

518.4 60

518.4 62

518.4 65

518.4 67

518.4 70

518.4 71

518.4 72

518.4 73

518.5 74

518.5 75

518.5 76

518.5 76

518.5 76

518.5 75

518.5 75

518.5 72

518.5 70

518.5 67

518.5 64

518.5 61

518.5 59

518.5 57

518.5 55

518.5 54

518.6 52

518.6 51

518.6 49

518.6 49

518.6 48

518.6 48

518.6 47

518.6 46

518.6 45

518.6 44

518.6 41

518.6 38

518.6 35

518.6 32

518.6 30

518.7 28

518.7 26

518.7 25

518.7 23

518.7 22

518.7 20

518.7 18

518.7 16

518.7 14

518.7 13

518.7 12

518.7 10

518.7 9

518.7 7

518.7 6

518.7 5

518.8 3

518.8 1

518.8 -0

518.8 -1

518.8 -2

518.8 -2

518.8 -2

518.8 -2

518.8 -3

518.8 -3

518.8 -3

518.8 -3

518.8 -3

518.8 -3

518.8 -2

518.9 -3

518.9 -3

518.9 -3

518.9 -3

518.9 -3

518.9 -4

518.9 -4

518.9 -4

518.9 -4

518.9 -4

518.9 -4

518.9 -4

518.9 -4

518.9 -4

518.9 -4

518.9 -4

519.0 -4

519.0 -4

519.0 -3

519.0 -3

519.0 -2

519.0 -2

519.0 -2

519.0 -2

519.0 -2

519.0 -2

519.0 -2

519.0 -2

519.0 -2

519.0 -2

519.0 -2

519.1 -2

519.1 -2

519.1 -1

519.1 -1

519.1 -0

519.1 0

519.1 0

519.1 0

519.1 0

519.1 1

519.1 1

519.1 1

519.1 1

519.1 1

519.1 1

519.1 1

519.2 2

519.2 2

519.2 2

519.2 3

519.2 3

519.2 3

519.2 4

519.2 4

519.2 4

519.2 3

519.2 2

519.2 2

519.2 1

519.2 -1

519.2 -3

519.3 -6

519.3 -11

519.3 -22

519.3 -32

519.3 -40

519.3 -42

519.3 -39

519.3 -31

519.3 -13

519.3 15

519.3 49

519.3 95

519.3 148

519.3 204

519.3 259

519.4 313

519.4 363

519.4 413

519.4 460

519.4 502

519.4 540

519.4 572

519.4 601

519.4 623

519.4 642

519.4 657

519.4 668

519.4 673

519.4 674

519.4 670

519.4 661

519.5 646

519.5 627

519.5 604

519.5 574

519.5 541

519.5 504

519.5 464

519.5 421

519.5 373

519.5 323

519.5 272

519.5 219

519.5 167

519.5 118

519.5 80

519.6 50

519.6 28

519.6 14

519.6 8

519.6 10

519.6 16

519.6 24

519.6 34

519.6 42

519.6 45

519.6 45

519.6 45

519.6 44

519.6 44

519.6 42

519.6 38

519.7 33

519.7 30

519.7 27

519.7 25

519.7 23

519.7 21

519.7 19

519.7 18

519.7 16

519.7 14

519.7 12

519.7 10

519.7 8

519.7 7

519.7 7

519.8 7

519.8 7

519.8 8

519.8 8

519.8 8

519.8 7

519.8 7

519.8 7

519.8 8

519.8 8

519.8 8

519.8 8

519.8 8

519.8 8

519.8 8

519.8 8

519.9 8

519.9 8

519.9 7

519.9 7

519.9 7

519.9 6

519.9 6

519.9 5

519.9 5

519.9 3

519.9 2

519.9 2

519.9 2

519.9 2

519.9 1

520.0 2

520.0 2

520.0 1

520.0 1

520.0 1

520.0 1

520.0 0

520.0 -1

520.0 -1

520.0 -0

520.0 0

520.0 0

520.0 -0

520.0 -1

520.0 -1

520.0 -1

520.1 -1

520.1 0

520.1 1

520.1 2

520.1 2

520.1 2

520.1 2

520.1 3

520.1 4

520.1 5

520.1 6

520.1 6

520.1 6

520.1 7

520.1 8

520.2 8

520.2 9

520.2 9

520.2 10

520.2 10

520.2 11

520.2 11

520.2 11

520.2 11

520.2 11

520.2 11

520.2 11

520.2 10

520.2 10

520.2 9

520.3 8

520.3 6

520.3 5

520.3 2

520.3 -1

520.3 -4

520.3 -8

520.3 -13

520.3 -15

520.3 -14

520.3 -7

520.3 6

520.3 21

520.3 37

520.3 56

520.3 76

520.4 96

520.4 114

520.4 132

520.4 149

520.4 164

520.4 179

520.4 192

520.4 204

520.4 214

520.4 223

520.4 232

520.4 238

520.4 243

520.4 246

520.4 247

520.5 247

520.5 245

520.5 241

520.5 235

520.5 229

520.5 222

520.5 212

520.5 201

520.5 188

520.5 173

520.5 157

520.5 139

520.5 122

520.5 104

520.5 86

520.5 70

520.6 56

520.6 44

520.6 35

520.6 32

520.6 32

520.6 34

520.6 37

520.6 38

520.6 39

520.6 40

520.6 39

520.6 36

520.6 34

520.6 32

520.6 30

520.7 29

520.7 28

520.7 27

520.7 26

520.7 24

520.7 24

520.7 23

520.7 21

520.7 20

520.7 19

520.7 18

520.7 17

520.7 16

520.7 15

520.7 14

520.7 14

520.8 13

520.8 12

520.8 12

520.8 11

520.8 10

520.8 9

520.8 8

520.8 8

520.8 8

520.8 7

520.8 6

520.8 4

520.8 3

520.8 2

520.8 1

520.9 0

520.9 -1

520.9 -1

520.9 -2

520.9 -3

520.9 -3

520.9 -4

520.9 -4

520.9 -4

520.9 -3

520.9 -3

520.9 -3

520.9 -2

520.9 -2

520.9 -2

521.0 -1

521.0 -1

521.0 -1

521.0 -0

521.0 -1

521.0 -0

521.0 0

521.0 0

521.0 0

521.0 -0

521.0 -1

521.0 -1

521.0 -1

521.0 -1

521.0 -2

521.0 -2

521.1 -3

521.1 -3

521.1 -4

521.1 -4

521.1 -3

521.1 -3

521.1 -2

521.1 -1

521.1 -0

521.1 1

521.1 2

521.1 4

521.1 5

521.1 7

521.1 9

521.2 11

521.2 13

521.2 15

521.2 16

521.2 17

521.2 18

521.2 19

521.2 20

521.2 21

521.2 22

521.2 22

521.2 23

521.2 24

521.2 24

521.2 25

521.2 26

521.3 27

521.3 29

521.3 31

521.3 34

521.3 37

521.3 40

521.3 43

521.3 46

521.3 51

521.3 56

521.3 60

521.3 65

521.3 71

521.3 78

521.3 86

521.4 91

521.4 96

521.4 101

521.4 105

521.4 107

521.4 111

521.4 114

521.4 118

521.4 121

521.4 122

521.4 123

521.4 125

521.4 126

521.4 127

521.4 127

521.5 127

521.5 126

521.5 124

521.5 122

521.5 119

521.5 116

521.5 112

521.5 109

521.5 105

521.5 101

521.5 97

521.5 93

521.5 89

521.5 85

521.5 81

521.5 78

521.6 74

521.6 70

521.6 67

521.6 64

521.6 61

521.6 58

521.6 55

521.6 52

521.6 49

521.6 45

521.6 40

521.6 35

521.6 30

521.6 27

521.6 23

521.7 19

521.7 17

521.7 15

521.7 13

521.7 12

521.7 10

521.7 10

521.7 10

521.7 9

521.7 9

521.7 8

521.7 7

521.7 6

521.7 5

521.7 4

521.7 3

521.8 3

521.8 1

521.8 1

521.8 1

521.8 1

521.8 0

521.8 -1

521.8 -2

521.8 -2

521.8 -2

521.8 -2

521.8 -2

521.8 -2

521.8 -1

521.8 -1

521.9 -1

521.9 -2

521.9 -2

521.9 -2

521.9 -2

521.9 -2

521.9 -1

521.9 -0

521.9 0

521.9 0

521.9 0

521.9 1

521.9 1

521.9 0

521.9 0

522.0 0

522.0 0

522.0 1

522.0 1

522.0 2

522.0 3

522.0 3

522.0 3

522.0 4

522.0 5

522.0 5

522.0 4

522.0 5

522.0 6

522.0 6

522.0 7

522.1 7

522.1 7

522.1 7

522.1 7

522.1 6

522.1 7

522.1 7

522.1 8

522.1 9

522.1 9

522.1 9

522.1 10

522.1 11

522.1 12

522.1 13

522.2 14

522.2 15

522.2 16

522.2 16

522.2 17

522.2 17

522.2 17

522.2 18

522.2 18

522.2 18

522.2 19

522.2 19

522.2 20

522.2 20

522.2 20

522.2 21

522.3 20

522.3 21

522.3 22

522.3 22

522.3 22

522.3 23

522.3 24

522.3 26

522.3 27

522.3 27

522.3 28

522.3 29

522.3 28

522.3 27

522.3 28

522.4 29

522.4 30

522.4 31

522.4 32

522.4 33

522.4 34

522.4 36

522.4 38

522.4 40

522.4 41

522.4 41

522.4 43

522.4 45

522.4 45

522.4 46

522.5 49

522.5 52

522.5 55

522.5 58

522.5 61

522.5 64

522.5 66

522.5 68

522.5 69

522.5 70

522.5 71

522.5 73

522.5 73

522.5 73

522.5 73

522.5 73

522.6 73

522.6 72

522.6 68

522.6 63

522.6 54

522.6 41

522.6 22

522.6 -5

522.6 -35

522.6 -66

522.6 -92

522.6 -113

522.6 -118

522.6 -111

522.6 -81

522.7 -25

522.7 56

522.7 149

522.7 247

522.7 349

522.7 451

522.7 549

522.7 642

522.7 728

522.7 809

522.7 883

522.7 950

522.7 1007

522.7 1057

522.7 1098

522.7 1132

522.8 1156

522.8 1172

522.8 1179

522.8 1178

522.8 1166

522.8 1146

522.8 1117

522.8 1080

522.8 1033

522.8 978

522.8 914

522.8 841

522.8 759

522.8 669

522.8 571

522.9 467

522.9 359

522.9 252

522.9 152

522.9 64

522.9 -9

522.9 -61

522.9 -93

522.9 -106

522.9 -103

522.9 -82

522.9 -55

522.9 -31

522.9 -15

522.9 -4

523.0 3

523.0 6

523.0 7

523.0 7

523.0 8

523.0 7

523.0 6

523.0 5

523.0 5

523.0 5

523.0 5

523.0 5

523.0 4

523.0 4

523.0 3

523.0 2

523.1 1

523.1 1

523.1 2

523.1 2

523.1 1

523.1 1

523.1 2

523.1 2

523.1 2

523.1 2

523.1 3

523.1 3

523.1 4

523.1 6

523.1 6

523.2 6

523.2 7

523.2 7

523.2 7

523.2 6

523.2 7

523.2 6

523.2 6

523.2 7

523.2 7

523.2 9

523.2 10

523.2 11

523.2 12

523.2 13

523.2 15

523.3 17

523.3 20

523.3 24

523.3 28

523.3 33

523.3 37

523.3 40

523.3 44

523.3 48

523.3 50

523.3 53

523.3 56

523.3 60

523.3 63

523.3 65

523.4 67

523.4 69

523.4 71

523.4 73

523.4 74

523.4 75

523.4 76

523.4 75

523.4 73

523.4 71

523.4 68

523.4 65

523.4 64

523.4 63

523.4 63

523.5 67

523.5 71

523.5 76

523.5 81

523.5 86

523.5 91

523.5 95

523.5 98

523.5 102

523.5 106

523.5 110

523.5 113

523.5 116

523.5 118

523.5 119

523.5 120

523.6 118

523.6 115

523.6 113

523.6 110

523.6 109

523.6 105

523.6 98

523.6 91

523.6 81

523.6 69

523.6 57

523.6 49

523.6 43

523.6 40

523.6 44

523.7 55

523.7 74

523.7 96

523.7 122

523.7 149

523.7 176

523.7 202

523.7 228

523.7 255

523.7 278

523.7 302

523.7 324

523.7 342

523.7 357

523.7 368

523.8 377

523.8 383

523.8 386

523.8 386

523.8 384

523.8 379

523.8 370

523.8 358

523.8 344

523.8 327

523.8 309

523.8 287

523.8 264

523.8 239

523.8 212

523.8 184

523.9 153

523.9 119

523.9 87

523.9 57

523.9 29

523.9 5

523.9 -11

523.9 -21

523.9 -26

523.9 -26

523.9 -19

523.9 -12

523.9 -4

523.9 1

523.9 5

524.0 5

524.0 4

524.0 4

524.0 4

524.0 4

524.0 4

524.0 4

524.0 4

524.0 3

524.0 2

524.0 2

524.0 3

524.0 2

524.0 2

524.0 2

524.0 2

524.1 3

524.1 3

524.1 4

524.1 4

524.1 4

524.1 4

524.1 5

524.1 4

524.1 4

524.1 4

524.1 4

524.1 4

524.1 4

524.1 5

524.1 6

524.2 6

524.2 6

524.2 7

524.2 7

524.2 7

524.2 7

524.2 7

524.2 8

524.2 9

524.2 10

524.2 10

524.2 9

524.2 10

524.2 10

524.2 10

524.3 10

524.3 11

524.3 11

524.3 12

524.3 13

524.3 14

524.3 14

524.3 16

524.3 16

524.3 17

524.3 17

524.3 18

524.3 20

524.3 20

524.3 20

524.3 21

524.4 21

524.4 23

524.4 23

524.4 23

524.4 24

524.4 25

524.4 27

524.4 29

524.4 30

524.4 30

524.4 30

524.4 32

524.4 34

524.4 36

524.4 39

524.5 43

524.5 50

524.5 56

524.5 61

524.5 67

524.5 73

524.5 79

524.5 85

524.5 90

524.5 95

524.5 100

524.5 104

524.5 108

524.5 111

524.5 112

524.6 114

524.6 115

524.6 115

524.6 115

524.6 113

524.6 111

524.6 108

524.6 106

524.6 103

524.6 100

524.6 95

524.6 89

524.6 84

524.6 81

524.6 76

524.6 74

524.7 71

524.7 68

524.7 67

524.7 66

524.7 64

524.7 65

524.7 67

524.7 68

524.7 70

524.7 72

524.7 75

524.7 77

524.7 80

524.7 80

524.7 81

524.8 82

524.8 83

524.8 82

524.8 80

524.8 78

524.8 76

524.8 73

524.8 69

524.8 65

524.8 61

524.8 57

524.8 52

524.8 46

524.8 42

524.8 36

524.8 31

524.9 25

524.9 20

524.9 16

524.9 11

524.9 7

524.9 4

524.9 2

524.9 2

524.9 2

524.9 2

524.9 3

524.9 4

524.9 5

524.9 6

524.9 8

525.0 8

525.0 10

525.0 11

525.0 11

525.0 11

525.0 11

525.0 12

525.0 12

525.0 12

525.0 11

525.0 10

525.0 10

525.0 9

525.0 8

525.0 7

525.1 6

525.1 5

525.1 4

525.1 4

525.1 4

525.1 3

525.1 3

525.1 2

525.1 0

525.1 0

525.1 1

525.1 1

525.1 0

525.1 1

525.1 1

525.1 2

525.2 2

525.2 3

525.2 3

525.2 4

525.2 5

525.2 6

525.2 6

525.2 6

525.2 7

525.2 8

525.2 10

525.2 11

525.2 12

525.2 12

525.2 12

525.3 13

525.3 15

525.3 17

525.3 19

525.3 20

525.3 22

525.3 25

525.3 27

525.3 31

525.3 34

525.3 37

525.3 39

525.3 42

525.3 45

525.3 46

525.4 47

525.4 48

525.4 52

525.4 54

525.4 57

525.4 60

525.4 64

525.4 66

525.4 68

525.4 70

525.4 73

525.4 74

525.4 73

525.4 74

525.4 74

525.4 74

525.5 75

525.5 76

525.5 77

525.5 78

525.5 79

525.5 80

525.5 79

525.5 79

525.5 78

525.5 77

525.5 78

525.5 78

525.5 78

525.5 77

525.5 75

525.6 73

525.6 71

525.6 69

525.6 67

525.6 65

525.6 61

525.6 57

525.6 54

525.6 50

525.6 46

525.6 43

525.6 41

525.6 40

525.6 39

525.6 36

525.7 33

525.7 30

525.7 29

525.7 26

525.7 25

525.7 22

525.7 20

525.7 17

525.7 16

525.7 16

525.7 15

525.7 16

525.7 16

525.7 16

525.7 16

525.7 16

525.8 16

525.8 16

525.8 16

525.8 16

525.8 16

525.8 16

525.8 16

525.8 15

525.8 14

525.8 13

525.8 11

525.8 11

525.8 9

525.8 9

525.8 9

525.9 8

525.9 7

525.9 7

525.9 6

525.9 5

525.9 5

525.9 4

525.9 4

525.9 2

525.9 1

525.9 0

525.9 -1

525.9 -1

525.9 -1

525.9 -2

526.0 -3

526.0 -4

526.0 -4

526.0 -4

526.0 -4

526.0 -4

526.0 -4

526.0 -4

526.0 -4

526.0 -3

526.0 -3

526.0 -2

526.0 -1

526.0 -1

526.0 -1

526.0 -0

526.1 0

526.1 1

526.1 1

526.1 1

526.1 1

526.1 2

526.1 2

526.1 2

526.1 3

526.1 3

526.1 3

526.1 3

526.1 3

526.1 3

526.1 3

526.2 3

526.2 2

526.2 2

526.2 3

526.2 2

526.2 3

526.2 2

526.2 2

526.2 3

526.2 3

526.2 4

526.2 4

526.2 5

526.2 6

526.2 6

526.3 8

526.3 8

526.3 9

526.3 10

526.3 11

526.3 12

526.3 14

526.3 14

526.3 15

526.3 15

526.3 16

526.3 17

526.3 19

526.3 20

526.3 20

526.3 20

526.4 21

526.4 22

526.4 23

526.4 24

526.4 26

526.4 27

526.4 28

526.4 29

526.4 31

526.4 32

526.4 33

526.4 35

526.4 37

526.4 38

526.4 39

526.5 41

526.5 43

526.5 45

526.5 47

526.5 49

526.5 51

526.5 53

526.5 53

526.5 55

526.5 56

526.5 57

526.5 58

526.5 59

526.5 60

526.5 59

526.6 58

526.6 57

526.6 55

526.6 53

526.6 52

526.6 51

526.6 51

526.6 50

526.6 49

526.6 47

526.6 45

526.6 43

526.6 41

526.6 40

526.6 39

526.6 38

526.7 36

526.7 34

526.7 33

526.7 30

526.7 28

526.7 26

526.7 25

526.7 24

526.7 23

526.7 21

526.7 21

526.7 21

526.7 20

526.7 18

526.7 18

526.8 17

526.8 16

526.8 14

526.8 13

526.8 12

526.8 12

526.8 10

526.8 9

526.8 8

526.8 6

526.8 4

526.8 3

526.8 3

526.8 2

526.8 2

526.9 2

526.9 2

526.9 2

526.9 2

526.9 1

526.9 0

526.9 -1

526.9 -1

526.9 -1

526.9 -2

526.9 -2

526.9 -2

526.9 -2

526.9 -3

526.9 -4

526.9 -5

527.0 -4

527.0 -4

527.0 -4

527.0 -4

527.0 -3

527.0 -3

527.0 -3

527.0 -2

527.0 -2

527.0 -2

527.0 -1

527.0 -1

527.0 -1

527.0 -0

527.0 -0

527.1 -0

527.1 0

527.1 1

527.1 1

527.1 2

527.1 3

527.1 3

527.1 4

527.1 5

527.1 5

527.1 5

527.1 5

527.1 5

527.1 5

527.1 5

527.2 4

527.2 5

527.2 6

527.2 6

527.2 6

527.2 6

527.2 5

527.2 5

527.2 5

527.2 4

527.2 4

527.2 6

527.2 6

527.2 7

527.2 9

527.2 9

527.3 11

527.3 13

527.3 15

527.3 18

527.3 21

527.3 25

527.3 29

527.3 32

527.3 34

527.3 38

527.3 41

527.3 45

527.3 49

527.3 53

527.3 56

527.4 58

527.4 60

527.4 63

527.4 65

527.4 67

527.4 69

527.4 71

527.4 73

527.4 75

527.4 77

527.4 79

527.4 79

527.4 80

527.4 80

527.4 78

527.5 77

527.5 75

527.5 75

527.5 76

527.5 76

527.5 77

527.5 76

527.5 76

527.5 75

527.5 75

527.5 74

527.5 74

527.5 75

527.5 74

527.5 74

527.5 74

527.6 72

527.6 71

527.6 69

527.6 66

527.6 64

527.6 62

527.6 60

527.6 57

527.6 54

527.6 51

527.6 47

527.6 44

527.6 42

527.6 39

527.6 37

527.7 35

527.7 33

527.7 30

527.7 27

527.7 24

527.7 21

527.7 18

527.7 16

527.7 14

527.7 11

527.7 9

527.7 9

527.7 8

527.7 8

527.7 7

527.8 7

527.8 6

527.8 5

527.8 4

527.8 4

527.8 3

527.8 3

527.8 3

527.8 3

527.8 2

527.8 3

527.8 3

527.8 3

527.8 3

527.8 3

527.8 3

527.9 2

527.9 3

527.9 3

527.9 3

527.9 3

527.9 3

527.9 3

527.9 3

527.9 3

527.9 3

527.9 3

527.9 3

527.9 3

527.9 2

527.9 2

528.0 2

528.0 1

528.0 2

528.0 1

528.0 1

528.0 0

528.0 -0

528.0 -1

528.0 -1

528.0 -1

528.0 -1

528.0 -1

528.0 -1

528.0 -2

528.0 -2

528.1 -2

528.1 -2

528.1 -2

528.1 -1

528.1 -1

528.1 -0

528.1 1

528.1 1

528.1 1

528.1 1

528.1 1

528.1 1

528.1 1

528.1 1

528.1 1

528.1 0

528.2 1

528.2 1

528.2 1

528.2 2

528.2 4

528.2 4

528.2 5

528.2 6

528.2 7

528.2 7

528.2 8

528.2 8

528.2 8

528.2 8

528.2 9

528.3 10

528.3 12

528.3 14

528.3 16

528.3 18

528.3 19

528.3 20

528.3 22

528.3 23

528.3 25

528.3 27

528.3 29

528.3 30

528.3 32

528.3 33

528.4 34

528.4 35

528.4 36

528.4 37

528.4 37

528.4 38

528.4 39

528.4 40

528.4 41

528.4 42

528.4 43

528.4 44

528.4 45

528.4 46

528.4 47

528.4 48

528.5 49

528.5 48

528.5 47

528.5 47

528.5 48

528.5 49

528.5 51

528.5 53

528.5 54

528.5 56

528.5 59

528.5 61

528.5 61

528.5 61

528.5 61

528.6 61

528.6 60

528.6 60

528.6 60

528.6 59

528.6 58

528.6 56

528.6 53

528.6 52

528.6 49

528.6 46

528.6 43

528.6 40

528.6 38

528.6 36

528.7 32

528.7 30

528.7 27

528.7 24

528.7 21

528.7 18

528.7 15

528.7 13

528.7 11

528.7 9

528.7 7

528.7 5

528.7 2

528.7 1

528.7 1

528.8 3

528.8 4

528.8 5

528.8 5

528.8 5

528.8 4

528.8 4

528.8 4

528.8 4

528.8 4

528.8 4

528.8 4

528.8 4

528.8 5

528.8 5

528.8 5

528.9 5

528.9 5

528.9 5

528.9 4

528.9 4

528.9 3

528.9 3

528.9 3

528.9 3

528.9 4

528.9 3

528.9 3

528.9 3

528.9 3

528.9 4

529.0 4

529.0 4

529.0 4

529.0 4

529.0 4

529.0 4

529.0 3

529.0 3

529.0 4

529.0 5

529.0 5

529.0 5

529.0 4

529.0 3

529.0 2

529.1 2

529.1 2

529.1 2

529.1 2

529.1 2

529.1 1

529.1 1

529.1 2

529.1 1

529.1 2

529.1 1

529.1 1

529.1 1

529.1 1

529.1 2

529.1 2

529.2 3

529.2 4

529.2 5

529.2 6

529.2 7

529.2 8

529.2 9

529.2 10

529.2 11

529.2 12

529.2 12

529.2 13

529.2 14

529.2 15

529.2 17

529.3 18

529.3 20

529.3 22

529.3 25

529.3 28

529.3 31

529.3 35

529.3 40

529.3 46

529.3 50

529.3 56

529.3 60

529.3 65

529.3 69

529.3 72

529.4 75

529.4 77

529.4 79

529.4 80

529.4 83

529.4 85

529.4 86

529.4 86

529.4 86

529.4 86

529.4 86

529.4 86

529.4 84

529.4 81

529.4 78

529.4 74

529.5 71

529.5 69

529.5 66

529.5 65

529.5 64

529.5 64

529.5 64

529.5 64

529.5 65

529.5 66

529.5 67

529.5 68

529.5 70

529.5 73

529.5 74

529.6 76

529.6 78

529.6 80

529.6 80

529.6 80

529.6 79

529.6 77

529.6 75

529.6 73

529.6 71

529.6 69

529.6 66

529.6 62

529.6 59

529.6 56

529.7 52

529.7 48

529.7 43

529.7 38

529.7 33

529.7 29

529.7 24

529.7 19

529.7 13

529.7 10

529.7 7

529.7 6

529.7 5

529.7 5

529.7 4

529.8 5

529.8 6

529.8 7

529.8 7

529.8 6

529.8 7

529.8 7

529.8 7

529.8 7

529.8 6

529.8 6

529.8 5

529.8 5

529.8 4

529.8 4

529.8 3

529.9 3

529.9 3

529.9 3

529.9 2

529.9 2

529.9 2

529.9 1

529.9 1

529.9 0

529.9 -0

529.9 -1

529.9 -1

529.9 -1

529.9 -2

529.9 -2

530.0 -2

530.0 -2

530.0 -2

530.0 -1

530.0 -1

530.0 -0

530.0 -0

530.0 -0

530.0 -1

530.0 -2

530.0 -2

530.0 -2

530.0 -2

530.0 -2

530.0 -2

530.1 -2

530.1 -2

530.1 -2

530.1 -2

530.1 -2

530.1 -2

530.1 -2

530.1 -2

530.1 -2

530.1 -2

530.1 -1

530.1 0

530.1 1

530.1 2

530.1 3

530.1 4

530.2 5

530.2 6

530.2 6

530.2 6

530.2 6

530.2 5

530.2 5

530.2 3

530.2 -0

530.2 -3

530.2 -6

530.2 -7

530.2 -7

530.2 -5

530.2 3

530.3 12

530.3 24

530.3 36

530.3 50

530.3 64

530.3 77

530.3 90

530.3 101

530.3 113

530.3 123

530.3 132

530.3 140

530.3 148

530.3 154

530.3 160

530.4 165

530.4 168

530.4 170

530.4 171

530.4 171

530.4 171

530.4 168

530.4 166

530.4 162

530.4 157

530.4 150

530.4 142

530.4 133

530.4 123

530.4 110

530.5 99

530.5 88

530.5 76

530.5 64

530.5 51

530.5 41

530.5 34

530.5 29

530.5 28

530.5 30

530.5 33

530.5 37

530.5 41

530.5 44

530.5 47

530.5 49

530.6 50

530.6 50

530.6 50

530.6 51

530.6 50

530.6 50

530.6 50

530.6 50

530.6 49

530.6 47

530.6 45

530.6 43

530.6 39

530.6 37

530.6 35

530.7 33

530.7 29

530.7 26

530.7 24

530.7 23

530.7 21

530.7 18

530.7 16

530.7 14

530.7 12

530.7 10

530.7 10

530.7 9

530.7 8

530.7 6

530.8 5

530.8 5

530.8 4

530.8 3

530.8 3

530.8 3

530.8 1

530.8 1

530.8 2

530.8 1

530.8 0

530.8 -0

530.8 -0

530.8 1

530.8 1

530.8 1

530.9 1

530.9 1

530.9 1

530.9 -0

530.9 -0

530.9 -0

530.9 -1

530.9 -2

530.9 -2

530.9 -2

530.9 -2

530.9 -3

530.9 -3

530.9 -3

530.9 -2

531.0 -2

531.0 -1

531.0 -1

531.0 -2

531.0 -2

531.0 -2

531.0 -2

531.0 -2

531.0 -3

531.0 -3

531.0 -3

531.0 -4

531.0 -3

531.0 -3

531.0 -3

531.1 -3

531.1 -3

531.1 -3

531.1 -3

531.1 -3

531.1 -4

531.1 -4

531.1 -4

531.1 -5

531.1 -6

531.1 -8

531.1 -10

531.1 -11

531.1 -12

531.1 -12

531.2 -8

531.2 -2

531.2 6

531.2 14

531.2 23

531.2 33

531.2 41

531.2 49

531.2 57

531.2 67

531.2 76

531.2 83

531.2 89

531.2 93

531.2 99

531.2 105

531.3 113

531.3 120

531.3 128

531.3 136

531.3 143

531.3 150

531.3 156

531.3 162

531.3 166

531.3 169

531.3 171

531.3 172

531.3 171

531.3 170

531.3 169

531.4 165

531.4 160

531.4 154

531.4 147

531.4 139

531.4 132

531.4 125

531.4 117

531.4 111

531.4 109

531.4 106

531.4 107

531.4 106

531.4 105

531.4 102

531.5 99

531.5 95

531.5 91

531.5 88

531.5 86

531.5 84

531.5 82

531.5 78

531.5 76

531.5 76

531.5 78

531.5 79

531.5 80

531.5 82

531.5 83

531.6 82

531.6 83

531.6 83

531.6 82

531.6 80

531.6 77

531.6 74

531.6 72

531.6 69

531.6 67

531.6 64

531.6 61

531.6 57

531.6 53

531.6 47

531.6 41

531.7 36

531.7 31

531.7 26

531.7 22

531.7 19

531.7 16

531.7 13

531.7 10

531.7 8

531.7 6

531.7 4

531.7 3

531.7 2

531.7 2

531.7 2

531.8 3

531.8 4

531.8 4

531.8 3

531.8 4

531.8 3

531.8 3

531.8 3

531.8 3

531.8 4

531.8 4

531.8 4

531.8 4

531.8 4

531.8 2

531.9 2

531.9 2

531.9 2

531.9 3

531.9 4

531.9 4

531.9 4

531.9 4

531.9 4

531.9 3

531.9 3

531.9 3

531.9 3

531.9 2

531.9 2

532.0 2

532.0 2

532.0 1

532.0 1

532.0 1

532.0 1

532.0 -0

532.0 0

532.0 0

532.0 1

532.0 1

532.0 0

532.0 0

532.0 -0

532.0 -1

532.0 -1

532.1 -1

532.1 -1

532.1 -1

532.1 -0

532.1 -0

532.1 -1

532.1 -3

532.1 -4

532.1 -5

532.1 -6

532.1 -6

532.1 -6

532.1 -5

532.1 -4

532.1 -2

532.2 1

532.2 4

532.2 6

532.2 9

532.2 12

532.2 15

532.2 19

532.2 22

532.2 26

532.2 30

532.2 33

532.2 37

532.2 39

532.2 42

532.2 45

532.3 48

532.3 50

532.3 53

532.3 55

532.3 58

532.3 59

532.3 59

532.3 60

532.3 62

532.3 62

532.3 63

532.3 63

532.3 63

532.3 62

532.3 62

532.4 62

532.4 60

532.4 58

532.4 57

532.4 55

532.4 54

532.4 54

532.4 53

532.4 52

532.4 53

532.4 54

532.4 55

532.4 55

532.4 55

532.4 55

532.4 55

532.5 55

532.5 54

532.5 54

532.5 54

532.5 53

532.5 52

532.5 51

532.5 50

532.5 46

532.5 45

532.5 44

532.5 43

532.5 43

532.5 44

532.5 46

532.6 48

532.6 49

532.6 50

532.6 53

532.6 56

532.6 58

532.6 60

532.6 62

532.6 64

532.6 66

532.6 68

532.6 68

532.6 68

532.6 67

532.6 66

532.7 65

532.7 64

532.7 62

532.7 59

532.7 57

532.7 56

532.7 53

532.7 50

532.7 46

532.7 43

532.7 39

532.7 35

532.7 30

532.7 26

532.7 22

532.8 17

532.8 13

532.8 8

532.8 4

532.8 -0

532.8 -3

532.8 -4

532.8 -5

532.8 -6

532.8 -6

532.8 -5

532.8 -4

532.8 -4

532.8 -4

532.8 -3

532.8 -3

532.9 -2

532.9 -2

532.9 -2

532.9 -1

532.9 -1

532.9 -1

532.9 -0

532.9 -1

532.9 -1

532.9 -1

532.9 -1

532.9 -1

532.9 -1

532.9 -1

532.9 -1

533.0 -1

533.0 -1

533.0 -1

533.0 -1

533.0 -1

533.0 -1

533.0 -1

533.0 -1

533.0 -1

533.0 -1

533.0 -1

533.0 -1

533.0 -1

533.0 -2

533.0 -3

533.1 -2

533.1 -2

533.1 -2

533.1 -2

533.1 -1

533.1 -1

533.1 -0

533.1 -0

533.1 -1

533.1 -1

533.1 -1

533.1 -1

533.1 -1

533.1 -0

533.1 1

533.2 1

533.2 3

533.2 2

533.2 3

533.2 3

533.2 5

533.2 6

533.2 7

533.2 8

533.2 10

533.2 12

533.2 16

533.2 19

533.2 22

533.2 27

533.2 31

533.3 36

533.3 41

533.3 46

533.3 50

533.3 54

533.3 60

533.3 66

533.3 73

533.3 79

533.3 85

533.3 91

533.3 97

533.3 102

533.3 107

533.3 111

533.4 113

533.4 114

533.4 113

533.4 111

533.4 110

533.4 109

533.4 108

533.4 105

533.4 103

533.4 101

533.4 100

533.4 98

533.4 95

533.4 93

533.4 91

533.5 90

533.5 89

533.5 86

533.5 84

533.5 82

533.5 80

533.5 78

533.5 77

533.5 75

533.5 74

533.5 71

533.5 69

533.5 69

533.5 67

533.5 66

533.6 66

533.6 67

533.6 67

533.6 68

533.6 68

533.6 67

533.6 66

533.6 64

533.6 62

533.6 59

533.6 55

533.6 51

533.6 46

533.6 41

533.6 37

533.6 34

533.7 32

533.7 29

533.7 27

533.7 24

533.7 23

533.7 22

533.7 21

533.7 20

533.7 19

533.7 19

533.7 17

533.7 16

533.7 15

533.7 13

533.7 10

533.8 9

533.8 8

533.8 7

533.8 5

533.8 4

533.8 3

533.8 2

533.8 2

533.8 2

533.8 1

533.8 1

533.8 1

533.8 0

533.8 -0

533.8 0

533.9 0

533.9 -0

533.9 -0

533.9 -1

533.9 -1

533.9 -2

533.9 -2

533.9 -2

533.9 -2

533.9 -2

533.9 -2

533.9 -3

533.9 -3

533.9 -3

533.9 -3

534.0 -4

534.0 -4

534.0 -3

534.0 -3

534.0 -3

534.0 -3

534.0 -3

534.0 -3

534.0 -2

534.0 -2

534.0 -2

534.0 -2

534.0 -2

534.0 -2

534.0 -3

534.0 -3

534.1 -3

534.1 -2

534.1 -2

534.1 0

534.1 2

534.1 4

534.1 7

534.1 9

534.1 12

534.1 15

534.1 17

534.1 19

534.1 21

534.1 23

534.1 24

534.2 27

534.2 29

534.2 31

534.2 33

534.2 34

534.2 34

534.2 35

534.2 35

534.2 36

534.2 36

534.2 36

534.2 36

534.2 37

534.2 36

534.2 35

534.3 35

534.3 33

534.3 30

534.3 24

534.3 14

534.3 3

534.3 -16

534.3 -40

534.3 -63

534.3 -81

534.3 -89

534.3 -85

534.3 -63

534.3 -21

534.3 36

534.4 105

534.4 181

534.4 257

534.4 333

534.4 405

534.4 475

534.4 540

534.4 600

534.4 656

534.4 705

534.4 748

534.4 785

534.4 816

534.4 841

534.4 860

534.5 872

534.5 877

534.5 877

534.5 872

534.5 859

534.5 840

534.5 815

534.5 784

534.5 747

534.5 702

534.5 650

534.5 594

534.5 531

534.5 462

534.5 387

534.5 310

534.6 231

534.6 155

534.6 82

534.6 22

534.6 -21

534.6 -49

534.6 -60

534.6 -58

534.6 -43

534.6 -25

534.6 -9

534.6 6

534.6 14

534.6 17

534.6 20

534.7 20

534.7 22

534.7 22

534.7 20

534.7 19

534.7 18

534.7 16

534.7 15

534.7 15

534.7 14

534.7 14

534.7 14

534.7 14

534.7 14

534.7 14

534.8 13

534.8 13

534.8 12

534.8 12

534.8 11

534.8 10

534.8 9

534.8 8

534.8 7

534.8 6

534.8 6

534.8 5

534.8 4

534.8 4

534.8 4

534.9 4

534.9 3

534.9 2

534.9 1

534.9 1

534.9 0

534.9 0

534.9 -0

534.9 -1

534.9 -2

534.9 -3

534.9 -3

534.9 -3

534.9 -3

534.9 -3

534.9 -3

535.0 -2

535.0 -2

535.0 -2

535.0 -2

535.0 -2

535.0 -2

535.0 -0

535.0 0

535.0 0

535.0 1

535.0 1

535.0 2

535.0 3

535.0 3

535.0 3

535.1 3

535.1 3

535.1 3

535.1 4

535.1 6

535.1 6

535.1 6

535.1 7

535.1 8

535.1 9

535.1 10

535.1 11

535.1 11

535.1 12

535.1 13

535.2 14

535.2 15

535.2 16

535.2 16

535.2 18

535.2 19

535.2 20

535.2 20

535.2 20

535.2 20

535.2 18

535.2 17

535.2 16

535.2 15

535.2 16

535.3 17

535.3 17

535.3 20

535.3 23

535.3 26

535.3 28

535.3 31

535.3 32

535.3 33

535.3 33

535.3 35

535.3 39

535.3 44

535.3 53

535.3 67

535.4 86

535.4 107

535.4 129

535.4 151

535.4 173

535.4 193

535.4 212

535.4 230

535.4 246

535.4 261

535.4 273

535.4 284

535.4 293

535.4 301

535.4 306

535.4 309

535.5 310

535.5 308

535.5 303

535.5 297

535.5 288

535.5 278

535.5 268

535.5 256

535.5 242

535.5 227

535.5 212

535.5 195

535.5 178

535.5 161

535.5 141

535.6 121

535.6 100

535.6 79

535.6 60

535.6 43

535.6 30

535.6 20

535.6 14

535.6 12

535.6 14

535.6 17

535.6 20

535.6 21

535.6 21

535.6 20

535.7 18

535.7 17

535.7 16

535.7 16

535.7 15

535.7 14

535.7 13

535.7 13

535.7 13

535.7 13

535.7 12

535.7 11

535.7 10

535.7 9

535.7 9

535.8 7

535.8 6

535.8 6

535.8 5

535.8 4

535.8 3

535.8 2

535.8 2

535.8 1

535.8 1

535.8 -0

535.8 -1

535.8 -2

535.8 -3

535.8 -3

535.9 -3

535.9 -4

535.9 -4

535.9 -4

535.9 -3

535.9 -3

535.9 -3

535.9 -3

535.9 -3

535.9 -3

535.9 -3

535.9 -3

535.9 -2

535.9 -2

535.9 -2

535.9 -2

536.0 -2

536.0 -2

536.0 -1

536.0 -1

536.0 -1

536.0 0

536.0 1

536.0 1

536.0 0

536.0 0

536.0 -0

536.0 0

536.0 0

536.0 1

536.0 1

536.1 1

536.1 0

536.1 0

536.1 1

536.1 1

536.1 2

536.1 3

536.1 5

536.1 7

536.1 7

536.1 8

536.1 9

536.1 10

536.1 12

536.1 14

536.2 16

536.2 16

536.2 16

536.2 17

536.2 17

536.2 18

536.2 18

536.2 18

536.2 17

536.2 17

536.2 16

536.2 16

536.2 16

536.2 17

536.2 16

536.3 17

536.3 17

536.3 17

536.3 16

536.3 15

536.3 15

536.3 15

536.3 15

536.3 15

536.3 15

536.3 15

536.3 15

536.3 17

536.3 20

536.3 25

536.4 30

536.4 37

536.4 44

536.4 50

536.4 55

536.4 58

536.4 59

536.4 60

536.4 62

536.4 61

536.4 58

536.4 57

536.4 57

536.4 59

536.4 66

536.4 80

536.5 100

536.5 124

536.5 150

536.5 176

536.5 200

536.5 223

536.5 246

536.5 267

536.5 288

536.5 305

536.5 320

536.5 334

536.5 345

536.5 354

536.5 359

536.6 362

536.6 363

536.6 361

536.6 358

536.6 352

536.6 344

536.6 334

536.6 322

536.6 308

536.6 293

536.6 276

536.6 257

536.6 236

536.6 212

536.6 187

536.7 162

536.7 137

536.7 113

536.7 92

536.7 72

536.7 53

536.7 39

536.7 32

536.7 28

536.7 28

536.7 35

536.7 43

536.7 52

536.7 57

536.7 60

536.8 62

536.8 63

536.8 64

536.8 66

536.8 67

536.8 67

536.8 66

536.8 64

536.8 63

536.8 60

536.8 57

536.8 52

536.8 47

536.8 42

536.8 38

536.9 32

536.9 26

536.9 20

536.9 13

536.9 8

536.9 3

536.9 -1

536.9 -5

536.9 -8

536.9 -9

536.9 -9

536.9 -7

536.9 -6

536.9 -4

536.9 -2

537.0 -0

537.0 1

537.0 2

537.0 3

537.0 3

537.0 4

537.0 5

537.0 5

537.0 6

537.0 6

537.0 6

537.0 6

537.0 6

537.0 7

537.0 6

537.0 6

537.1 6

537.1 7

537.1 7

537.1 7

537.1 8

537.1 7

537.1 7

537.1 8

537.1 8

537.1 8

537.1 9

537.1 9

537.1 8

537.1 9

537.1 8

537.2 8

537.2 8

537.2 8

537.2 8

537.2 8

537.2 8

537.2 8

537.2 8

537.2 9

537.2 9

537.2 10

537.2 10

537.2 10

537.2 12

537.2 14

537.3 15

537.3 17

537.3 19

537.3 22

537.3 25

537.3 27

537.3 29

537.3 32

537.3 34

537.3 37

537.3 40

537.3 43

537.3 46

537.3 49

537.3 51

537.4 54

537.4 57

537.4 60

537.4 63

537.4 65

537.4 65

537.4 65

537.4 65

537.4 64

537.4 63

537.4 62

537.4 61

537.4 61

537.4 61

537.4 60

537.5 61

537.5 65

537.5 70

537.5 76

537.5 81

537.5 87

537.5 91

537.5 97

537.5 101

537.5 106

537.5 111

537.5 115

537.5 118

537.5 121

537.5 124

537.5 124

537.6 124

537.6 123

537.6 123

537.6 121

537.6 119

537.6 116

537.6 113

537.6 110

537.6 106

537.6 100

537.6 94

537.6 88

537.6 81

537.6 73

537.6 66

537.7 57

537.7 50

537.7 44

537.7 37

537.7 31

537.7 27

537.7 23

537.7 21

537.7 20

537.7 19

537.7 20

537.7 23

537.7 26

537.7 27

537.7 29

537.8 29

537.8 30

537.8 29

537.8 29

537.8 29

537.8 29

537.8 29

537.8 28

537.8 28

537.8 26

537.8 24

537.8 22

537.8 20

537.8 18

537.8 17

537.9 14

537.9 12

537.9 10

537.9 9

537.9 7

537.9 4

537.9 2

537.9 1

537.9 -0

537.9 -1

537.9 -2

537.9 -2

537.9 -1

537.9 -1

537.9 -1

538.0 -0

538.0 -0

538.0 0

538.0 -0

538.0 -0

538.0 0

538.0 -0

538.0 -1

538.0 -1

538.0 -1

538.0 -1

538.0 -1

538.0 -2

538.0 -2

538.0 -2

538.1 -2

538.1 -1

538.1 -1

538.1 -2

538.1 -2

538.1 -1

538.1 -1

538.1 -1

538.1 -1

538.1 -1

538.1 -1

538.1 -1

538.1 -1

538.1 1

538.1 2

538.1 3

538.2 4

538.2 4

538.2 5

538.2 5

538.2 5

538.2 5

538.2 5

538.2 5

538.2 5

538.2 5

538.2 5

538.2 6

538.2 7

538.2 8

538.2 9

538.3 10

538.3 12

538.3 13

538.3 13

538.3 14

538.3 15

538.3 17

538.3 18

538.3 19

538.3 21

538.3 22

538.3 24

538.3 26

538.3 28

538.3 30

538.4 32

538.4 33

538.4 33

538.4 34

538.4 35

538.4 36

538.4 36

538.4 37

538.4 39

538.4 39

538.4 39

538.4 40

538.4 38

538.4 38

538.4 39

538.5 40

538.5 42

538.5 44

538.5 46

538.5 49

538.5 53

538.5 57

538.5 60

538.5 64

538.5 66

538.5 67

538.5 68

538.5 68

538.5 69

538.5 70

538.6 70

538.6 71

538.6 72

538.6 71

538.6 70

538.6 69

538.6 68

538.6 67

538.6 65

538.6 63

538.6 59

538.6 56

538.6 53

538.6 50

538.6 47

538.7 44

538.7 40

538.7 38

538.7 34

538.7 31

538.7 27

538.7 24

538.7 23

538.7 20

538.7 18

538.7 19

538.7 20

538.7 20

538.7 19

538.7 18

538.7 18

538.8 18

538.8 17

538.8 17

538.8 16

538.8 15

538.8 14

538.8 12

538.8 12

538.8 12

538.8 12

538.8 11

538.8 10

538.8 9

538.8 7

538.8 6

538.9 5

538.9 3

538.9 2

538.9 1

538.9 -0

538.9 -1

538.9 -1

538.9 -2

538.9 -2

538.9 -3

538.9 -3

538.9 -3

538.9 -3

538.9 -3

538.9 -3

539.0 -3

539.0 -3

539.0 -3

539.0 -3

539.0 -2

539.0 -2

539.0 -1

539.0 -2

539.0 -2

539.0 -3

539.0 -2

539.0 -2

539.0 -1

539.0 -1

539.0 -1

539.1 -0

539.1 0

539.1 1

539.1 1

539.1 2

539.1 2

539.1 2

539.1 2

539.1 2

539.1 3

539.1 3

539.1 4

539.1 5

539.1 5

539.1 5

539.2 6

539.2 6

539.2 6

539.2 6

539.2 7

539.2 7

539.2 7

539.2 7

539.2 7

539.2 6

539.2 6

539.2 7

539.2 6

539.2 7

539.2 9

539.3 11

539.3 12

539.3 13

539.3 15

539.3 17

539.3 19

539.3 22

539.3 25

539.3 28

539.3 30

539.3 32

539.3 34

539.3 36

539.3 39

539.3 42

539.3 44

539.4 47

539.4 49

539.4 52

539.4 56

539.4 59

539.4 62

539.4 64

539.4 65

539.4 67

539.4 68

539.4 69

539.4 70

539.4 71

539.4 71

539.4 72

539.5 71

539.5 70

539.5 70

539.5 69

539.5 67

539.5 66

539.5 66

539.5 65

539.5 64

539.5 63

539.5 63

539.5 63

539.5 61

539.5 60

539.5 58

539.6 57

539.6 55

539.6 52

539.6 50

539.6 47

539.6 44

539.6 41

539.6 39

539.6 37

539.6 37

539.6 35

539.6 33

539.6 32

539.6 31

539.6 31

539.7 29

539.7 28

539.7 26

539.7 25

539.7 24

539.7 24

539.7 23

539.7 22

539.7 21

539.7 20

539.7 19

539.7 17

539.7 16

539.7 16

539.7 15

539.8 13

539.8 12

539.8 11

539.8 10

539.8 8

539.8 7

539.8 6

539.8 5

539.8 3

539.8 1

539.8 -0

539.8 -1

539.8 -2

539.8 -3

539.8 -4

539.9 -5

539.9 -5

539.9 -5

539.9 -5

539.9 -6

539.9 -5

539.9 -5

539.9 -5

539.9 -4

539.9 -4

539.9 -3

539.9 -2

539.9 -1

539.9 -1

539.9 -0

540.0 1

540.0 1

540.0 1

540.0 1

540.0 1

540.0 1

540.0 1

540.0 1

540.0 1

540.0 1

540.0 1

540.0 1

540.0 1

540.0 1

540.0 1

540.0 0

540.1 -0

540.1 -1

540.1 -1

540.1 -1

540.1 -1

540.1 -1

540.1 -1

540.1 0

540.1 0

540.1 0

540.1 1

540.1 1

540.1 2

540.1 2

540.1 3

540.2 3

540.2 3

540.2 4

540.2 5

540.2 5

540.2 6

540.2 7

540.2 8

540.2 8

540.2 8

540.2 8

540.2 8

540.2 8

540.2 8

540.2 9

540.3 9

540.3 9

540.3 10

540.3 11

540.3 12

540.3 14

540.3 14

540.3 15

540.3 16

540.3 18

540.3 18

540.3 19

540.3 20

540.3 22

540.3 23

540.4 23

540.4 24

540.4 26

540.4 28

540.4 29

540.4 28

540.4 27

540.4 27

540.4 25

540.4 21

540.4 17

540.4 13

540.4 6

540.4 1

540.4 -1

540.5 4

540.5 14

540.5 26

540.5 43

540.5 65

540.5 89

540.5 113

540.5 137

540.5 161

540.5 184

540.5 206

540.5 226

540.5 243

540.5 259

540.5 274

540.6 287

540.6 297

540.6 304

540.6 309

540.6 313

540.6 316

540.6 315

540.6 312

540.6 308

540.6 302

540.6 295

540.6 285

540.6 272

540.6 259

540.6 243

540.7 224

540.7 203

540.7 179

540.7 154

540.7 130

540.7 104

540.7 79

540.7 56

540.7 36

540.7 20

540.7 11

540.7 6

540.7 6

540.7 7

540.7 8

540.7 13

540.8 16

540.8 18

540.8 17

540.8 16

540.8 15

540.8 14

540.8 12

540.8 10

540.8 8

540.8 6

540.8 4

540.8 1

540.8 -1

540.8 -4

540.8 -4

540.9 -4

540.9 -5

540.9 -7

540.9 -6

540.9 -4

540.9 -4

540.9 -3

540.9 -3

540.9 -3

540.9 -2

540.9 -2

540.9 -2

540.9 -2

540.9 -2

540.9 -2

541.0 -2

541.0 -1

541.0 -1

541.0 -1

541.0 -2

541.0 -2

541.0 -1

541.0 -0

541.0 0

541.0 1

541.0 2

541.0 2

541.0 3

541.0 3

541.0 3

541.1 3

541.1 3

541.1 3

541.1 3

541.1 3

541.1 3

541.1 2

541.1 2

541.1 1

541.1 1

541.1 1

541.1 2

541.1 1

541.1 1

541.1 1

541.2 2

541.2 2

541.2 4

541.2 5

541.2 6

541.2 7

541.2 7

541.2 8

541.2 8

541.2 8

541.2 9

541.2 10

541.2 11

541.2 12

541.2 12

541.3 14

541.3 14

541.3 16

541.3 18

541.3 20

541.3 20

541.3 23

541.3 25

541.3 26

541.3 28

541.3 31

541.3 33

541.3 36

541.3 38

541.3 41

541.4 43

541.4 45

541.4 47

541.4 48

541.4 50

541.4 52

541.4 53

541.4 54

541.4 55

541.4 55

541.4 53

541.4 53

541.4 52

541.4 51

541.4 50

541.5 48

541.5 50

541.5 53

541.5 57

541.5 63

541.5 68

541.5 73

541.5 79

541.5 85

541.5 94

541.5 106

541.5 117

541.5 128

541.5 140

541.5 151

541.5 162

541.6 172

541.6 180

541.6 189

541.6 196

541.6 202

541.6 206

541.6 210

541.6 212

541.6 213

541.6 212

541.6 211

541.6 207

541.6 203

541.6 197

541.6 190

541.7 183

541.7 173

541.7 162

541.7 150

541.7 137

541.7 122

541.7 107

541.7 94

541.7 80

541.7 68

541.7 58

541.7 49

541.7 43

541.7 34

541.7 27

541.8 21

541.8 16

541.8 11

541.8 9

541.8 10

541.8 12

541.8 12

541.8 11

541.8 11

541.8 10

541.8 9

541.8 8

541.8 8

541.8 7

541.8 6

541.9 6

541.9 5

541.9 4

541.9 5

541.9 4

541.9 4

541.9 3

541.9 3

541.9 4

541.9 4

541.9 4

541.9 4

541.9 4

541.9 4

541.9 4

542.0 3

542.0 3

542.0 3

542.0 3

542.0 3

542.0 3

542.0 3

542.0 2

542.0 2

542.0 2

542.0 2

542.0 3

542.0 4

542.0 4

542.0 4

542.1 4

542.1 5

542.1 5

542.1 5

542.1 4

542.1 4

542.1 5

542.1 4

542.1 4

542.1 4

542.1 4

542.1 3

542.1 3

542.1 3

542.1 2

542.2 1

542.2 0

542.2 1

542.2 1

542.2 3

542.2 4

542.2 5

542.2 6

542.2 8

542.2 9

542.2 10

542.2 11

542.2 11

542.2 11

542.2 13

542.3 13

542.3 14

542.3 14

542.3 15

542.3 15

542.3 17

542.3 18

542.3 18

542.3 19

542.3 21

542.3 22

542.3 23

542.3 23

542.3 24

542.3 25

542.4 26

542.4 26

542.4 27

542.4 28

542.4 28

542.4 27

542.4 26

542.4 25

542.4 25

542.4 25

542.4 25

542.4 24

542.4 23

542.4 24

542.4 24

542.4 25

542.5 26

542.5 28

542.5 33

542.5 39

542.5 47

542.5 57

542.5 65

542.5 74

542.5 82

542.5 92

542.5 103

542.5 112

542.5 122

542.5 132

542.5 140

542.6 147

542.6 152

542.6 157

542.6 161

542.6 165

542.6 167

542.6 168

542.6 169

542.6 168

542.6 166

542.6 163

542.6 158

542.6 152

542.6 146

542.6 138

542.7 129

542.7 119

542.7 110

542.7 99

542.7 88

542.7 76

542.7 65

542.7 54

542.7 44

542.7 35

542.7 26

542.7 19

542.7 15

542.7 13

542.7 11

542.8 10

542.8 9

542.8 6

542.8 4

542.8 2

542.8 2

542.8 3

542.8 4

542.8 5

542.8 5

542.8 4

542.8 3

542.8 3

542.8 2

542.8 3

542.9 4

542.9 3

542.9 3

542.9 3

542.9 3

542.9 3

542.9 3

542.9 2

542.9 2

542.9 3

542.9 3

542.9 3

542.9 2

542.9 2

542.9 1

543.0 0

543.0 1

543.0 1

543.0 1

543.0 1

543.0 0

543.0 0

543.0 1

543.0 0

543.0 -0

543.0 -0

543.0 -1

543.0 -1

543.0 -2

543.0 -2

543.1 -1

543.1 -0

543.1 -0

543.1 1

543.1 1

543.1 1

543.1 1

543.1 1

543.1 1

543.1 1

543.1 1

543.1 2

543.1 2

543.1 2

543.1 2

543.2 3

543.2 4

543.2 5

543.2 6

543.2 7

543.2 8

543.2 9

543.2 11

543.2 11

543.2 12

543.2 13

543.2 13

543.2 13

543.2 15

543.2 16

543.3 17

543.3 18

543.3 20

543.3 22

543.3 25

543.3 27

543.3 29

543.3 32

543.3 34

543.3 37

543.3 40

543.3 42

543.3 44

543.3 48

543.3 50

543.4 52

543.4 54

543.4 55

543.4 56

543.4 59

543.4 60

543.4 62

543.4 65

543.4 66

543.4 66

543.4 66

543.4 65

543.4 66

543.4 64

543.4 64

543.4 63

543.5 61

543.5 59

543.5 58

543.5 59

543.5 61

543.5 63

543.5 66

543.5 68

543.5 71

543.5 74

543.5 77

543.5 81

543.5 85

543.5 87

543.5 90

543.6 92

543.6 94

543.6 95

543.6 97

543.6 97

543.6 97

543.6 96

543.6 96

543.6 94

543.6 93

543.6 90

543.6 87

543.6 83

543.6 80

543.6 76

543.7 73

543.7 68

543.7 63

543.7 56

543.7 50

543.7 42

543.7 36

543.7 29

543.7 24

543.7 18

543.7 14

543.7 9

543.7 6

543.7 4

543.7 5

543.8 5

543.8 5

543.8 4

543.8 4

543.8 2

543.8 2

543.8 2

543.8 3

543.8 3

543.8 2

543.8 2

543.8 2

543.8 3

543.8 3

543.8 3

543.9 3

543.9 2

543.9 2

543.9 2

543.9 1

543.9 1

543.9 1

543.9 1

543.9 1

543.9 1

543.9 2

543.9 1

543.9 1

543.9 1

543.9 1

544.0 0

544.0 -0

544.0 -1

544.0 -1

544.0 -1

544.0 -1

544.0 -0

544.0 -0

544.0 -1

544.0 -1

544.0 -1

544.0 -1

544.0 -1

544.0 -0

544.0 -0

544.1 -0

544.1 -1

544.1 -1

544.1 -1

544.1 -1

544.1 -2

544.1 -2

544.1 -1

544.1 -1

544.1 -1

544.1 0

544.1 1

544.1 1

544.1 1

544.1 1

544.2 2

544.2 3

544.2 4

544.2 5

544.2 5

544.2 6

544.2 6

544.2 6

544.2 5

544.2 5

544.2 5

544.2 5

544.2 5

544.2 6

544.2 7

544.3 8

544.3 9

544.3 12

544.3 14

544.3 16

544.3 18

544.3 21

544.3 24

544.3 26

544.3 28

544.3 31

544.3 32

544.3 34

544.3 35

544.3 37

544.4 40

544.4 42

544.4 43

544.4 44

544.4 47

544.4 48

544.4 49

544.4 51

544.4 51

544.4 51

544.4 49

544.4 49

544.4 47

544.4 46

544.4 45

544.5 44

544.5 43

544.5 42

544.5 42

544.5 42

544.5 42

544.5 43

544.5 44

544.5 46

544.5 47

544.5 48

544.5 49

544.5 50

544.5 51

544.5 53

544.5 54

544.6 54

544.6 55

544.6 56

544.6 55

544.6 54

544.6 53

544.6 51

544.6 50

544.6 49

544.6 48

544.6 47

544.6 45

544.6 43

544.6 40

544.6 37

544.7 34

544.7 31

544.7 28

544.7 25

544.7 21

544.7 17

544.7 13

544.7 11

544.7 9

544.7 8

544.7 7

544.7 6

544.7 5

544.7 5

544.7 6

544.8 6

544.8 5

544.8 5

544.8 4

544.8 3

544.8 3

544.8 3

544.8 3

544.8 3

544.8 3

544.8 3

544.8 4

544.8 4

544.8 4

544.8 4

544.9 3

544.9 3

544.9 3

544.9 3

544.9 3

544.9 3

544.9 3

544.9 3

544.9 3

544.9 2

544.9 2

544.9 1

544.9 1

544.9 1

544.9 1

545.0 0

545.0 -0

545.0 0

545.0 0

545.0 0

545.0 0

545.0 -0

545.0 -0

545.0 -0

545.0 -1

545.0 -1

545.0 -0

545.0 -1

545.0 -1

545.0 -2

545.1 -2

545.1 -2

545.1 -2

545.1 -2

545.1 -3

545.1 -3

545.1 -3

545.1 -3

545.1 -2

545.1 -2

545.1 -2

545.1 -2

545.1 -2

545.1 -1

545.1 -0

545.2 1

545.2 2

545.2 3

545.2 4

545.2 5

545.2 5

545.2 6

545.2 6

545.2 6

545.2 7

545.2 8

545.2 9

545.2 11

545.2 12

545.2 13

545.3 14

545.3 16

545.3 19

545.3 22

545.3 25

545.3 26

545.3 30

545.3 34

545.3 39

545.3 43

545.3 47

545.3 50

545.3 53

545.3 56

545.3 59

545.4 62

545.4 65

545.4 67

545.4 69

545.4 72

545.4 73

545.4 72

545.4 72

545.4 72

545.4 71

545.4 70

545.4 69

545.4 69

545.4 68

545.4 67

545.5 67

545.5 68

545.5 68

545.5 68

545.5 68

545.5 69

545.5 69

545.5 70

545.5 70

545.5 71

545.5 71

545.5 72

545.5 72

545.5 73

545.5 73

545.6 73

545.6 73

545.6 73

545.6 74

545.6 73

545.6 71

545.6 69

545.6 66

545.6 64

545.6 61

545.6 58

545.6 55

545.6 51

545.6 47

545.6 42

545.7 38

545.7 33

545.7 27

545.7 22

545.7 18

545.7 14

545.7 9

545.7 6

545.7 5

545.7 3

545.7 2

545.7 2

545.7 2

545.7 2

545.7 1

545.8 -0

545.8 -0

545.8 -0

545.8 1

545.8 1

545.8 2

545.8 2

545.8 1

545.8 1

545.8 1

545.8 -0

545.8 -1

545.8 -0

545.8 -0

545.8 -1

545.9 -2

545.9 -2

545.9 -2

545.9 -1

545.9 -1

545.9 -1

545.9 -1

545.9 -1

545.9 -1

545.9 -1

545.9 -1

545.9 -1

545.9 -1

545.9 -1

545.9 -0

546.0 -0

546.0 -0

546.0 -1

546.0 -1

546.0 -1

546.0 -1

546.0 -1

546.0 -1

546.0 -2

546.0 -2

546.0 -2

546.0 -1

546.0 -1

546.0 -0

546.0 1

546.0 0

546.1 -0

546.1 -0

546.1 -1

546.1 -0

546.1 -0

546.1 -1

546.1 -1

546.1 0

546.1 1

546.1 1

546.1 2

546.1 3

546.1 3

546.1 3

546.1 3

546.2 4

546.2 4

546.2 4

546.2 5

546.2 5

546.2 6

546.2 6

546.2 6

546.2 6

546.2 7

546.2 7

546.2 8

546.2 8

546.2 8

546.2 7

546.3 8

546.3 8

546.3 9

546.3 9

546.3 9

546.3 10

546.3 11

546.3 12

546.3 14

546.3 15

546.3 16

546.3 17

546.3 18

546.3 19

546.3 20

546.4 22

546.4 23

546.4 24

546.4 26

546.4 27

546.4 28

546.4 30

546.4 31

546.4 31

546.4 32

546.4 33

546.4 34

546.4 36

546.4 37

546.4 37

546.5 38

546.5 39

546.5 39

546.5 40

546.5 42

546.5 44

546.5 46

546.5 47

546.5 48

546.5 49

546.5 49

546.5 50

546.5 50

546.5 50

546.5 50

546.6 51

546.6 51

546.6 51

546.6 51

546.6 50

546.6 49

546.6 47

546.6 46

546.6 44

546.6 42

546.6 40

546.6 38

546.6 36

546.6 34

546.6 31

546.7 29

546.7 27

546.7 25

546.7 23

546.7 21

546.7 19

546.7 18

546.7 16

546.7 14

546.7 13

546.7 12

546.7 11

546.7 9

546.7 9

546.7 9

546.8 9

546.8 8

546.8 8

546.8 7

546.8 6

546.8 6

546.8 5

546.8 4

546.8 3

546.8 3

546.8 2

546.8 2

546.8 2

546.8 0

546.8 -1

546.9 -2

546.9 -3

546.9 -4

546.9 -4

546.9 -4

546.9 -5

546.9 -5

546.9 -5

546.9 -5

546.9 -4

546.9 -4

546.9 -4

546.9 -3

546.9 -2

546.9 -2

547.0 -2

547.0 -2

547.0 -2

547.0 -1

547.0 -1

547.0 -0

547.0 -0

547.0 -0

547.0 -1

547.0 -1

547.0 -1

547.0 -2

547.0 -1

547.0 -1

547.0 -2

547.1 -2

547.1 -2

547.1 -2

547.1 -1

547.1 -1

547.1 -1

547.1 -1

547.1 -2

547.1 -3

547.1 -3

547.1 -3

547.1 -3

547.1 -3

547.1 -2

547.1 -1

547.2 1

547.2 1

547.2 3

547.2 5

547.2 6

547.2 7

547.2 8

547.2 9

547.2 9

547.2 11

547.2 12

547.2 14

547.2 15

547.2 16

547.2 18

547.3 20

547.3 23

547.3 26

547.3 29

547.3 30

547.3 31

547.3 32

547.3 34

547.3 36

547.3 39

547.3 42

547.3 45

547.3 50

547.3 55

547.3 59

547.4 63

547.4 66

547.4 68

547.4 70

547.4 72

547.4 75

547.4 77

547.4 78

547.4 79

547.4 79

547.4 81

547.4 82

547.4 82

547.4 83

547.4 84

547.5 84

547.5 84

547.5 84

547.5 85

547.5 85

547.5 84

547.5 85

547.5 85

547.5 85

547.5 83

547.5 82

547.5 82

547.5 80

547.5 77

547.5 74

547.6 70

547.6 65

547.6 63

547.6 61

547.6 60

547.6 58

547.6 57

547.6 56

547.6 54

547.6 53

547.6 50

547.6 47

547.6 44

547.6 41

547.6 37

547.7 33

547.7 29

547.7 25

547.7 21

547.7 18

547.7 15

547.7 13

547.7 12

547.7 10

547.7 9

547.7 8

547.7 8

547.7 7

547.7 6

547.7 6

547.8 5

547.8 5

547.8 4

547.8 5

547.8 4

547.8 4

547.8 3

547.8 2

547.8 1

547.8 1

547.8 0

547.8 0

547.8 0

547.8 1

547.8 2

547.9 2

547.9 2

547.9 2

547.9 2

547.9 2

547.9 2

547.9 1

547.9 1

547.9 1

547.9 1

547.9 0

547.9 -0

547.9 -1

547.9 -1

547.9 -1

548.0 -1

548.0 -2

548.0 -2

548.0 -2

548.0 -3

548.0 -3

548.0 -3

548.0 -4

548.0 -4

548.0 -4

548.0 -5

548.0 -4

548.0 -4

548.0 -4

548.0 -4

548.1 -4

548.1 -4

548.1 -4

548.1 -3

548.1 -2

548.1 -2

548.1 -2

548.1 -2

548.1 -1

548.1 -1

548.1 -1

548.1 0

548.1 0

548.1 1

548.1 1

548.2 1

548.2 1

548.2 1

548.2 1

548.2 1

548.2 2

548.2 3

548.2 3

548.2 3

548.2 3

548.2 3

548.2 4

548.2 4

548.2 5

548.2 5

548.3 6

548.3 6

548.3 7

548.3 9

548.3 10

548.3 12

548.3 13

548.3 15

548.3 17

548.3 18

548.3 20

548.3 23

548.3 26

548.3 28

548.3 30

548.4 32

548.4 35

548.4 37

548.4 39

548.4 41

548.4 42

548.4 44

548.4 45

548.4 46

548.4 47

548.4 49

548.4 49

548.4 50

548.4 50

548.4 51

548.4 52

548.5 53

548.5 54

548.5 54

548.5 54

548.5 54

548.5 56

548.5 55

548.5 55

548.5 55

548.5 54

548.5 54

548.5 53

548.5 53

548.5 53

548.5 54

548.6 54

548.6 54

548.6 54

548.6 54

548.6 53

548.6 53

548.6 53

548.6 52

548.6 51

548.6 50

548.6 49

548.6 48

548.6 47

548.6 46

548.6 46

548.7 46

548.7 45

548.7 44

548.7 43

548.7 43

548.7 42

548.7 42

548.7 40

548.7 40

548.7 39

548.7 38

548.7 38

548.7 37

548.7 35

548.7 33

548.8 32

548.8 30

548.8 29

548.8 26

548.8 24

548.8 23

548.8 22

548.8 20

548.8 19

548.8 18

548.8 16

548.8 15

548.8 13

548.8 12

548.8 10

548.9 7

548.9 6

548.9 5

548.9 3

548.9 2

548.9 2

548.9 1

548.9 0

548.9 -1

548.9 -0

548.9 -0

548.9 -0

548.9 -1

548.9 -1

548.9 -1

549.0 -2

549.0 -2

549.0 -2

549.0 -3

549.0 -3

549.0 -3

549.0 -3

549.0 -4

549.0 -4

549.0 -4

549.0 -4

549.0 -4

549.0 -5

549.0 -5

549.0 -5

549.1 -4

549.1 -3

549.1 -2

549.1 -2

549.1 -1

549.1 -1

549.1 -0

549.1 0

549.1 1

549.1 1

549.1 1

549.1 2

549.1 3

549.1 4

549.1 5

549.2 6

549.2 7

549.2 7

549.2 8

549.2 8

549.2 8

549.2 9

549.2 9

549.2 9

549.2 9

549.2 9

549.2 10

549.2 11

549.2 13

549.2 14

549.3 16

549.3 19

549.3 23

549.3 26

549.3 30

549.3 35

549.3 39

549.3 43

549.3 46

549.3 50

549.3 55

549.3 58

549.3 62

549.3 65

549.3 68

549.4 71

549.4 73

549.4 74

549.4 74

549.4 74

549.4 73

549.4 73

549.4 74

549.4 76

549.4 76

549.4 76

549.4 78

549.4 78

549.4 78

549.4 78

549.5 77

549.5 76

549.5 75

549.5 74

549.5 73

549.5 72

549.5 71

549.5 69

549.5 70

549.5 69

549.5 69

549.5 69

549.5 70

549.5 71

549.5 72

549.6 72

549.6 71

549.6 70

549.6 68

549.6 66

549.6 65

549.6 63

549.6 60

549.6 57

549.6 54

549.6 49

549.6 45

549.6 40

549.6 35

549.6 31

549.7 28

549.7 26

549.7 24

549.7 23

549.7 22

549.7 21

549.7 20

549.7 19

549.7 19

549.7 18

549.7 17

549.7 16

549.7 15

549.7 14

549.7 12

549.8 12

549.8 11

549.8 11

549.8 10

549.8 9

549.8 9

549.8 8

549.8 8

549.8 8

549.8 7

549.8 7

549.8 6

549.8 5

549.8 4

549.8 4

549.9 3

549.9 2

549.9 2

549.9 1

549.9 -1

549.9 -2

549.9 -3

549.9 -4

549.9 -4

549.9 -4

549.9 -4

549.9 -3

549.9 -3

549.9 -2

549.9 -2

550.0 -2

550.0 -1

550.0 -1

550.0 -1

550.0 0

550.0 0

550.0 0

550.0 1

550.0 1

550.0 1

550.0 1

550.0 1

550.0 1

550.0 1

550.0 1

550.1 1

550.1 1

550.1 1

550.1 1

550.1 1

550.1 1

550.1 1

550.1 1

550.1 1

550.1 1

550.1 1

550.1 1

550.1 1

550.1 1

550.1 1

550.2 1

550.2 2

550.2 2

550.2 2

550.2 2

550.2 3

550.2 3

550.2 3

550.2 3

550.2 4

550.2 3

550.2 4

550.2 4

550.2 5

550.2 6

550.3 7

550.3 8

550.3 8

550.3 9

550.3 11

550.3 12

550.3 13

550.3 14

550.3 15

550.3 16

550.3 18

550.3 21

550.3 22

550.3 23

550.3 25

550.4 27

550.4 30

550.4 30

550.4 31

550.4 33

550.4 36

550.4 37

550.4 39

550.4 41

550.4 44

550.4 46

550.4 47

550.4 49

550.4 50

550.4 51

550.5 52

550.5 53

550.5 54

550.5 54

550.5 53

550.5 53

550.5 53

550.5 54

550.5 55

550.5 56

550.5 57

550.5 58

550.5 57

550.5 57

550.5 57

550.6 57

550.6 55

550.6 53

550.6 49

550.6 37

550.6 8

550.6 -52

550.6 -159

550.6 -318

550.6 -528

550.6 -778

550.6 -1045

550.6 -1299

550.6 -1487

550.6 -1552

550.7 -1448

550.7 -1142

550.7 -618

550.7 103

550.7 974

550.7 1946

550.7 2972

550.7 4015

550.7 5046

550.7 6045

550.7 6999

550.7 7893

550.7 8715

550.7 9461

550.7 10127

550.8 10711

550.8 11211

550.8 11624

550.8 11950

550.8 12187

550.8 12334

550.8 12390

550.8 12349

550.8 12215

550.8 11985

550.8 11662

550.8 11241

550.8 10725

550.8 10114

550.8 9407

550.9 8602

550.9 7701

550.9 6714

550.9 5656

550.9 4561

550.9 3467

550.9 2419

550.9 1464

550.9 649

550.9 9

550.9 -427

550.9 -663

550.9 -728

550.9 -661

550.9 -518

551.0 -359

551.0 -218

551.0 -108

551.0 -27

551.0 28

551.0 63

551.0 86

551.0 98

551.0 100

551.0 96

551.0 92

551.0 86

551.0 83

551.0 79

551.0 77

551.1 76

551.1 75

551.1 72

551.1 68

551.1 62

551.1 60

551.1 57

551.1 56

551.1 54

551.1 53

551.1 52

551.1 51

551.1 48

551.1 46

551.1 44

551.2 43

551.2 44

551.2 45

551.2 48

551.2 50

551.2 49

551.2 49

551.2 50

551.2 51

551.2 51

551.2 50

551.2 50

551.2 52

551.2 53

551.2 55

551.3 57

551.3 61

551.3 66

551.3 70

551.3 73

551.3 77

551.3 82

551.3 86

551.3 88

551.3 91

551.3 94

551.3 96

551.3 98

551.3 99

551.3 101

551.4 103

551.4 104

551.4 104

551.4 104

551.4 103

551.4 103

551.4 104

551.4 105

551.4 105

551.4 103

551.4 103

551.4 104

551.4 104

551.4 104

551.4 105

551.5 104

551.5 102

551.5 100

551.5 99

551.5 97

551.5 95

551.5 93

551.5 91

551.5 89

551.5 89

551.5 87

551.5 87

551.5 86

551.5 86

551.5 84

551.6 82

551.6 80

551.6 77

551.6 72

551.6 67

551.6 57

551.6 40

551.6 11

551.6 -34

551.6 -103

551.6 -198

551.6 -306

551.6 -417

551.6 -519

551.6 -582

551.7 -577

551.7 -494

551.7 -322

551.7 -67

551.7 257

551.7 629

551.7 1029

551.7 1439

551.7 1847

551.7 2244

551.7 2623

551.7 2979

551.7 3308

551.7 3609

551.7 3877

551.8 4112

551.8 4314

551.8 4483

551.8 4615

551.8 4710

551.8 4772

551.8 4799

551.8 4790

551.8 4746

551.8 4665

551.8 4547

551.8 4392

551.8 4201

551.8 3973

551.8 3709

551.9 3409

551.9 3075

551.9 2704

551.9 2305

551.9 1884

551.9 1451

551.9 1023

551.9 622

551.9 273

551.9 -9

551.9 -213

551.9 -326

551.9 -361

551.9 -339

551.9 -279

552.0 -204

552.0 -132

552.0 -76

552.0 -34

552.0 -4

552.0 16

552.0 29

552.0 36

552.0 41

552.0 43

552.0 43

552.0 41

552.0 39

552.0 37

552.0 35

552.1 33

552.1 32

552.1 33

552.1 35

552.1 35

552.1 36

552.1 35

552.1 34

552.1 32

552.1 32

552.1 31

552.1 31

552.1 32

552.1 31

552.2 31

552.2 31

552.2 29

552.2 30

552.2 29

552.2 30

552.2 30

552.2 32

552.2 32

552.2 32

552.2 30

552.2 30

552.2 30

552.2 32

552.2 33

552.3 34

552.3 36

552.3 37

552.3 39

552.3 42

552.3 45

552.3 47

552.3 48

552.3 49

552.3 51

552.3 52

552.3 53

552.3 56

552.3 57

552.3 58

552.4 59

552.4 60

552.4 62

552.4 63

552.4 64

552.4 65

552.4 67

552.4 69

552.4 71

552.4 73

552.4 75

552.4 76

552.4 75

552.4 74

552.4 75

552.5 76

552.5 76

552.5 77

552.5 79

552.5 81

552.5 81

552.5 81

552.5 83

552.5 86

552.5 87

552.5 90

552.5 90

552.5 91

552.5 91

552.5 91

552.6 91

552.6 89

552.6 87

552.6 84

552.6 82

552.6 79

552.6 75

552.6 69

552.6 63

552.6 54

552.6 40

552.6 28

552.6 17

552.6 4

552.6 -11

552.7 -27

552.7 -33

552.7 -29

552.7 -11

552.7 24

552.7 70

552.7 122

552.7 178

552.7 235

552.7 291

552.7 345

552.7 397

552.7 445

552.7 490

552.7 532

552.8 569

552.8 601

552.8 627

552.8 649

552.8 667

552.8 678

552.8 685

552.8 688

552.8 685

552.8 677

552.8 665

552.8 646

552.8 623

552.8 594

552.8 561

552.9 523

552.9 480

552.9 433

552.9 382

552.9 327

552.9 269

552.9 210

552.9 152

552.9 100

552.9 50

552.9 6

552.9 -28

552.9 -49

552.9 -52

552.9 -45

553.0 -30

553.0 -14

553.0 1

553.0 10

553.0 17

553.0 20

553.0 21

553.0 22

553.0 24

553.0 24

553.0 24

553.0 24

553.0 24

553.0 23

553.0 22

553.1 22

553.1 21

553.1 20

553.1 21

553.1 21

553.1 22

553.1 22

553.1 21

553.1 20

553.1 19

553.1 19

553.1 20

553.1 21

553.1 21

553.1 22

553.2 23

553.2 23

553.2 21

553.2 20

553.2 20

553.2 19

553.2 19

553.2 21

553.2 24

553.2 27

553.2 31

553.2 36

553.2 41

553.2 45

553.2 49

553.3 53

553.3 57

553.3 60

553.3 65

553.3 70

553.3 74

553.3 78

553.3 80

553.3 83

553.3 87

553.3 91

553.3 94

553.3 98

553.3 100

553.3 103

553.4 106

553.4 107

553.4 108

553.4 108

553.4 109

553.4 110

553.4 111

553.4 112

553.4 111

553.4 109

553.4 105

553.4 102

553.4 98

553.4 94

553.4 91

553.5 90

553.5 88

553.5 84

553.5 82

553.5 82

553.5 82

553.5 83

553.5 85

553.5 87

553.5 87

553.5 87

553.5 88

553.5 89

553.5 89

553.5 89

553.6 89

553.6 89

553.6 88

553.6 87

553.6 86

553.6 85

553.6 84

553.6 83

553.6 81

553.6 79

553.6 75

553.6 73

553.6 69

553.6 64

553.6 62

553.7 60

553.7 57

553.7 56

553.7 55

553.7 53

553.7 51

553.7 51

553.7 53

553.7 54

553.7 55

553.7 56

553.7 57

553.7 58

553.7 57

553.7 58

553.8 61

553.8 65

553.8 67

553.8 70

553.8 71

553.8 72

553.8 72

553.8 73

553.8 73

553.8 73

553.8 71

553.8 69

553.8 67

553.8 65

553.8 62

553.9 59

553.9 55

553.9 51

553.9 48

553.9 44

553.9 39

553.9 34

553.9 29

553.9 25

553.9 21

553.9 17

553.9 15

553.9 14

553.9 13

553.9 14

554.0 13

554.0 14

554.0 15

554.0 16

554.0 16

554.0 16

554.0 15

554.0 15

554.0 16

554.0 14

554.0 13

554.0 12

554.0 11

554.0 9

554.0 7

554.1 5

554.1 2

554.1 1

554.1 -1

554.1 -1

554.1 -1

554.1 -1

554.1 1

554.1 3

554.1 5

554.1 8

554.1 10

554.1 13

554.1 15

554.1 17

554.2 19

554.2 22

554.2 24

554.2 25

554.2 27

554.2 29

554.2 31

554.2 32

554.2 35

554.2 37

554.2 40

554.2 43

554.2 45

554.2 48

554.2 49

554.3 50

554.3 51

554.3 51

554.3 49

554.3 48

554.3 47

554.3 47

554.3 47

554.3 48

554.3 49

554.3 51

554.3 54

554.3 57

554.3 59

554.3 64

554.4 68

554.4 73

554.4 76

554.4 79

554.4 83

554.4 85

554.4 88

554.4 91

554.4 93

554.4 95

554.4 96

554.4 97

554.4 98

554.4 98

554.4 96

554.5 95

554.5 96

554.5 96

554.5 95

554.5 93

554.5 93

554.5 93

554.5 92

554.5 89

554.5 86

554.5 82

554.5 78

554.5 75

554.5 71

554.6 68

554.6 65

554.6 64

554.6 63

554.6 62

554.6 61

554.6 61

554.6 61

554.6 60

554.6 57

554.6 55

554.6 52

554.6 51

554.6 48

554.6 46

554.7 43

554.7 42

554.7 42

554.7 41

554.7 40

554.7 40

554.7 38

554.7 37

554.7 35

554.7 33

554.7 32

554.7 30

554.7 30

554.7 29

554.7 29

554.8 28

554.8 28

554.8 27

554.8 27

554.8 26

554.8 24

554.8 23

554.8 22

554.8 20

554.8 20

554.8 18

554.8 18

554.8 16

554.8 15

554.8 13

554.9 12

554.9 11

554.9 10

554.9 9

554.9 9

554.9 7

554.9 5

554.9 5

554.9 4

554.9 4

554.9 4

554.9 3

554.9 3

554.9 3

554.9 3

555.0 4

555.0 4

555.0 5

555.0 4

555.0 4

555.0 5

555.0 5

555.0 6

555.0 6

555.0 7

555.0 8

555.0 9

555.0 9

555.0 9

555.0 8

555.1 8

555.1 8

555.1 8

555.1 9

555.1 8

555.1 8

555.1 8

555.1 8

555.1 9

555.1 10

555.1 10

555.1 11

555.1 12

555.1 12

555.1 14

555.2 15

555.2 16

555.2 17

555.2 17

555.2 18

555.2 19

555.2 21

555.2 23

555.2 24

555.2 26

555.2 27

555.2 29

555.2 31

555.2 33

555.2 35

555.3 36

555.3 39

555.3 42

555.3 44

555.3 45

555.3 46

555.3 47

555.3 49

555.3 51

555.3 51

555.3 52

555.3 54

555.3 56

555.3 58

555.3 59

555.4 60

555.4 61

555.4 62

555.4 63

555.4 65

555.4 67

555.4 68

555.4 68

555.4 69

555.4 70

555.4 72

555.4 72

555.4 71

555.4 70

555.4 69

555.5 68

555.5 68

555.5 69

555.5 69

555.5 68

555.5 68

555.5 69

555.5 69

555.5 69

555.5 70

555.5 70

555.5 71

555.5 72

555.5 73

555.5 73

555.6 72

555.6 72

555.6 72

555.6 72

555.6 73

555.6 72

555.6 71

555.6 71

555.6 71

555.6 71

555.6 70

555.6 69

555.6 67

555.6 65

555.6 63

555.7 63

555.7 61

555.7 58

555.7 55

555.7 52

555.7 50

555.7 47

555.7 43

555.7 40

555.7 36

555.7 33

555.7 29

555.7 26

555.7 24

555.7 22

555.8 20

555.8 18

555.8 17

555.8 16

555.8 14

555.8 12

555.8 12

555.8 12

555.8 12

555.8 11

555.8 11

555.8 10

555.8 9

555.8 10

555.8 10

555.9 10

555.9 11

555.9 11

555.9 12

555.9 13

555.9 13

555.9 13

555.9 13

555.9 13

555.9 12

555.9 12

555.9 11

555.9 12

555.9 11

555.9 11

556.0 11

556.0 10

556.0 9

556.0 8

556.0 7

556.0 5

556.0 3

556.0 1

556.0 -2

556.0 -3

556.0 -4

556.0 -3

556.0 -1

556.0 1

556.1 4

556.1 7

556.1 11

556.1 15

556.1 19

556.1 23

556.1 27

556.1 30

556.1 34

556.1 36

556.1 39

556.1 43

556.1 46

556.1 48

556.1 50

556.2 52

556.2 54

556.2 54

556.2 55

556.2 54

556.2 54

556.2 53

556.2 53

556.2 52

556.2 51

556.2 49

556.2 46

556.2 43

556.2 40

556.2 37

556.3 34

556.3 31

556.3 27

556.3 23

556.3 21

556.3 20

556.3 19

556.3 20

556.3 20

556.3 23

556.3 25

556.3 26

556.3 27

556.3 29

556.3 30

556.4 32

556.4 32

556.4 32

556.4 33

556.4 34

556.4 34

556.4 35

556.4 36

556.4 38

556.4 39

556.4 39

556.4 39

556.4 39

556.4 39

556.4 39

556.5 40

556.5 41

556.5 42

556.5 42

556.5 42

556.5 43

556.5 43

556.5 44

556.5 45

556.5 46

556.5 46

556.5 46

556.5 46

556.5 46

556.5 46

556.6 47

556.6 49

556.6 51

556.6 52

556.6 52

556.6 52

556.6 52

556.6 53

556.6 52

556.6 52

556.6 52

556.6 51

556.6 51

556.6 49

556.6 48

556.7 47

556.7 45

556.7 44

556.7 43

556.7 42

556.7 40

556.7 38

556.7 35

556.7 33

556.7 32

556.7 30

556.7 29

556.7 27

556.7 25

556.7 23

556.8 21

556.8 20

556.8 19

556.8 18

556.8 16

556.8 14

556.8 11

556.8 9

556.8 8

556.8 8

556.8 7

556.8 8

556.8 8

556.8 9

556.8 9

556.9 8

556.9 8

556.9 7

556.9 7

556.9 7

556.9 7

556.9 7

556.9 7

556.9 7

556.9 8

556.9 7

556.9 8

556.9 8

556.9 9

556.9 10

557.0 10

557.0 11

557.0 10

557.0 10

557.0 10

557.0 10

557.0 11

557.0 12

557.0 12

557.0 12

557.0 13

557.0 14

557.0 15

557.0 16

557.0 17

557.1 17

557.1 18

557.1 19

557.1 21

557.1 22

557.1 23

557.1 24

557.1 24

557.1 24

557.1 24

557.1 24

557.1 25

557.1 25

557.1 26

557.2 27

557.2 28

557.2 28

557.2 28

557.2 28

557.2 28

557.2 28

557.2 30

557.2 31

557.2 32

557.2 32

557.2 32

557.2 32

557.2 32

557.2 32

557.3 31

557.3 31

557.3 32

557.3 33

557.3 33

557.3 34

557.3 36

557.3 39

557.3 41

557.3 43

557.3 47

557.3 48

557.3 50

557.3 53

557.3 56

557.4 58

557.4 60

557.4 61

557.4 61

557.4 61

557.4 61

557.4 62

557.4 63

557.4 65

557.4 65

557.4 65

557.4 65

557.4 65

557.4 65

557.4 64

557.5 62

557.5 61

557.5 60

557.5 59

557.5 58

557.5 56

557.5 53

557.5 50

557.5 48

557.5 46

557.5 44

557.5 43

557.5 41

557.5 40

557.5 39

557.6 38

557.6 38

557.6 38

557.6 38

557.6 39

557.6 39

557.6 40

557.6 41

557.6 41

557.6 42

557.6 42

557.6 41

557.6 41

557.6 40

557.6 39

557.7 38

557.7 37

557.7 36

557.7 35

557.7 35

557.7 33

557.7 32

557.7 31

557.7 30

557.7 28

557.7 26

557.7 24

557.7 21

557.7 19

557.7 17

557.8 15

557.8 14

557.8 12

557.8 11

557.8 8

557.8 7

557.8 6

557.8 6

557.8 6

557.8 5

557.8 4

557.8 4

557.8 3

557.8 4

557.8 4

557.9 6

557.9 7

557.9 7

557.9 7

557.9 7

557.9 8

557.9 8

557.9 9

557.9 9

557.9 10

557.9 10

557.9 11

557.9 11

557.9 12

557.9 12

558.0 13

558.0 13

558.0 13

558.0 12

558.0 12

558.0 12

558.0 11

558.0 10

558.0 9

558.0 9

558.0 10

558.0 11

558.0 12

558.0 13

558.0 14

558.1 15

558.1 17

558.1 19

558.1 21

558.1 22

558.1 22

558.1 22

558.1 23

558.1 23

558.1 24

558.1 25

558.1 26

558.1 27

558.1 27

558.2 27

558.2 28

558.2 29

558.2 29

558.2 29

558.2 28

558.2 27

558.2 25

558.2 22

558.2 17

558.2 11

558.2 4

558.2 -7

558.2 -20

558.2 -35

558.3 -45

558.3 -46

558.3 -39

558.3 -20

558.3 9

558.3 43

558.3 79

558.3 118

558.3 156

558.3 192

558.3 226

558.3 258

558.3 289

558.3 316

558.3 339

558.4 362

558.4 381

558.4 397

558.4 411

558.4 423

558.4 430

558.4 435

558.4 438

558.4 436

558.4 432

558.4 425

558.4 414

558.4 401

558.4 384

558.4 363

558.5 340

558.5 313

558.5 283

558.5 250

558.5 215

558.5 179

558.5 142

558.5 106

558.5 71

558.5 39

558.5 14

558.5 -2

558.5 -6

558.5 -2

558.5 7

558.6 19

558.6 28

558.6 33

558.6 35

558.6 37

558.6 37

558.6 37

558.6 36

558.6 34

558.6 34

558.6 32

558.6 31

558.6 31

558.6 30

558.6 29

558.7 27

558.7 27

558.7 24

558.7 23

558.7 22

558.7 21

558.7 20

558.7 19

558.7 18

558.7 17

558.7 16

558.7 15

558.7 14

558.7 13

558.7 12

558.8 12

558.8 12

558.8 12

558.8 12

558.8 12

558.8 11

558.8 10

558.8 10

558.8 9

558.8 10

558.8 10

558.8 9

558.8 9

558.8 8

558.8 7

558.9 6

558.9 6

558.9 5

558.9 4

558.9 3

558.9 3

558.9 3

558.9 3

558.9 2

558.9 2

558.9 1

558.9 1

558.9 1

558.9 1

558.9 0

559.0 1

559.0 1

559.0 1

559.0 0

559.0 1

559.0 0

559.0 -0

559.0 0

559.0 1

559.0 1

559.0 1

559.0 2

559.0 2

559.0 2

559.1 2

559.1 2

559.1 3

559.1 4

559.1 5

559.1 5

559.1 6

559.1 7

559.1 7

559.1 8

559.1 9

559.1 9

559.1 9

559.1 9

559.1 9

559.2 10

559.2 10

559.2 11

559.2 11

559.2 13

559.2 13

559.2 15

559.2 15

559.2 16

559.2 17

559.2 19

559.2 18

559.2 16

559.2 14

559.2 12

559.3 12

559.3 13

559.3 17

559.3 23

559.3 31

559.3 41

559.3 49

559.3 60

559.3 71

559.3 82

559.3 91

559.3 101

559.3 111

559.3 120

559.3 128

559.4 136

559.4 143

559.4 148

559.4 152

559.4 155

559.4 156

559.4 157

559.4 156

559.4 155

559.4 154

559.4 152

559.4 150

559.4 146

559.4 142

559.4 140

559.5 136

559.5 131

559.5 127

559.5 123

559.5 119

559.5 114

559.5 109

559.5 103

559.5 96

559.5 90

559.5 86

559.5 85

559.5 84

559.5 85

559.5 88

559.6 90

559.6 92

559.6 92

559.6 93

559.6 94

559.6 94

559.6 92

559.6 90

559.6 88

559.6 84

559.6 81

559.6 77

559.6 72

559.6 66

559.6 60

559.7 54

559.7 48

559.7 42

559.7 37

559.7 32

559.7 27

559.7 23

559.7 18

559.7 15

559.7 12

559.7 11

559.7 11

559.7 9

559.7 8

559.7 10

559.8 10

559.8 11

559.8 10

559.8 10

559.8 10

559.8 10

559.8 9

559.8 9

559.8 9

559.8 9

559.8 9

559.8 10

559.8 10

559.8 10

559.9 10

559.9 9

559.9 9

559.9 9

559.9 9

559.9 9

559.9 8

559.9 8

559.9 8

559.9 8

559.9 7

559.9 7

559.9 6

559.9 5

559.9 5

560.0 5

560.0 4

560.0 4

560.0 3

560.0 3

560.0 2

560.0 2

560.0 2

560.0 3

560.0 2

560.0 2

560.0 2

560.0 2

560.0 2

560.0 3

560.1 3

560.1 3

560.1 3

560.1 3

560.1 4

560.1 3

560.1 3

560.1 4

560.1 5

560.1 5

560.1 5

560.1 4

560.1 4

560.1 5

560.1 5

560.2 6

560.2 6

560.2 7

560.2 8

560.2 9

560.2 10

560.2 10

560.2 10

560.2 10

560.2 10

560.2 10

560.2 11

560.2 11

560.2 11

560.2 11

560.3 12

560.3 13

560.3 16

560.3 18

560.3 21

560.3 23

560.3 24

560.3 26

560.3 27

560.3 29

560.3 31

560.3 34

560.3 36

560.3 38

560.3 41

560.4 43

560.4 43

560.4 45

560.4 46

560.4 47

560.4 47

560.4 47

560.4 48

560.4 49

560.4 50

560.4 50

560.4 51

560.4 52

560.4 52

560.4 53

560.5 54

560.5 55

560.5 56

560.5 56

560.5 55

560.5 55

560.5 55

560.5 55

560.5 56

560.5 56

560.5 56

560.5 56

560.5 58

560.5 58

560.5 59

560.6 58

560.6 57

560.6 56

560.6 55

560.6 53

560.6 52

560.6 51

560.6 50

560.6 48

560.6 46

560.6 43

560.6 41

560.6 38

560.6 35

560.7 33

560.7 30

560.7 27

560.7 24

560.7 23

560.7 21

560.7 18

560.7 15

560.7 14

560.7 13

560.7 11

560.7 10

560.7 9

560.7 8

560.7 6

560.8 4

560.8 3

560.8 3

560.8 2

560.8 1

560.8 1

560.8 0

560.8 -0

560.8 -1

560.8 0

560.8 0

560.8 0

560.8 -0

560.8 -1

560.8 -1

560.9 -1

560.9 -1

560.9 -1

560.9 -0

560.9 -0

560.9 0

560.9 0

560.9 1

560.9 1

560.9 1

560.9 2

560.9 1

560.9 1

560.9 2

560.9 2

561.0 2

561.0 1

561.0 1

561.0 1

561.0 1

561.0 1

561.0 1

561.0 1

561.0 1

561.0 1

561.0 1

561.0 1

561.0 1

561.0 2

561.0 1

561.1 1

561.1 1

561.1 2

561.1 2

561.1 2

561.1 3

561.1 3

561.1 3

561.1 3

561.1 4

561.1 4

561.1 4

561.1 4

561.1 5

561.1 5

561.2 5

561.2 5

561.2 5

561.2 5

561.2 5

561.2 6

561.2 6

561.2 6

561.2 8

561.2 9

561.2 10

561.2 10

561.2 11

561.2 13

561.2 16

561.3 19

561.3 23

561.3 26

561.3 29

561.3 34

561.3 39

561.3 43

561.3 47

561.3 52

561.3 57

561.3 61

561.3 65

561.3 69

561.3 72

561.4 75

561.4 78

561.4 80

561.4 82

561.4 83

561.4 84

561.4 85

561.4 85

561.4 83

561.4 81

561.4 79

561.4 77

561.4 76

561.4 75

561.4 73

561.5 70

561.5 68

561.5 66

561.5 64

561.5 62

561.5 61

561.5 59

561.5 57

561.5 55

561.5 54

561.5 54

561.5 54

561.5 54

561.5 53

561.5 53

561.6 52

561.6 52

561.6 53

561.6 54

561.6 53

561.6 53

561.6 52

561.6 50

561.6 49

561.6 47

561.6 44

561.6 42

561.6 39

561.6 36

561.6 34

561.7 31

561.7 28

561.7 25

561.7 21

561.7 18

561.7 16

561.7 14

561.7 12

561.7 11

561.7 10

561.7 9

561.7 7

561.7 6

561.7 6

561.7 5

561.8 4

561.8 4

561.8 3

561.8 2

561.8 1

561.8 1

561.8 2

561.8 1

561.8 0

561.8 -0

561.8 0

561.8 0

561.8 0

561.8 0

561.8 -0

561.9 -0

561.9 -1

561.9 -1

561.9 -1

561.9 -2

561.9 -2

561.9 -1

561.9 -2

561.9 -2

561.9 -2

561.9 -2

561.9 -2

561.9 -2

561.9 -2

562.0 -2

562.0 -2

562.0 -2

562.0 -2

562.0 -2

562.0 -2

562.0 -2

562.0 -2

562.0 -3

562.0 -3

562.0 -3

562.0 -3

562.0 -3

562.0 -3

562.0 -3

562.1 -3

562.1 -3

562.1 -3

562.1 -2

562.1 -2

562.1 -2

562.1 -1

562.1 -1

562.1 -0

562.1 -0

562.1 -0

562.1 -1

562.1 -1

562.1 -0

562.1 -0

562.2 -0

562.2 0

562.2 1

562.2 1

562.2 2

562.2 2

562.2 3

562.2 3

562.2 4

562.2 3

562.2 4

562.2 5

562.2 5

562.2 6

562.2 7

562.3 8

562.3 10

562.3 12

562.3 13

562.3 14

562.3 16

562.3 18

562.3 20

562.3 22

562.3 24

562.3 26

562.3 27

562.3 28

562.3 30

562.3 32

562.4 33

562.4 34

562.4 35

562.4 35

562.4 34

562.4 33

562.4 32

562.4 31

562.4 31

562.4 32

562.4 32

562.4 32

562.4 32

562.4 32

562.4 32

562.5 31

562.5 31

562.5 31

562.5 30

562.5 29

562.5 28

562.5 29

562.5 30

562.5 30

562.5 29

562.5 29

562.5 30

562.5 29

562.5 30

562.6 30

562.6 30

562.6 31

562.6 32

562.6 33

562.6 32

562.6 33

562.6 33

562.6 32

562.6 32

562.6 31

562.6 30

562.6 30

562.6 29

562.6 28

562.7 26

562.7 24

562.7 23

562.7 23

562.7 23

562.7 22

562.7 21

562.7 20

562.7 18

562.7 17

562.7 15

562.7 14

562.7 12

562.7 11

562.7 10

562.8 9

562.8 7

562.8 6

562.8 6

562.8 6

562.8 5

562.8 3

562.8 2

562.8 2

562.8 1

562.8 0

562.8 0

562.8 -0

562.8 -1

562.8 -1

562.9 -1

562.9 -1

562.9 -1

562.9 -1

562.9 -1

562.9 -1

562.9 -1

562.9 -1

562.9 -0

562.9 1

562.9 2

562.9 2

562.9 3

562.9 3

562.9 4

563.0 3

563.0 3

563.0 4

563.0 4

563.0 4

563.0 3

563.0 3

563.0 3

563.0 2

563.0 2

563.0 2

563.0 2

563.0 2

563.0 3

563.0 3

563.1 3

563.1 2

563.1 2

563.1 2

563.1 2

563.1 2

563.1 1

563.1 -0

563.1 -0

563.1 -1

563.1 -1

563.1 -1

563.1 -1

563.1 -0

563.2 -0

563.2 1

563.2 1

563.2 1

563.2 2

563.2 3

563.2 4

563.2 4

563.2 5

563.2 6

563.2 4

563.2 4

563.2 5

563.2 7

563.2 8

563.3 9

563.3 12

563.3 16

563.3 21

563.3 27

563.3 32

563.3 38

563.3 44

563.3 50

563.3 57

563.3 62

563.3 67

563.3 71

563.3 75

563.3 79

563.4 82

563.4 85

563.4 87

563.4 89

563.4 89

563.4 89

563.4 90

563.4 90

563.4 90

563.4 90

563.4 88

563.4 87

563.4 86

563.4 85

563.4 83

563.5 81

563.5 79

563.5 76

563.5 73

563.5 70

563.5 68

563.5 65

563.5 62

563.5 61

563.5 60

563.5 59

563.5 58

563.5 59

563.5 61

563.5 62

563.6 63

563.6 63

563.6 62

563.6 62

563.6 60

563.6 60

563.6 58

563.6 55

563.6 52

563.6 50

563.6 48

563.6 46

563.6 43

563.6 39

563.6 36

563.7 32

563.7 29

563.7 26

563.7 24

563.7 21

563.7 17

563.7 15

563.7 13

563.7 12

563.7 11

563.7 10

563.7 8

563.7 7

563.7 5

563.8 4

563.8 4

563.8 3

563.8 2

563.8 2

563.8 1

563.8 -0

563.8 -0

563.8 -0

563.8 -1

563.8 -1

563.8 -1

563.8 -2

563.8 -2

563.8 -2

563.9 -3

563.9 -3

563.9 -4

563.9 -3

563.9 -4

563.9 -4

563.9 -4

563.9 -3

563.9 -3

563.9 -3

563.9 -3

563.9 -3

563.9 -3

563.9 -3

563.9 -2

564.0 -2

564.0 -2

564.0 -2

564.0 -2

564.0 -2

564.0 -2

564.0 -2

564.0 -2

564.0 -2

564.0 -2

564.0 -2

564.0 -2

564.0 -2

564.0 -2

564.0 -2

564.1 -3

564.1 -2

564.1 -2

564.1 -2

564.1 -2

564.1 -2

564.1 -2

564.1 -2

564.1 -2

564.1 -1

564.1 1

564.1 1

564.1 1

564.1 2

564.1 2

564.2 3

564.2 3

564.2 4

564.2 4

564.2 5

564.2 5

564.2 5

564.2 5

564.2 6

564.2 6

564.2 8

564.2 8

564.2 9

564.2 9

564.3 10

564.3 11

564.3 13

564.3 14

564.3 15

564.3 17

564.3 17

564.3 17

564.3 18

564.3 19

564.3 20

564.3 21

564.3 23

564.3 26

564.3 29

564.4 31

564.4 33

564.4 37

564.4 40

564.4 42

564.4 45

564.4 49

564.4 53

564.4 56

564.4 57

564.4 58

564.4 60

564.4 61

564.4 62

564.4 63

564.5 64

564.5 65

564.5 66

564.5 67

564.5 68

564.5 69

564.5 69

564.5 68

564.5 67

564.5 67

564.5 67

564.5 66

564.5 65

564.5 64

564.5 63

564.6 62

564.6 60

564.6 58

564.6 55

564.6 53

564.6 51

564.6 48

564.6 46

564.6 44

564.6 43

564.6 40

564.6 37

564.6 33

564.6 31

564.6 30

564.7 28

564.7 26

564.7 26

564.7 28

564.7 30

564.7 31

564.7 32

564.7 34

564.7 36

564.7 39

564.7 42

564.7 44

564.7 46

564.7 49

564.7 51

564.8 52

564.8 53

564.8 53

564.8 52

564.8 53

564.8 54

564.8 54

564.8 54

564.8 53

564.8 51

564.8 50

564.8 49

564.8 47

564.8 44

564.9 40

564.9 36

564.9 32

564.9 28

564.9 23

564.9 19

564.9 15

564.9 11

564.9 6

564.9 2

564.9 -0

564.9 -3

564.9 -4

564.9 -4

564.9 -5

565.0 -3

565.0 -2

565.0 -3

565.0 -2

565.0 -2

565.0 -2

565.0 -1

565.0 -0

565.0 -0

565.0 -0

565.0 0

565.0 1

565.0 1

565.0 0

565.0 0

565.1 0

565.1 0

565.1 1

565.1 2

565.1 2

565.1 1

565.1 1

565.1 1

565.1 1

565.1 2

565.1 2

565.1 2

565.1 1

565.1 1

565.1 2

565.2 3

565.2 4

565.2 4

565.2 4

565.2 5

565.2 6

565.2 7

565.2 10

565.2 13

565.2 16

565.2 18

565.2 21

565.2 23

565.2 25

565.2 26

565.3 29

565.3 31

565.3 35

565.3 39

565.3 43

565.3 46

565.3 49

565.3 52

565.3 54

565.3 56

565.3 59

565.3 62

565.3 66

565.3 69

565.4 70

565.4 72

565.4 73

565.4 76

565.4 77

565.4 79

565.4 80

565.4 81

565.4 80

565.4 80

565.4 78

565.4 77

565.4 76

565.4 74

565.4 74

565.5 74

565.5 75

565.5 80

565.5 88

565.5 96

565.5 106

565.5 113

565.5 122

565.5 129

565.5 136

565.5 142

565.5 148

565.5 154

565.5 159

565.5 164

565.6 167

565.6 170

565.6 170

565.6 170

565.6 169

565.6 167

565.6 165

565.6 162

565.6 158

565.6 154

565.6 147

565.6 140

565.6 132

565.6 125

565.6 117

565.7 108

565.7 97

565.7 87

565.7 77

565.7 67

565.7 56

565.7 46

565.7 37

565.7 30

565.7 24

565.7 20

565.7 18

565.7 17

565.7 18

565.8 21

565.8 23

565.8 23

565.8 24

565.8 25

565.8 26

565.8 25

565.8 24

565.8 24

565.8 23

565.8 22

565.8 22

565.8 20

565.8 20

565.8 19

565.9 17

565.9 15

565.9 14

565.9 12

565.9 10

565.9 9

565.9 8

565.9 7

565.9 6

565.9 5

565.9 3

565.9 2

565.9 2

565.9 1

565.9 1

566.0 2

566.0 2

566.0 3

566.0 3

566.0 4

566.0 5

566.0 5

566.0 5

566.0 5

566.0 5

566.0 5

566.0 6

566.0 6

566.0 6

566.0 6

566.1 6

566.1 6

566.1 6

566.1 5

566.1 5

566.1 5

566.1 5

566.1 5

566.1 5

566.1 4

566.1 5

566.1 5

566.1 4

566.1 4

566.1 4

566.2 5

566.2 7

566.2 8

566.2 9

566.2 11

566.2 12

566.2 13

566.2 14

566.2 16

566.2 18

566.2 19

566.2 20

566.2 21

566.2 22

566.3 22

566.3 22

566.3 22

566.3 23

566.3 23

566.3 23

566.3 23

566.3 23

566.3 22

566.3 22

566.3 23

566.3 23

566.3 23

566.3 24

566.3 24

566.4 24

566.4 25

566.4 26

566.4 27

566.4 26

566.4 26

566.4 26

566.4 26

566.4 28

566.4 28

566.4 29

566.4 30

566.4 31

566.4 32

566.4 32

566.5 33

566.5 34

566.5 36

566.5 38

566.5 40

566.5 44

566.5 47

566.5 51

566.5 54

566.5 58

566.5 61

566.5 64

566.5 66

566.5 69

566.5 71

566.6 73

566.6 75

566.6 75

566.6 75

566.6 74

566.6 74

566.6 74

566.6 73

566.6 71

566.6 69

566.6 68

566.6 66

566.6 64

566.6 61

566.6 59

566.7 55

566.7 52

566.7 50

566.7 47

566.7 45

566.7 42

566.7 39

566.7 37

566.7 34

566.7 32

566.7 29

566.7 27

566.7 26

566.7 26

566.8 27

566.8 27

566.8 28

566.8 29

566.8 29

566.8 29

566.8 29

566.8 29

566.8 28

566.8 27

566.8 25

566.8 24

566.8 22

566.8 20

566.8 18

566.9 15

566.9 12

566.9 10

566.9 8

566.9 6

566.9 4

566.9 3

566.9 2

566.9 0

566.9 -1

566.9 -1

566.9 -2

566.9 -2

566.9 -2

566.9 -1

567.0 -0

567.0 0

567.0 1

567.0 2

567.0 3

567.0 3

567.0 4

567.0 4

567.0 4

567.0 5

567.0 5

567.0 6

567.0 6

567.0 5

567.0 4

567.1 4

567.1 4

567.1 5

567.1 5

567.1 5

567.1 4

567.1 4

567.1 4

567.1 4

567.1 4

567.1 4

567.1 4

567.1 4

567.1 4

567.2 4

567.2 5

567.2 5

567.2 6

567.2 7

567.2 9

567.2 10

567.2 11

567.2 11

567.2 11

567.2 13

567.2 15

567.2 17

567.2 19

567.2 20

567.3 22

567.3 25

567.3 27

567.3 29

567.3 33

567.3 35

567.3 37

567.3 39

567.3 41

567.3 44

567.3 46

567.3 48

567.3 50

567.3 51

567.3 53

567.4 54

567.4 55

567.4 55

567.4 57

567.4 57

567.4 57

567.4 59

567.4 60

567.4 60

567.4 62

567.4 63

567.4 64

567.4 64

567.4 63

567.4 63

567.5 63

567.5 61

567.5 59

567.5 58

567.5 56

567.5 55

567.5 54

567.5 55

567.5 56

567.5 57

567.5 58

567.5 58

567.5 61

567.5 63

567.5 65

567.6 66

567.6 67

567.6 67

567.6 66

567.6 66

567.6 66

567.6 64

567.6 62

567.6 60

567.6 58

567.6 56

567.6 55

567.6 53

567.6 52

567.7 51

567.7 50

567.7 48

567.7 47

567.7 47

567.7 45

567.7 44

567.7 43

567.7 40

567.7 36

567.7 33

567.7 29

567.7 27

567.7 24

567.7 23

567.8 20

567.8 19

567.8 17

567.8 16

567.8 15

567.8 16

567.8 16

567.8 16

567.8 15

567.8 14

567.8 14

567.8 13

567.8 11

567.8 9

567.8 7

567.9 5

567.9 4

567.9 3

567.9 1

567.9 1

567.9 1

567.9 0

567.9 0

567.9 0

567.9 0

567.9 1

567.9 2

567.9 4

567.9 5

567.9 5

568.0 7

568.0 8

568.0 10

568.0 12

568.0 14

568.0 16

568.0 20

568.0 22

568.0 25

568.0 28

568.0 30

568.0 33

568.0 35

568.0 37

568.1 39

568.1 41

568.1 43

568.1 44

568.1 44

568.1 45

568.1 45

568.1 45

568.1 45

568.1 44

568.1 42

568.1 42

568.1 41

568.1 40

568.1 39

568.2 37

568.2 37

568.2 35

568.2 33

568.2 30

568.2 28

568.2 27

568.2 26

568.2 26

568.2 25

568.2 24

568.2 23

568.2 23

568.2 23

568.2 24

568.3 24

568.3 24

568.3 24

568.3 23

568.3 21

568.3 22

568.3 23

568.3 26

568.3 29

568.3 32

568.3 35

568.3 38

568.3 41

568.3 46

568.3 50

568.4 53

568.4 57

568.4 60

568.4 64

568.4 67

568.4 70

568.4 72

568.4 74

568.4 78

568.4 79

568.4 79

568.4 80

568.4 77

568.4 73

568.5 69

568.5 66

568.5 66

568.5 68

568.5 72

568.5 77

568.5 86

568.5 94

568.5 103

568.5 113

568.5 122

568.5 130

568.5 138

568.5 144

568.5 151

568.6 155

568.6 160

568.6 165

568.6 170

568.6 173

568.6 175

568.6 175

568.6 175

568.6 174

568.6 172

568.6 169

568.6 166

568.6 163

568.6 162

568.6 160

568.7 157

568.7 153

568.7 149

568.7 143

568.7 136

568.7 127

568.7 118

568.7 107

568.7 97

568.7 85

568.7 75

568.7 66

568.7 61

568.7 58

568.7 57

568.8 56

568.8 57

568.8 58

568.8 59

568.8 58

568.8 58

568.8 56

568.8 53

568.8 50

568.8 47

568.8 43

568.8 38

568.8 33

568.8 28

568.9 22

568.9 16

568.9 11

568.9 6

568.9 2

568.9 -1

568.9 -4

568.9 -5

568.9 -5

568.9 -4

568.9 -1

568.9 1

568.9 2

568.9 2

568.9 4

569.0 5

569.0 5

569.0 6

569.0 6

569.0 7

569.0 8

569.0 8

569.0 9

569.0 10

569.0 11

569.0 11

569.0 11

569.0 11

569.0 12

569.0 13

569.1 14

569.1 14

569.1 15

569.1 16

569.1 17

569.1 18

569.1 19

569.1 19

569.1 21

569.1 21

569.1 20

569.1 20

569.1 19

569.1 18

569.1 18

569.2 18

569.2 19

569.2 19

569.2 20

569.2 21

569.2 22

569.2 22

569.2 23

569.2 23

569.2 24

569.2 23

569.2 23

569.2 23

569.2 23

569.3 24

569.3 24

569.3 25

569.3 27

569.3 29

569.3 29

569.3 30

569.3 31

569.3 32

569.3 34

569.3 36

569.3 39

569.3 41

569.3 43

569.3 46

569.4 49

569.4 52

569.4 55

569.4 58

569.4 59

569.4 61

569.4 62

569.4 63

569.4 63

569.4 63

569.4 63

569.4 65

569.4 66

569.4 67

569.4 67

569.5 65

569.5 63

569.5 62

569.5 62

569.5 63

569.5 66

569.5 70

569.5 74

569.5 79

569.5 84

569.5 89

569.5 93

569.5 97

569.5 102

569.5 104

569.6 106

569.6 108

569.6 109

569.6 111

569.6 111

569.6 111

569.6 109

569.6 109

569.6 109

569.6 107

569.6 106

569.6 105

569.6 103

569.6 102

569.7 100

569.7 96

569.7 92

569.7 88

569.7 83

569.7 78

569.7 72

569.7 66

569.7 62

569.7 55

569.7 48

569.7 42

569.7 36

569.7 32

569.7 30

569.8 28

569.8 28

569.8 28

569.8 29

569.8 29

569.8 29

569.8 28

569.8 26

569.8 25

569.8 24

569.8 22

569.8 19

569.8 16

569.8 14

569.8 12

569.9 10

569.9 7

569.9 4

569.9 1

569.9 0

569.9 -0

569.9 -1

569.9 -2

569.9 -2

569.9 -1

569.9 -0

569.9 1

569.9 0

569.9 -0

569.9 -0

570.0 -0

570.0 0

570.0 0

570.0 0

570.0 0

570.0 0

570.0 -0

570.0 -1

570.0 -0

570.0 -0

570.0 -0

570.0 -0

570.0 -0

570.0 0

570.1 0

570.1 -0

570.1 -0

570.1 0

570.1 0

570.1 1

570.1 0

570.1 -0

570.1 -0

570.1 -0

570.1 -0

570.1 0

570.1 1

570.1 1

570.1 1

570.2 1

570.2 2

570.2 3

570.2 4

570.2 6

570.2 7

570.2 8

570.2 9

570.2 10

570.2 11

570.2 11

570.2 13

570.2 14

570.2 15

570.2 16

570.3 16

570.3 16

570.3 17

570.3 18

570.3 18

570.3 19

570.3 21

570.3 22

570.3 25

570.3 26

570.3 27

570.3 29

570.3 30

570.3 31

570.3 33

570.4 35

570.4 35

570.4 35

570.4 35

570.4 36

570.4 37

570.4 37

570.4 38

570.4 39

570.4 39

570.4 39

570.4 39

570.4 38

570.4 36

570.5 34

570.5 35

570.5 36

570.5 37

570.5 37

570.5 40

570.5 43

570.5 47

570.5 53

570.5 58

570.5 65

570.5 70

570.5 75

570.5 79

570.5 84

570.6 88

570.6 91

570.6 94

570.6 98

570.6 101

570.6 103

570.6 104

570.6 105

570.6 105

570.6 105

570.6 104

570.6 102

570.6 100

570.6 98

570.6 94

570.7 91

570.7 88

570.7 84

570.7 80

570.7 75

570.7 70

570.7 63

570.7 56

570.7 51

570.7 44

570.7 36

570.7 30

570.7 26

570.7 24

570.8 22

570.8 19

570.8 17

570.8 17

570.8 17

570.8 18

570.8 18

570.8 16

570.8 16

570.8 14

570.8 12

570.8 10

570.8 9

570.8 8

570.8 7

570.9 6

570.9 5

570.9 4

570.9 3

570.9 2

570.9 1

570.9 0

570.9 0

570.9 -0

570.9 -1

570.9 -1

570.9 -0

570.9 1

570.9 1

570.9 2

571.0 2

571.0 2

571.0 2

571.0 2

571.0 2

571.0 2

571.0 1

571.0 1

571.0 0

571.0 1

571.0 1

571.0 1

571.0 1

571.0 2

571.0 2

571.1 1

571.1 2

571.1 2

571.1 1

571.1 1

571.1 1

571.1 2

571.1 1

571.1 2

571.1 2

571.1 2

571.1 1

571.1 1

571.1 1

571.2 -0

571.2 -0

571.2 0

571.2 1

571.2 2

571.2 3

571.2 5

571.2 6

571.2 7

571.2 8

571.2 9

571.2 10

571.2 11

571.2 12

571.2 13

571.3 14

571.3 16

571.3 17

571.3 19

571.3 22

571.3 25

571.3 27

571.3 29

571.3 31

571.3 32

571.3 34

571.3 36

571.3 37

571.3 39

571.3 42

571.4 44

571.4 44

571.4 45

571.4 46

571.4 47

571.4 48

571.4 49

571.4 48

571.4 48

571.4 48

571.4 48

571.4 48

571.4 48

571.4 48

571.4 48

571.5 47

571.5 47

571.5 46

571.5 46

571.5 46

571.5 45

571.5 45

571.5 45

571.5 45

571.5 46

571.5 46

571.5 47

571.5 49

571.5 49

571.6 51

571.6 53

571.6 55

571.6 55

571.6 55

571.6 55

571.6 55

571.6 55

571.6 56

571.6 57

571.6 56

571.6 56

571.6 54

571.6 53

571.6 51

571.7 50

571.7 49

571.7 48

571.7 45

571.7 43

571.7 41

571.7 39

571.7 36

571.7 33

571.7 30

571.7 26

571.7 23

571.7 20

571.7 18

571.7 16

571.8 14

571.8 12

571.8 11

571.8 9

571.8 8

571.8 6

571.8 6

571.8 5

571.8 4

571.8 3

571.8 4

571.8 3

571.8 3

571.8 2

571.9 2

571.9 1

571.9 1

571.9 0

571.9 -1

571.9 -1

571.9 -1

571.9 -2

571.9 -2

571.9 -1

571.9 -1

571.9 -1

571.9 -1

571.9 -0

571.9 -0

572.0 0

572.0 1

572.0 1

572.0 0

572.0 -0

572.0 -1

572.0 -1

572.0 -1

572.0 -1

572.0 -1

572.0 -1

572.0 -1

572.0 -1

572.0 -1

572.0 -1

572.1 -1

572.1 -1

572.1 -1

572.1 -0

572.1 0

572.1 0

572.1 0

572.1 1

572.1 1

572.1 1

572.1 1

572.1 2

572.1 3

572.1 3

572.2 3

572.2 3

572.2 4

572.2 5

572.2 6

572.2 6

572.2 6

572.2 7

572.2 7

572.2 7

572.2 9

572.2 9

572.2 10

572.2 10

572.2 9

572.3 8

572.3 8

572.3 10

572.3 12

572.3 13

572.3 16

572.3 20

572.3 23

572.3 26

572.3 30

572.3 34

572.3 37

572.3 40

572.3 43

572.3 46

572.4 49

572.4 50

572.4 52

572.4 55

572.4 56

572.4 58

572.4 59

572.4 61

572.4 61

572.4 61

572.4 60

572.4 59

572.4 59

572.4 59

572.4 58

572.5 57

572.5 55

572.5 53

572.5 51

572.5 50

572.5 47

572.5 44

572.5 42

572.5 40

572.5 36

572.5 34

572.5 32

572.5 32

572.5 32

572.6 33

572.6 33

572.6 33

572.6 34

572.6 34

572.6 34

572.6 33

572.6 32

572.6 32

572.6 31

572.6 30

572.6 29

572.6 27

572.6 25

572.6 25

572.7 24

572.7 23

572.7 22

572.7 20

572.7 19

572.7 18

572.7 16

572.7 14

572.7 12

572.7 12

572.7 11

572.7 11

572.7 10

572.7 10

572.7 9

572.8 8

572.8 7

572.8 7

572.8 6

572.8 5

572.8 4

572.8 4

572.8 4

572.8 4

572.8 4

572.8 3

572.8 2

572.8 2

572.8 1

572.9 1

572.9 1

572.9 1

572.9 0

572.9 -0

572.9 -1

572.9 -1

572.9 -1

572.9 -1

572.9 -2

572.9 -2

572.9 -2

572.9 -2

572.9 -3

572.9 -2

573.0 -3

573.0 -3

573.0 -3

573.0 -3

573.0 -3

573.0 -3

573.0 -2

573.0 -1

573.0 -1

573.0 -1

573.0 -1

573.0 -1

573.0 -1

573.0 -1

573.0 -1

573.1 -0

573.1 -0

573.1 -0

573.1 -0

573.1 0

573.1 1

573.1 1

573.1 2

573.1 2

573.1 4

573.1 5

573.1 6

573.1 7

573.1 8

573.1 9

573.2 11

573.2 12

573.2 13

573.2 15

573.2 16

573.2 17

573.2 17

573.2 18

573.2 18

573.2 19

573.2 20

573.2 21

573.2 22

573.2 24

573.3 24

573.3 26

573.3 27

573.3 29

573.3 30

573.3 32

573.3 33

573.3 35

573.3 37

573.3 39

573.3 43

573.3 46

573.3 49

573.3 51

573.3 53

573.4 56

573.4 59

573.4 62

573.4 64

573.4 66

573.4 67

573.4 69

573.4 71

573.4 71

573.4 72

573.4 73

573.4 73

573.4 72

573.4 72

573.4 72

573.5 71

573.5 69

573.5 67

573.5 66

573.5 65

573.5 64

573.5 61

573.5 59

573.5 57

573.5 55

573.5 53

573.5 51

573.5 49

573.5 48

573.6 45

573.6 44

573.6 43

573.6 43

573.6 43

573.6 43

573.6 44

573.6 44

573.6 44

573.6 44

573.6 43

573.6 43

573.6 42

573.6 42

573.6 41

573.7 40

573.7 39

573.7 37

573.7 35

573.7 34

573.7 32

573.7 30

573.7 28

573.7 25

573.7 23

573.7 22

573.7 20

573.7 18

573.7 16

573.7 14

573.8 13

573.8 11

573.8 10

573.8 7

573.8 6

573.8 4

573.8 3

573.8 2

573.8 1

573.8 -0

573.8 -1

573.8 -2

573.8 -2

573.8 -3

573.9 -2

573.9 -0

573.9 -0

573.9 -0

573.9 -1

573.9 -1

573.9 -1

573.9 -0

573.9 1

573.9 1

573.9 1

573.9 1

573.9 1

573.9 1

573.9 0

574.0 0

574.0 1

574.0 1

574.0 1

574.0 1

574.0 1

574.0 1

574.0 2

574.0 2

574.0 2

574.0 3

574.0 3

574.0 3

574.0 3

574.0 3

574.1 4

574.1 5

574.1 5

574.1 5

574.1 5

574.1 5

574.1 5

574.1 6

574.1 6

574.1 7

574.1 6

574.1 6

574.1 7

574.1 8

574.2 8

574.2 8

574.2 8

574.2 9

574.2 10

574.2 10

574.2 10

574.2 11

574.2 10

574.2 10

574.2 10

574.2 10

574.2 10

574.2 11

574.2 11

574.3 11

574.3 12

574.3 13

574.3 15

574.3 18

574.3 20

574.3 21

574.3 23

574.3 25

574.3 28

574.3 31

574.3 35

574.3 38

574.3 41

574.3 43

574.4 44

574.4 45

574.4 47

574.4 50

574.4 51

574.4 53

574.4 54

574.4 55

574.4 56

574.4 57

574.4 57

574.4 57

574.4 58

574.4 58

574.5 58

574.5 57

574.5 56

574.5 55

574.5 53

574.5 52

574.5 49

574.5 48

574.5 46

574.5 44

574.5 43

574.5 42

574.5 40

574.5 40

574.5 40

574.6 39

574.6 39

574.6 38

574.6 37

574.6 37

574.6 37

574.6 38

574.6 39

574.6 38

574.6 37

574.6 35

574.6 33

574.6 32

574.6 30

574.6 28

574.7 27

574.7 26

574.7 25

574.7 24

574.7 23

574.7 22

574.7 21

574.7 19

574.7 18

574.7 16

574.7 15

574.7 13

574.7 12

574.7 10

574.8 9

574.8 7

574.8 6

574.8 5

574.8 5

574.8 4

574.8 3

574.8 2

574.8 1

574.8 -0

574.8 -1

574.8 -1

574.8 -1

574.8 -1

574.8 -1

574.9 0

574.9 -0

574.9 -0

574.9 -0

574.9 -0

574.9 -1

574.9 -1

574.9 -1

574.9 -2

574.9 -1

574.9 -2

574.9 -3

574.9 -3

574.9 -2

574.9 -2

575.0 -3

575.0 -3

575.0 -2

575.0 -2

575.0 -2

575.0 -2

575.0 -2

575.0 -2

575.0 -2

575.0 -1

575.0 -1

575.0 -0

575.0 -1

575.0 -1

575.1 -1

575.1 -1

575.1 -1

575.1 -2

575.1 -2

575.1 -3

575.1 -3

575.1 -2

575.1 -2

575.1 -1

575.1 1

575.1 3

575.1 5

575.1 7

575.1 8

575.2 10

575.2 12

575.2 13

575.2 15

575.2 16

575.2 18

575.2 19

575.2 21

575.2 22

575.2 23

575.2 23

575.2 25

575.2 25

575.2 27

575.2 28

575.3 30

575.3 31

575.3 32

575.3 35

575.3 37

575.3 40

575.3 42

575.3 44

575.3 46

575.3 49

575.3 50

575.3 50

575.3 52

575.3 54

575.3 57

575.4 60

575.4 64

575.4 66

575.4 69

575.4 73

575.4 75

575.4 78

575.4 80

575.4 79

575.4 80

575.4 78

575.4 77

575.4 77

575.4 76

575.5 75

575.5 75

575.5 74

575.5 73

575.5 72

575.5 73

575.5 72

575.5 71

575.5 71

575.5 71

575.5 70

575.5 71

575.5 70

575.5 70

575.5 69

575.6 70

575.6 71

575.6 69

575.6 69

575.6 68

575.6 66

575.6 65

575.6 64

575.6 62

575.6 61

575.6 61

575.6 60

575.6 58

575.6 56

575.6 54

575.7 51

575.7 48

575.7 44

575.7 39

575.7 35

575.7 30

575.7 25

575.7 22

575.7 18

575.7 15

575.7 12

575.7 9

575.7 7

575.7 6

575.8 4

575.8 3

575.8 3

575.8 3

575.8 2

575.8 0

575.8 -0

575.8 -1

575.8 -1

575.8 -1

575.8 -2

575.8 -2

575.8 -3

575.8 -2

575.8 -2

575.9 -2

575.9 -1

575.9 -1

575.9 -1

575.9 -1

575.9 -1

575.9 -0

575.9 1

575.9 0

575.9 1

575.9 1

575.9 1

575.9 1

575.9 1

576.0 1

576.0 1

576.0 1

576.0 1

576.0 0

576.0 -1

576.0 -1

576.0 -2

576.0 -2

576.0 -3

576.0 -3

576.0 -3

576.0 -3

576.0 -4

576.0 -4

576.1 -3

576.1 -4

576.1 -4

576.1 -4

576.1 -5

576.1 -4

576.1 -4

576.1 -4

576.1 -3

576.1 -1

576.1 -0

576.1 1

576.1 2

576.1 3

576.1 4

576.2 5

576.2 5

576.2 6

576.2 8

576.2 9

576.2 9

576.2 8

576.2 9

576.2 10

576.2 10

576.2 10

576.2 10

576.2 10

576.2 10

576.3 10

576.3 10

576.3 11

576.3 12

576.3 13

576.3 16

576.3 17

576.3 19

576.3 21

576.3 22

576.3 24

576.3 26

576.3 29

576.3 31

576.3 33

576.4 35

576.4 37

576.4 40

576.4 42

576.4 45

576.4 47

576.4 48

576.4 50

576.4 51

576.4 51

576.4 51

576.4 51

576.4 52

576.4 53

576.4 53

576.5 52

576.5 52

576.5 51

576.5 51

576.5 50

576.5 49

576.5 49

576.5 47

576.5 45

576.5 43

576.5 41

576.5 40

576.5 39

576.5 38

576.6 39

576.6 41

576.6 43

576.6 45

576.6 46

576.6 48

576.6 50

576.6 52

576.6 55

576.6 56

576.6 58

576.6 59

576.6 59

576.6 59

576.6 58

576.7 57

576.7 56

576.7 54

576.7 52

576.7 51

576.7 48

576.7 46

576.7 43

576.7 41

576.7 39

576.7 37

576.7 35

576.7 32

576.7 29

576.7 27

576.8 24

576.8 21

576.8 18

576.8 15

576.8 12

576.8 8

576.8 6

576.8 3

576.8 1

576.8 1

576.8 0

576.8 1

576.8 2

576.8 2

576.9 2

576.9 1

576.9 2

576.9 2

576.9 3

576.9 3

576.9 3

576.9 3

576.9 2

576.9 1

576.9 1

576.9 0

576.9 0

576.9 0

576.9 0

577.0 0

577.0 -0

577.0 -1

577.0 -1

577.0 -1

577.0 -1

577.0 -0

577.0 -0

577.0 0

577.0 1

577.0 1

577.0 1

577.0 1

577.0 0

577.0 1

577.1 1

577.1 1

577.1 1

577.1 1

577.1 1

577.1 1

577.1 1

577.1 2

577.1 2

577.1 3

577.1 3

577.1 4

577.1 4

577.1 4

577.2 6

577.2 7

577.2 8

577.2 9

577.2 10

577.2 12

577.2 13

577.2 14

577.2 16

577.2 17

577.2 18

577.2 19

577.2 21

577.2 22

577.2 23

577.3 25

577.3 27

577.3 29

577.3 30

577.3 33

577.3 35

577.3 38

577.3 40

577.3 42

577.3 43

577.3 45

577.3 47

577.3 50

577.3 51

577.3 52

577.4 53

577.4 52

577.4 53

577.4 53

577.4 53

577.4 53

577.4 53

577.4 52

577.4 52

577.4 53

577.4 54

577.4 54

577.4 55

577.4 55

577.5 55

577.5 56

577.5 56

577.5 56

577.5 55

577.5 55

577.5 55

577.5 54

577.5 53

577.5 53

577.5 51

577.5 49

577.5 47

577.5 46

577.5 45

577.6 45

577.6 46

577.6 46

577.6 46

577.6 45

577.6 45

577.6 44

577.6 43

577.6 42

577.6 41

577.6 39

577.6 37

577.6 34

577.6 32

577.6 29

577.7 27

577.7 26

577.7 24

577.7 23

577.7 22

577.7 22

577.7 22

577.7 22

577.7 22

577.7 21

577.7 20

577.7 19

577.7 19

577.7 19

577.8 18

577.8 17

577.8 17

577.8 16

577.8 14

577.8 12

577.8 10

577.8 9

577.8 7

577.8 7

577.8 6

577.8 6

577.8 6

577.8 6

577.8 6

577.9 5

577.9 5

577.9 5

577.9 5

577.9 4

577.9 2

577.9 2

577.9 1

577.9 0

577.9 -1

577.9 -2

577.9 -2

577.9 -2

577.9 -2

578.0 -2

578.0 -2

578.0 -2

578.0 -2

578.0 -2

578.0 -2

578.0 -1

578.0 -1

578.0 -1

578.0 -1

578.0 -2

578.0 -1

578.0 -1

578.0 -1

578.0 -2

578.1 -1

578.1 -1

578.1 -1

578.1 -1

578.1 0

578.1 1

578.1 0

578.1 0

578.1 0

578.1 1

578.1 1

578.1 1

578.1 1

578.1 1

578.1 1

578.2 2

578.2 2

578.2 2

578.2 3

578.2 4

578.2 4

578.2 5

578.2 6

578.2 7

578.2 7

578.2 8

578.2 9

578.2 9

578.2 10

578.3 11

578.3 13

578.3 13

578.3 13

578.3 13

578.3 14

578.3 14

578.3 14

578.3 15

578.3 16

578.3 18

578.3 19

578.3 20

578.3 22

578.3 23

578.4 25

578.4 27

578.4 28

578.4 29

578.4 30

578.4 32

578.4 33

578.4 33

578.4 35

578.4 36

578.4 37

578.4 38

578.4 39

578.4 38

578.4 39

578.5 40

578.5 41

578.5 41

578.5 42

578.5 42

578.5 43

578.5 43

578.5 43

578.5 43

578.5 43

578.5 43

578.5 43

578.5 43

578.5 43

578.6 41

578.6 40

578.6 40

578.6 41

578.6 41

578.6 42

578.6 43

578.6 43

578.6 43

578.6 42

578.6 41

578.6 38

578.6 33

578.6 28

578.6 22

578.7 17

578.7 12

578.7 8

578.7 9

578.7 11

578.7 18

578.7 29

578.7 40

578.7 52

578.7 66

578.7 80

578.7 93

578.7 106

578.7 118

578.8 128

578.8 138

578.8 148

578.8 155

578.8 161

578.8 167

578.8 170

578.8 173

578.8 175

578.8 175

578.8 174

578.8 172

578.8 169

578.8 165

578.8 160

578.9 155

578.9 147

578.9 138

578.9 128

578.9 117

578.9 104

578.9 89

578.9 74

578.9 57

578.9 40

578.9 24

578.9 11

578.9 -1

578.9 -9

578.9 -15

579.0 -16

579.0 -15

579.0 -13

579.0 -9

579.0 -5

579.0 -4

579.0 -2

579.0 -1

579.0 -0

579.0 -1

579.0 -1

579.0 -1

579.0 -1

579.0 -1

579.1 -1

579.1 -2

579.1 -2

579.1 -3

579.1 -4

579.1 -4

579.1 -4

579.1 -4

579.1 -3

579.1 -3

579.1 -1

579.1 1

579.1 2

579.1 3

579.1 4

579.2 6

579.2 7

579.2 8

579.2 9

579.2 10

579.2 10

579.2 10

579.2 11

579.2 11

579.2 13

579.2 14

579.2 16

579.2 18

579.2 19

579.2 21

579.3 23

579.3 25

579.3 26

579.3 28

579.3 30

579.3 31

579.3 34

579.3 36

579.3 39

579.3 41

579.3 43

579.3 44

579.3 46

579.3 47

579.4 49

579.4 50

579.4 51

579.4 52

579.4 52

579.4 53

579.4 53

579.4 52

579.4 52

579.4 52

579.4 50

579.4 49

579.4 48

579.4 47

579.4 44

579.5 42

579.5 38

579.5 38

579.5 39

579.5 43

579.5 47

579.5 52

579.5 56

579.5 61

579.5 66

579.5 71

579.5 76

579.5 81

579.5 84

579.6 88

579.6 91

579.6 93

579.6 95

579.6 97

579.6 100

579.6 100

579.6 100

579.6 99

579.6 97

579.6 95

579.6 92

579.6 89

579.6 84

579.6 78

579.7 70

579.7 62

579.7 54

579.7 48

579.7 43

579.7 39

579.7 36

579.7 36

579.7 35

579.7 35

579.7 36

579.7 35

579.7 35

579.7 38

579.7 41

579.8 47

579.8 53

579.8 57

579.8 60

579.8 64

579.8 66

579.8 69

579.8 71

579.8 72

579.8 72

579.8 71

579.8 70

579.8 69

579.8 66

579.9 64

579.9 61

579.9 58

579.9 54

579.9 50

579.9 45

579.9 39

579.9 34

579.9 28

579.9 21

579.9 14

579.9 7

579.9 2

579.9 -3

579.9 -7

580.0 -8

580.0 -8

580.0 -7

580.0 -5

580.0 -4

580.0 -2

580.0 -1

580.0 -0

580.0 -0

580.0 0

580.0 0

580.0 0

580.0 1

580.0 1

580.1 2

580.1 2

580.1 3

580.1 3

580.1 3

580.1 3

580.1 3

580.1 4

580.1 4

580.1 4

580.1 5

580.1 5

580.1 5

580.1 5

580.1 5

580.2 5

580.2 6

580.2 6

580.2 7

580.2 7

580.2 8

580.2 8

580.2 9

580.2 9

580.2 9

580.2 10

580.2 9

580.2 10

580.2 12

580.2 13

580.3 13

580.3 14

580.3 14

580.3 14

580.3 14

580.3 14

580.3 15

580.3 16

580.3 16

580.3 16

580.3 19

580.3 21

580.3 23

580.3 26

580.4 28

580.4 30

580.4 31

580.4 33

580.4 34

580.4 35

580.4 36

580.4 37

580.4 39

580.4 41

580.4 41

580.4 42

580.4 43

580.4 44

580.4 44

580.5 45

580.5 44

580.5 44

580.5 43

580.5 44

580.5 45

580.5 46

580.5 48

580.5 49

580.5 50

580.5 52

580.5 53

580.5 53

580.5 53

580.6 53

580.6 54

580.6 54

580.6 53

580.6 53

580.6 54

580.6 54

580.6 53

580.6 53

580.6 54

580.6 53

580.6 52

580.6 51

580.6 50

580.6 48

580.7 46

580.7 44

580.7 43

580.7 40

580.7 39

580.7 40

580.7 39

580.7 38

580.7 37

580.7 36

580.7 34

580.7 32

580.7 32

580.7 31

580.7 30

580.8 30

580.8 30

580.8 32

580.8 32

580.8 31

580.8 31

580.8 31

580.8 30

580.8 30

580.8 30

580.8 28

580.8 28

580.8 27

580.8 25

580.9 23

580.9 21

580.9 19

580.9 17

580.9 15

580.9 12

580.9 10

580.9 7

580.9 6

580.9 5

580.9 5

580.9 4

580.9 2

580.9 1

580.9 0

581.0 1

581.0 1

581.0 3

581.0 4

581.0 4

581.0 5

581.0 5

581.0 5

581.0 5

581.0 5

581.0 6

581.0 6

581.0 6

581.0 6

581.1 5

581.1 5

581.1 5

581.1 4

581.1 5

581.1 5

581.1 6

581.1 6

581.1 6

581.1 6

581.1 5

581.1 5

581.1 4

581.1 4

581.1 2

581.2 0

581.2 1

581.2 0

581.2 -0

581.2 1

581.2 2

581.2 3

581.2 4

581.2 4

581.2 4

581.2 4

581.2 4

581.2 6

581.2 7

581.2 8

581.3 10

581.3 12

581.3 15

581.3 19

581.3 22

581.3 26

581.3 30

581.3 33

581.3 36

581.3 38

581.3 41

581.3 44

581.3 47

581.3 50

581.4 52

581.4 55

581.4 58

581.4 59

581.4 61

581.4 62

581.4 62

581.4 63

581.4 64

581.4 64

581.4 63

581.4 62

581.4 61

581.4 61

581.4 61

581.5 59

581.5 58

581.5 57

581.5 55

581.5 52

581.5 49

581.5 47

581.5 45

581.5 45

581.5 46

581.5 48

581.5 50

581.5 52

581.5 54

581.6 56

581.6 57

581.6 57

581.6 58

581.6 59

581.6 59

581.6 58

581.6 58

581.6 58

581.6 58

581.6 57

581.6 56

581.6 55

581.6 54

581.6 53

581.7 51

581.7 48

581.7 46

581.7 44

581.7 43

581.7 41

581.7 39

581.7 36

581.7 33

581.7 30

581.7 28

581.7 25

581.7 22

581.7 18

581.7 16

581.8 14

581.8 11

581.8 10

581.8 9

581.8 8

581.8 9

581.8 11

581.8 11

581.8 10

581.8 9

581.8 7

581.8 6

581.8 5

581.8 4

581.9 4

581.9 4

581.9 3

581.9 2

581.9 2

581.9 3

581.9 3

581.9 2

581.9 2

581.9 2

581.9 1

581.9 2

581.9 2

581.9 3

581.9 4

582.0 5

582.0 6

582.0 8

582.0 9

582.0 9

582.0 9

582.0 10

582.0 11

582.0 11

582.0 12

582.0 12

582.0 13

582.0 15

582.0 15

582.1 16

582.1 16

582.1 16

582.1 16

582.1 16

582.1 17

582.1 17

582.1 16

582.1 16

582.1 16

582.1 16

582.1 16

582.1 16

582.1 16

582.1 15

582.2 15

582.2 15

582.2 14

582.2 13

582.2 12

582.2 11

582.2 12

582.2 12

582.2 12

582.2 14

582.2 14

582.2 15

582.2 14

582.2 14

582.2 15

582.3 15

582.3 13

582.3 11

582.3 6

582.3 -1

582.3 -11

582.3 -20

582.3 -25

582.3 -23

582.3 -15

582.3 -1

582.3 18

582.3 41

582.3 65

582.4 90

582.4 115

582.4 139

582.4 162

582.4 183

582.4 204

582.4 223

582.4 239

582.4 254

582.4 267

582.4 279

582.4 289

582.4 296

582.4 302

582.4 306

582.5 308

582.5 307

582.5 305

582.5 301

582.5 295

582.5 286

582.5 276

582.5 263

582.5 248

582.5 231

582.5 212

582.5 192

582.5 169

582.5 145

582.6 119

582.6 93

582.6 69

582.6 49

582.6 33

582.6 24

582.6 24

582.6 28

582.6 34

582.6 40

582.6 46

582.6 50

582.6 52

582.6 53

582.6 53

582.7 53

582.7 53

582.7 53

582.7 52

582.7 50

582.7 49

582.7 48

582.7 46

582.7 44

582.7 42

582.7 40

582.7 38

582.7 35

582.7 32

582.8 29

582.8 27

582.8 25

582.8 23

582.8 20

582.8 17

582.8 14

582.8 13

582.8 12

582.8 10

582.8 8

582.8 7

582.8 6

582.8 6

582.8 6

582.9 6

582.9 5

582.9 4

582.9 4

582.9 4

582.9 4

582.9 4

582.9 4

582.9 3

582.9 3

582.9 3

582.9 3

582.9 3

582.9 4

582.9 4

583.0 4

583.0 4

583.0 4

583.0 3

583.0 3

583.0 3

583.0 3

583.0 4

583.0 4

583.0 3

583.0 3

583.0 4

583.0 5

583.0 5

583.1 5

583.1 5

583.1 4

583.1 5

583.1 5

583.1 5

583.1 5

583.1 5

583.1 6

583.1 6

583.1 5

583.1 5

583.1 5

583.1 5

583.1 4

583.2 4

583.2 4

583.2 4

583.2 4

583.2 3

583.2 4

583.2 4

583.2 5

583.2 5

583.2 6

583.2 7

583.2 9

583.2 10

583.2 11

583.3 12

583.3 12

583.3 14

583.3 15

583.3 17

583.3 16

583.3 17

583.3 17

583.3 17

583.3 19

583.3 23

583.3 27

583.3 33

583.3 38

583.3 44

583.4 50

583.4 56

583.4 62

583.4 67

583.4 73

583.4 79

583.4 84

583.4 89

583.4 93

583.4 98

583.4 101

583.4 104

583.4 107

583.4 109

583.5 110

583.5 111

583.5 111

583.5 111

583.5 110

583.5 109

583.5 107

583.5 105

583.5 103

583.5 102

583.5 99

583.5 95

583.5 90

583.5 85

583.5 80

583.6 75

583.6 70

583.6 64

583.6 60

583.6 57

583.6 54

583.6 53

583.6 52

583.6 53

583.6 53

583.6 53

583.6 50

583.6 49

583.6 48

583.6 47

583.7 46

583.7 45

583.7 44

583.7 43

583.7 41

583.7 39

583.7 37

583.7 35

583.7 32

583.7 30

583.7 27

583.7 24

583.7 22

583.7 20

583.8 18

583.8 15

583.8 13

583.8 12

583.8 10

583.8 9

583.8 8

583.8 6

583.8 5

583.8 3

583.8 1

583.8 0

583.8 -0

583.8 -1

583.8 -1

583.9 -1

583.9 -2

583.9 -3

583.9 -4

583.9 -4

583.9 -4

583.9 -4

583.9 -4

583.9 -4

583.9 -4

583.9 -4

583.9 -3

583.9 -2

583.9 -2

584.0 -1

584.0 -0

584.0 0

584.0 0

584.0 0

584.0 0

584.0 1

584.0 1

584.0 2

584.0 3

584.0 4

584.0 4

584.0 5

584.0 6

584.0 6

584.1 6

584.1 6

584.1 7

584.1 7

584.1 7

584.1 7

584.1 7

584.1 6

584.1 7

584.1 7

584.1 7

584.1 7

584.1 7

584.1 6

584.2 6

584.2 6

584.2 5

584.2 4

584.2 4

584.2 4

584.2 5

584.2 5

584.2 7

584.2 8

584.2 9

584.2 10

584.2 11

584.2 11

584.2 11

584.3 12

584.3 12

584.3 13

584.3 13

584.3 14

584.3 14

584.3 15

584.3 15

584.3 16

584.3 16

584.3 18

584.3 20

584.3 21

584.3 23

584.4 26

584.4 30

584.4 32

584.4 34

584.4 36

584.4 36

584.4 39

584.4 42

584.4 43

584.4 44

584.4 44

584.4 46

584.4 46

584.4 46

584.4 47

584.5 47

584.5 48

584.5 50

584.5 52

584.5 53

584.5 54

584.5 55

584.5 55

584.5 55

584.5 55

584.5 55

584.5 55

584.5 54

584.5 52

584.5 51

584.6 50

584.6 48

584.6 47

584.6 46

584.6 46

584.6 46

584.6 45

584.6 45

584.6 45

584.6 44

584.6 45

584.6 46

584.6 46

584.6 45

584.7 44

584.7 42

584.7 40

584.7 38

584.7 38

584.7 35

584.7 33

584.7 31

584.7 28

584.7 27

584.7 24

584.7 22

584.7 21

584.7 19

584.7 18

584.8 17

584.8 14

584.8 12

584.8 10

584.8 8

584.8 7

584.8 6

584.8 5

584.8 3

584.8 1

584.8 -1

584.8 -2

584.8 -3

584.8 -4

584.9 -4

584.9 -4

584.9 -5

584.9 -4

584.9 -4

584.9 -4

584.9 -3

584.9 -3

584.9 -2

584.9 -2

584.9 -1

584.9 -1

584.9 -1

584.9 -2

584.9 -1

585.0 -0

585.0 -0

585.0 0

585.0 0

585.0 0

585.0 0

585.0 1

585.0 2

585.0 2

585.0 3

585.0 3

585.0 4

585.0 4

585.0 4

585.1 4

585.1 4

585.1 5

585.1 5

585.1 4

585.1 4

585.1 4

585.1 3

585.1 3

585.1 2

585.1 2

585.1 1

585.1 2

585.1 1

585.1 1

585.2 1

585.2 2

585.2 3

585.2 4

585.2 5

585.2 5

585.2 7

585.2 8

585.2 9

585.2 10

585.2 11

585.2 13

585.2 15

585.2 17

585.3 19

585.3 20

585.3 21

585.3 23

585.3 26

585.3 28

585.3 30

585.3 33

585.3 36

585.3 38

585.3 41

585.3 43

585.3 45

585.3 47

585.3 48

585.4 49

585.4 50

585.4 51

585.4 51

585.4 52

585.4 52

585.4 51

585.4 50

585.4 49

585.4 48

585.4 48

585.4 47

585.4 47

585.4 47

585.5 48

585.5 47

585.5 46

585.5 46

585.5 45

585.5 46

585.5 46

585.5 45

585.5 46

585.5 46

585.5 47

585.5 46

585.5 47

585.5 46

585.5 46

585.6 46

585.6 47

585.6 46

585.6 45

585.6 45

585.6 45

585.6 44

585.6 44

585.6 44

585.6 43

585.6 41

585.6 39

585.6 38

585.6 36

585.6 34

585.7 31

585.7 29

585.7 27

585.7 25

585.7 23

585.7 21

585.7 19

585.7 17

585.7 16

585.7 14

585.7 12

585.7 10

585.7 8

585.7 6

585.8 6

585.8 6

585.8 6

585.8 6

585.8 5

585.8 4

585.8 4

585.8 4

585.8 4

585.8 3

585.8 3

585.8 2

585.8 1

585.8 1

585.8 0

585.9 -0

585.9 -0

585.9 0

585.9 1

585.9 1

585.9 0

585.9 1

585.9 0

585.9 1

585.9 1

585.9 1

585.9 1

585.9 2

585.9 2

586.0 2

586.0 2

586.0 3

586.0 3

586.0 3

586.0 2

586.0 1

586.0 0

586.0 -1

586.0 -1

586.0 -1

586.0 -1

586.0 -1

586.0 -2

586.0 -2

586.1 -3

586.1 -4

586.1 -5

586.1 -5

586.1 -5

586.1 -6

586.1 -7

586.1 -7

586.1 -8

586.1 -8

586.1 -8

586.1 -8

586.1 -7

586.1 -7

586.2 -7

586.2 -7

586.2 -6

586.2 -5

586.2 -3

586.2 -1

586.2 -0

586.2 2

586.2 3

586.2 5

586.2 7

586.2 8

586.2 10

586.2 10

586.2 12

586.3 13

586.3 14

586.3 15

586.3 16

586.3 16

586.3 16

586.3 17

586.3 18

586.3 19

586.3 20

586.3 20

586.3 21

586.3 22

586.3 21

586.4 22

586.4 22

586.4 22

586.4 23

586.4 23

586.4 23

586.4 23

586.4 24

586.4 24

586.4 24

586.4 24

586.4 24

586.4 25

586.4 26

586.4 27

586.5 29

586.5 30

586.5 30

586.5 32

586.5 32

586.5 33

586.5 33

586.5 34

586.5 35

586.5 34

586.5 34

586.5 34

586.5 34

586.5 34

586.6 33

586.6 33

586.6 32

586.6 32

586.6 32

586.6 32

586.6 32

586.6 32

586.6 32

586.6 31

586.6 30

586.6 29

586.6 28

586.6 28

586.6 27

586.7 26

586.7 25

586.7 24

586.7 22

586.7 20

586.7 19

586.7 17

586.7 16

586.7 15

586.7 14

586.7 13

586.7 12

586.7 10

586.7 9

586.8 8

586.8 8

586.8 8

586.8 6

586.8 5

586.8 4

586.8 4

586.8 3

586.8 2

586.8 1

586.8 1

586.8 0

586.8 -0

586.8 0

586.8 1

586.9 -0

586.9 -0

586.9 -0

586.9 -0

586.9 1

586.9 1

586.9 1

586.9 1

586.9 1

586.9 1

586.9 1

586.9 1

586.9 0

586.9 0

587.0 1

587.0 0

587.0 -0

587.0 -1

587.0 -1

587.0 -1

587.0 -2

587.0 -2

587.0 -2

587.0 -2

587.0 -2

587.0 -1

587.0 -0

587.0 0

587.0 1

587.1 1

587.1 1

587.1 1

587.1 2

587.1 2

587.1 2

587.1 2

587.1 2

587.1 3

587.1 3

587.1 4

587.1 4

587.1 4

587.1 4

587.2 5

587.2 6

587.2 6

587.2 6

587.2 6

587.2 6

587.2 8

587.2 8

587.2 9

587.2 9

587.2 10

587.2 10

587.2 11

587.2 12

587.2 13

587.3 14

587.3 15

587.3 17

587.3 19

587.3 21

587.3 23

587.3 25

587.3 27

587.3 29

587.3 31

587.3 33

587.3 34

587.3 35

587.3 37

587.4 38

587.4 40

587.4 41

587.4 42

587.4 43

587.4 43

587.4 44

587.4 45

587.4 46

587.4 45

587.4 45

587.4 45

587.4 45

587.4 45

587.4 44

587.5 44

587.5 44

587.5 44

587.5 44

587.5 43

587.5 41

587.5 40

587.5 38

587.5 35

587.5 30

587.5 25

587.5 20

587.5 14

587.5 8

587.6 2

587.6 -2

587.6 -1

587.6 8

587.6 23

587.6 39

587.6 58

587.6 78

587.6 98

587.6 116

587.6 134

587.6 151

587.6 168

587.6 182

587.6 194

587.7 206

587.7 215

587.7 223

587.7 230

587.7 236

587.7 240

587.7 241

587.7 241

587.7 239

587.7 236

587.7 231

587.7 225

587.7 217

587.7 207

587.7 195

587.8 181

587.8 166

587.8 148

587.8 130

587.8 110

587.8 88

587.8 66

587.8 44

587.8 25

587.8 7

587.8 -8

587.8 -19

587.8 -26

587.8 -26

587.9 -21

587.9 -14

587.9 -9

587.9 -7

587.9 -5

587.9 -4

587.9 -3

587.9 -3

587.9 -4

587.9 -4

587.9 -3

587.9 -3

587.9 -4

587.9 -3

587.9 -4

588.0 -3

588.0 -3

588.0 -3

588.0 -4

588.0 -4

588.0 -4

588.0 -3

588.0 -3

588.0 -3

588.0 -2

588.0 -2

588.0 -2

588.0 -2

588.0 -1

588.1 -1

588.1 -1

588.1 -1

588.1 -1

588.1 -1

588.1 -1

588.1 -1

588.1 -0

588.1 -0

588.1 -1

588.1 -1

588.1 -1

588.1 -1

588.1 -0

588.1 -0

588.2 0

588.2 1

588.2 1

588.2 2

588.2 3

588.2 4

588.2 4

588.2 5

588.2 4

588.2 5

588.2 5

588.2 6

588.2 6

588.2 7

588.3 8

588.3 8

588.3 7

588.3 7

588.3 8

588.3 9

588.3 10

588.3 11

588.3 14

588.3 17

588.3 21

588.3 26

588.3 31

588.3 35

588.3 41

588.4 48

588.4 54

588.4 59

588.4 64

588.4 69

588.4 73

588.4 76

588.4 79

588.4 82

588.4 84

588.4 87

588.4 89

588.4 91

588.4 92

588.5 93

588.5 93

588.5 93

588.5 91

588.5 89

588.5 87

588.5 84

588.5 81

588.5 78

588.5 73

588.5 66

588.5 59

588.5 50

588.5 42

588.5 34

588.6 30

588.6 27

588.6 26

588.6 28

588.6 33

588.6 40

588.6 47

588.6 55

588.6 62

588.6 69

588.6 75

588.6 80

588.6 86

588.6 90

588.7 92

588.7 95

588.7 96

588.7 98

588.7 98

588.7 98

588.7 98

588.7 97

588.7 96

588.7 95

588.7 92

588.7 89

588.7 86

588.7 82

588.7 76

588.8 70

588.8 64

588.8 57

588.8 50

588.8 42

588.8 33

588.8 23

588.8 14

588.8 6

588.8 -2

588.8 -7

588.8 -11

588.8 -12

588.8 -12

588.9 -11

588.9 -9

588.9 -5

588.9 -3

588.9 -2

588.9 -2

588.9 -2

588.9 -2

588.9 -2

588.9 -2

588.9 -1

588.9 -1

588.9 -1

588.9 -1

588.9 -0

589.0 0

589.0 1

589.0 1

589.0 1

589.0 0

589.0 -0

589.0 -0

589.0 -0

589.0 -0

589.0 -0

589.0 -0

589.0 -1

589.0 -1

589.0 -1

589.1 -1

589.1 -1

589.1 -1

589.1 -1

589.1 -1

589.1 -0

589.1 -0

589.1 -0

589.1 -0

589.1 0

589.1 1

589.1 2

589.1 2

589.1 3

589.1 4

589.2 5

589.2 6

589.2 6

589.2 7

589.2 8

589.2 9

589.2 10

589.2 11

589.2 12

589.2 12

589.2 13

589.2 14

589.2 15

589.2 15

589.3 16

589.3 16

589.3 16

589.3 15

589.3 17

589.3 18

589.3 19

589.3 19

589.3 20

589.3 23

589.3 26

589.3 30

589.3 33

589.3 36

589.3 39

589.4 42

589.4 45

589.4 48

589.4 50

589.4 52

589.4 53

589.4 55

589.4 56

589.4 56

589.4 57

589.4 57

589.4 57

589.4 57

589.4 58

589.5 59

589.5 61

589.5 62

589.5 63

589.5 65

589.5 65

589.5 66

589.5 65

589.5 65

589.5 64

589.5 63

589.5 62

589.5 59

589.5 57

589.5 55

589.6 53

589.6 51

589.6 49

589.6 47

589.6 46

589.6 46

589.6 47

589.6 48

589.6 47

589.6 47

589.6 45

589.6 44

589.6 43

589.6 41

589.7 37

589.7 35

589.7 31

589.7 28

589.7 25

589.7 21

589.7 18

589.7 16

589.7 15

589.7 14

589.7 12

589.7 12

589.7 12

589.7 12

589.8 13

589.8 12

589.8 12

589.8 11

589.8 10

589.8 9

589.8 8

589.8 7

589.8 6

589.8 5

589.8 3

589.8 2

589.8 2

589.8 0

589.8 -1

589.9 -1

589.9 -1

589.9 -0

589.9 1

589.9 0

589.9 1

589.9 0

589.9 0

589.9 0

589.9 -0

589.9 -0

589.9 -1

589.9 -1

589.9 -1

590.0 -1

590.0 -1

590.0 -1

590.0 -2

590.0 -2

590.0 -2

590.0 -2

590.0 -2

590.0 -3

590.0 -3

590.0 -3

590.0 -3

590.0 -3

590.0 -3

590.0 -2

590.1 -3

590.1 -2

590.1 -2

590.1 -2

590.1 -2

590.1 -2

590.1 -2

590.1 -2

590.1 -1

590.1 -1

590.1 -0

590.1 1

590.1 1

590.1 2

590.2 2

590.2 3

590.2 4

590.2 4

590.2 5

590.2 5

590.2 6

590.2 6

590.2 6

590.2 6

590.2 7

590.2 8

590.2 8

590.2 8

590.2 7

590.3 7

590.3 7

590.3 7

590.3 8

590.3 8

590.3 8

590.3 9

590.3 11

590.3 14

590.3 16

590.3 19

590.3 22

590.3 24

590.3 26

590.4 28

590.4 30

590.4 33

590.4 35

590.4 37

590.4 38

590.4 41

590.4 42

590.4 44

590.4 46

590.4 47

590.4 47

590.4 48

590.4 50

590.4 51

590.5 53

590.5 52

590.5 52

590.5 51

590.5 50

590.5 49

590.5 48

590.5 47

590.5 45

590.5 43

590.5 40

590.5 37

590.5 35

590.5 33

590.6 32

590.6 31

590.6 29

590.6 29

590.6 28

590.6 28

590.6 27

590.6 27

590.6 25

590.6 24

590.6 22

590.6 22

590.6 22

590.6 22

590.6 22

590.7 21

590.7 20

590.7 20

590.7 20

590.7 20

590.7 20

590.7 19

590.7 20

590.7 19

590.7 20

590.7 20

590.7 20

590.7 18

590.7 17

590.8 16

590.8 15

590.8 14

590.8 13

590.8 12

590.8 11

590.8 10

590.8 9

590.8 8

590.8 7

590.8 6

590.8 5

590.8 4

590.8 4

590.8 3

590.9 2

590.9 2

590.9 1

590.9 -0

590.9 -1

590.9 -1

590.9 -1

590.9 -1

590.9 -1

590.9 -0

590.9 -0

590.9 0

590.9 0

590.9 0

591.0 -0

591.0 -0

591.0 -0

591.0 -0

591.0 -0

591.0 -1

591.0 -1

591.0 -2

591.0 -3

591.0 -3

591.0 -3

591.0 -3

591.0 -3

591.0 -5

591.0 -6

591.1 -6

591.1 -5

591.1 -5

591.1 -4

591.1 -3

591.1 -2

591.1 1

591.1 3

591.1 5

591.1 7

591.1 9

591.1 11

591.1 13

591.1 16

591.2 18

591.2 20

591.2 21

591.2 23

591.2 25

591.2 26

591.2 27

591.2 28

591.2 28

591.2 28

591.2 29

591.2 29

591.2 30

591.2 30

591.2 30

591.3 30

591.3 30

591.3 31

591.3 32

591.3 32

591.3 34

591.3 36

591.3 37

591.3 39

591.3 40

591.3 40

591.3 42

591.3 44

591.3 47

591.4 49

591.4 51

591.4 53

591.4 54

591.4 56

591.4 57

591.4 58

591.4 60

591.4 61

591.4 61

591.4 62

591.4 63

591.4 64

591.4 64

591.4 65

591.5 64

591.5 62

591.5 60

591.5 59

591.5 58

591.5 57

591.5 55

591.5 54

591.5 53

591.5 52

591.5 51

591.5 51

591.5 51

591.5 50

591.6 50

591.6 50

591.6 50

591.6 49

591.6 48

591.6 47

591.6 46

591.6 45

591.6 43

591.6 41

591.6 40

591.6 39

591.6 37

591.6 34

591.6 33

591.7 31

591.7 28

591.7 27

591.7 25

591.7 24

591.7 22

591.7 20

591.7 19

591.7 17

591.7 16

591.7 14

591.7 13

591.7 10

591.7 7

591.8 6

591.8 6

591.8 5

591.8 4

591.8 3

591.8 3

591.8 2

591.8 1

591.8 2

591.8 2

591.8 2

591.8 1

591.8 -0

591.8 -1

591.9 -2

591.9 -2

591.9 -2

591.9 -2

591.9 -2

591.9 -2

591.9 -2

591.9 -2

591.9 -1

591.9 -0

591.9 0

591.9 1

591.9 1

591.9 2

591.9 1

592.0 1

592.0 0

592.0 0

592.0 0

592.0 0

592.0 0

592.0 1

592.0 1

592.0 1

592.0 2

592.0 2

592.0 2

592.0 3

592.0 3

592.1 3

592.1 2

592.1 2

592.1 1

592.1 1

592.1 2

592.1 1

592.1 2

592.1 2

592.1 2

592.1 2

592.1 2

592.1 3

592.1 4

592.1 5

592.2 5

592.2 6

592.2 7

592.2 8

592.2 8

592.2 9

592.2 9

592.2 9

592.2 10

592.2 9

592.2 9

592.2 9

592.2 10

592.2 9

592.3 9

592.3 11

592.3 11

592.3 12

592.3 13

592.3 15

592.3 16

592.3 17

592.3 17

592.3 18

592.3 18

592.3 19

592.3 19

592.3 20

592.3 21

592.4 21

592.4 22

592.4 23

592.4 24

592.4 24

592.4 25

592.4 25

592.4 25

592.4 26

592.4 27

592.4 29

592.4 31

592.4 32

592.4 33

592.5 35

592.5 37

592.5 38

592.5 40

592.5 41

592.5 42

592.5 42

592.5 42

592.5 42

592.5 43

592.5 43

592.5 44

592.5 45

592.5 46

592.5 47

592.6 48

592.6 49

592.6 50

592.6 51

592.6 51

592.6 51

592.6 50

592.6 50

592.6 49

592.6 48

592.6 47

592.6 45

592.6 44

592.6 41

592.7 39

592.7 36

592.7 33

592.7 31

592.7 30

592.7 28

592.7 27

592.7 26

592.7 26

592.7 26

592.7 26

592.7 25

592.7 24

592.7 24

592.7 24

592.8 23

592.8 23

592.8 22

592.8 20

592.8 19

592.8 18

592.8 18

592.8 18

592.8 18

592.8 17

592.8 17

592.8 16

592.8 16

592.8 16

592.9 15

592.9 14

592.9 13

592.9 13

592.9 12

592.9 11

592.9 10

592.9 9

592.9 8

592.9 6

592.9 5

592.9 4

592.9 2

592.9 1

593.0 0

593.0 1

593.0 1

593.0 0

593.0 -0

593.0 -1

593.0 -1

593.0 0

593.0 0

593.0 -0

593.0 -0

593.0 -0

593.0 -1

593.0 -1

593.0 -1

593.1 -1

593.1 -1

593.1 -0

593.1 0

593.1 1

593.1 2

593.1 3

593.1 4

593.1 4

593.1 6

593.1 7

593.1 8

593.1 9

593.1 10

593.2 11

593.2 11

593.2 12

593.2 12

593.2 12

593.2 13

593.2 13

593.2 13

593.2 13

593.2 13

593.2 14

593.2 14

593.2 15

593.2 15

593.2 15

593.3 16

593.3 16

593.3 17

593.3 18

593.3 20

593.3 22

593.3 23

593.3 25

593.3 26

593.3 27

593.3 29

593.3 30

593.3 32

593.3 34

593.4 36

593.4 37

593.4 39

593.4 40

593.4 41

593.4 42

593.4 43

593.4 44

593.4 45

593.4 45

593.4 45

593.4 45

593.4 46

593.4 46

593.4 46

593.5 45

593.5 44

593.5 43

593.5 43

593.5 44

593.5 46

593.5 47

593.5 49

593.5 50

593.5 51

593.5 52

593.5 54

593.5 55

593.5 56

593.6 56

593.6 57

593.6 59

593.6 59

593.6 59

593.6 58

593.6 57

593.6 56

593.6 55

593.6 54

593.6 51

593.6 49

593.6 47

593.6 45

593.6 43

593.7 41

593.7 38

593.7 35

593.7 32

593.7 30

593.7 27

593.7 24

593.7 22

593.7 19

593.7 17

593.7 15

593.7 12

593.7 9

593.7 8

593.8 8

593.8 8

593.8 9

593.8 9

593.8 9

593.8 8

593.8 8

593.8 7

593.8 8

593.8 9

593.8 8

593.8 7

593.8 7

593.8 7

593.9 7

593.9 7

593.9 6

593.9 5

593.9 5

593.9 6

593.9 5

593.9 5

593.9 4

593.9 4

593.9 4

593.9 3

593.9 3

593.9 2

593.9 2

594.0 1

594.0 0

594.0 -0

594.0 0

594.0 -0

594.0 -1

594.0 -2

594.0 -2

594.0 -2

594.0 -2

594.0 -2

594.0 -2

594.0 -2

594.0 -3

594.1 -3

594.1 -4

594.1 -4

594.1 -3

594.1 -3

594.1 -2

594.1 -1

594.1 -1

594.1 -0

594.1 -0

594.1 1

594.1 2

594.1 3

594.1 3

594.1 3

594.2 4

594.2 4

594.2 5

594.2 6

594.2 6

594.2 7

594.2 7

594.2 8

594.2 9

594.2 9

594.2 10

594.2 11

594.2 11

594.2 11

594.3 12

594.3 12

594.3 13

594.3 13

594.3 13

594.3 13

594.3 13

594.3 13

594.3 13

594.3 12

594.3 13

594.3 13

594.3 13

594.3 14

594.3 16

594.4 17

594.4 18

594.4 19

594.4 20

594.4 21

594.4 20

594.4 21

594.4 20

594.4 20

594.4 19

594.4 20

594.4 21

594.4 23

594.4 24

594.5 25

594.5 27

594.5 29

594.5 30

594.5 31

594.5 32

594.5 34

594.5 36

594.5 37

594.5 38

594.5 39

594.5 40

594.5 41

594.5 42

594.6 43

594.6 44

594.6 44

594.6 44

594.6 44

594.6 43

594.6 43

594.6 43

594.6 43

594.6 42

594.6 40

594.6 38

594.6 38

594.6 36

594.6 36

594.7 35

594.7 33

594.7 32

594.7 30

594.7 28

594.7 26

594.7 25

594.7 24

594.7 24

594.7 23

594.7 22

594.7 21

594.7 19

594.7 17

594.8 17

594.8 15

594.8 14

594.8 13

594.8 13

594.8 13

594.8 12

594.8 12

594.8 11

594.8 11

594.8 10

594.8 9

594.8 8

594.8 7

594.8 7

594.9 5

594.9 4

594.9 3

594.9 2

594.9 1

594.9 -0

594.9 -2

594.9 -2

594.9 -3

594.9 -2

594.9 -1

594.9 -0

594.9 0

594.9 0

595.0 0

595.0 1

595.0 0

595.0 1

595.0 1

595.0 1

595.0 2

595.0 2

595.0 2

595.0 2

595.0 2

595.0 2

595.0 2

595.0 2

595.0 1

595.1 1

595.1 1

595.1 0

595.1 -0

595.1 0

595.1 0

595.1 0

595.1 1

595.1 2

595.1 2

595.1 4

595.1 5

595.1 5

595.1 6

595.2 6

595.2 6

595.2 7

595.2 8

595.2 7

595.2 8

595.2 10

595.2 10

595.2 12

595.2 13

595.2 13

595.2 14

595.2 15

595.2 17

595.3 17

595.3 19

595.3 20

595.3 21

595.3 22

595.3 23

595.3 25

595.3 26

595.3 27

595.3 27

595.3 28

595.3 29

595.3 30

595.3 30

595.3 30

595.4 30

595.4 32

595.4 34

595.4 35

595.4 36

595.4 38

595.4 38

595.4 38

595.4 39

595.4 39

595.4 38

595.4 37

595.4 37

595.4 36

595.5 36

595.5 36

595.5 36

595.5 36

595.5 36

595.5 37

595.5 36

595.5 36

595.5 36

595.5 37

595.5 38

595.5 38

595.5 37

595.5 37

595.5 37

595.6 37

595.6 37

595.6 37

595.6 37

595.6 36

595.6 35

595.6 34

595.6 33

595.6 31

595.6 29

595.6 27

595.6 26

595.6 24

595.6 23

595.7 22

595.7 21

595.7 19

595.7 17

595.7 16

595.7 13

595.7 12

595.7 11

595.7 9

595.7 7

595.7 6

595.7 5

595.7 4

595.7 4

595.8 3

595.8 3

595.8 3

595.8 3

595.8 3

595.8 3

595.8 3

595.8 4

595.8 4

595.8 4

595.8 4

595.8 3

595.8 4

595.8 4

595.8 3

595.9 3

595.9 2

595.9 2

595.9 1

595.9 1

595.9 0

595.9 0

595.9 -0

595.9 -1

595.9 -1

595.9 -1

595.9 -2

595.9 -1

595.9 -1

596.0 -1

596.0 -0

596.0 -0

596.0 -0

596.0 -0

596.0 -0

596.0 -1

596.0 -1

596.0 -1

596.0 -1

596.0 -0

596.0 0

596.0 0

596.0 0

596.0 0

596.1 0

596.1 1

596.1 2

596.1 2

596.1 3

596.1 3

596.1 3

596.1 4

596.1 4

596.1 5

596.1 5

596.1 5

596.1 5

596.1 6

596.2 6

596.2 6

596.2 6

596.2 7

596.2 7

596.2 7

596.2 7

596.2 7

596.2 7

596.2 7

596.2 8

596.2 8

596.2 8

596.2 8

596.3 8

596.3 8

596.3 7

596.3 7

596.3 7

596.3 7

596.3 6

596.3 2

596.3 -2

596.3 -2

596.3 -2

596.3 -1

596.3 4

596.3 10

596.3 20

596.4 29

596.4 40

596.4 50

596.4 60

596.4 70

596.4 80

596.4 90

596.4 99

596.4 107

596.4 114

596.4 120

596.4 126

596.4 131

596.4 135

596.5 138

596.5 140

596.5 141

596.5 142

596.5 141

596.5 139

596.5 136

596.5 132

596.5 128

596.5 122

596.5 116

596.5 109

596.5 101

596.5 93

596.5 85

596.6 76

596.6 67

596.6 57

596.6 46

596.6 35

596.6 25

596.6 19

596.6 16

596.6 13

596.6 13

596.6 14

596.6 15

596.6 17

596.6 19

596.7 22

596.7 24

596.7 27

596.7 31

596.7 35

596.7 39

596.7 44

596.7 47

596.7 50

596.7 53

596.7 57

596.7 59

596.7 60

596.7 62

596.7 63

596.8 64

596.8 63

596.8 63

596.8 61

596.8 60

596.8 59

596.8 57

596.8 55

596.8 54

596.8 51

596.8 49

596.8 46

596.8 43

596.8 38

596.9 34

596.9 29

596.9 24

596.9 19

596.9 14

596.9 10

596.9 6

596.9 2

596.9 -1

596.9 -2

596.9 -3

596.9 -4

596.9 -4

596.9 -3

597.0 -3

597.0 -2

597.0 -1

597.0 0

597.0 1

597.0 1

597.0 2

597.0 2

597.0 3

597.0 3

597.0 2

597.0 2

597.0 2

597.0 2

597.0 2

597.1 1

597.1 1

597.1 0

597.1 0

597.1 1

597.1 0

597.1 1

597.1 1

597.1 0

597.1 1

597.1 1

597.1 1

597.1 1

597.1 2

597.2 2

597.2 2

597.2 3

597.2 3

597.2 3

597.2 3

597.2 3

597.2 4

597.2 3

597.2 4

597.2 3

597.2 3

597.2 4

597.2 4

597.2 6

597.3 9

597.3 12

597.3 17

597.3 22

597.3 26

597.3 30

597.3 34

597.3 38

597.3 41

597.3 45

597.3 49

597.3 54

597.3 58

597.3 62

597.4 67

597.4 72

597.4 77

597.4 82

597.4 87

597.4 92

597.4 95

597.4 97

597.4 99

597.4 99

597.4 98

597.4 97

597.4 93

597.4 88

597.5 82

597.5 74

597.5 67

597.5 61

597.5 62

597.5 67

597.5 74

597.5 85

597.5 99

597.5 112

597.5 127

597.5 142

597.5 157

597.5 172

597.5 185

597.6 197

597.6 207

597.6 214

597.6 220

597.6 225

597.6 229

597.6 231

597.6 232

597.6 232

597.6 231

597.6 229

597.6 226

597.6 222

597.6 217

597.7 211

597.7 204

597.7 195

597.7 185

597.7 173

597.7 158

597.7 142

597.7 125

597.7 108

597.7 89

597.7 71

597.7 52

597.7 36

597.7 23

597.8 14

597.8 9

597.8 9

597.8 13

597.8 16

597.8 19

597.8 22

597.8 23

597.8 24

597.8 24

597.8 24

597.8 23

597.8 21

597.8 20

597.8 19

597.9 16

597.9 14

597.9 12

597.9 10

597.9 8

597.9 6

597.9 4

597.9 3

597.9 2

597.9 2

597.9 3

597.9 3

597.9 3

597.9 3

598.0 3

598.0 4

598.0 4

598.0 3

598.0 4

598.0 3

598.0 3

598.0 3

598.0 3

598.0 3

598.0 3

598.0 3

598.0 2

598.0 2

598.0 2

598.1 1

598.1 0

598.1 0

598.1 0

598.1 -0

598.1 -0

598.1 -0

598.1 0

598.1 1

598.1 1

598.1 0

598.1 -0

598.1 -0

598.1 -0

598.2 -0

598.2 1

598.2 1

598.2 2

598.2 2

598.2 2

598.2 2

598.2 2

598.2 3

598.2 3

598.2 4

598.2 6

598.2 7

598.2 9

598.3 10

598.3 12

598.3 14

598.3 15

598.3 16

598.3 17

598.3 19

598.3 20

598.3 23

598.3 25

598.3 28

598.3 32

598.3 35

598.3 39

598.3 42

598.4 46

598.4 49

598.4 50

598.4 53

598.4 55

598.4 57

598.4 59

598.4 60

598.4 60

598.4 61

598.4 61

598.4 61

598.4 60

598.4 57

598.5 54

598.5 50

598.5 47

598.5 44

598.5 43

598.5 43

598.5 44

598.5 48

598.5 50

598.5 53

598.5 55

598.5 57

598.5 60

598.5 62

598.5 65

598.6 67

598.6 69

598.6 70

598.6 72

598.6 74

598.6 75

598.6 76

598.6 77

598.6 79

598.6 79

598.6 78

598.6 77

598.6 76

598.6 75

598.7 75

598.7 73

598.7 72

598.7 70

598.7 67

598.7 64

598.7 61

598.7 56

598.7 51

598.7 45

598.7 40

598.7 35

598.7 29

598.7 25

598.8 22

598.8 20

598.8 19

598.8 20

598.8 20

598.8 20

598.8 20

598.8 19

598.8 18

598.8 17

598.8 15

598.8 15

598.8 14

598.8 13

598.8 11

598.9 9

598.9 7

598.9 5

598.9 3

598.9 2

598.9 1

598.9 0

598.9 0

598.9 -0

598.9 -0

598.9 0

598.9 1

598.9 2

598.9 2

599.0 2

599.0 2

599.0 2

599.0 2

599.0 2

599.0 2

599.0 2

599.0 3

599.0 3

599.0 4

599.0 4

599.0 3

599.0 2

599.0 2

599.1 2

599.1 1

599.1 0

599.1 0

599.1 -0

599.1 -0

599.1 -1

599.1 -0

599.1 -1

599.1 -1

599.1 0

599.1 1

599.1 1

599.1 2

599.1 2

599.2 2

599.2 2

599.2 3

599.2 4

599.2 5

599.2 6

599.2 7

599.2 8

599.2 10

599.2 11

599.2 12

599.2 13

599.2 14

599.2 15

599.3 15

599.3 17

599.3 19

599.3 21

599.3 25

599.3 27

599.3 30

599.3 33

599.3 35

599.3 37

599.3 39

599.3 42

599.3 44

599.3 46

599.3 48

599.4 49

599.4 51

599.4 53

599.4 54

599.4 55

599.4 56

599.4 56

599.4 57

599.4 57

599.4 57

599.4 56

599.4 56

599.4 55

599.4 53

599.5 52

599.5 51

599.5 50

599.5 48

599.5 48

599.5 48

599.5 48

599.5 47

599.5 46

599.5 46

599.5 46

599.5 46

599.5 45

599.5 46

599.6 47

599.6 48

599.6 49

599.6 48

599.6 48

599.6 48

599.6 48

599.6 47

599.6 47

599.6 45

599.6 45

599.6 44

599.6 43

599.6 42

599.6 42

599.7 41

599.7 40

599.7 38

599.7 37

599.7 35

599.7 33

599.7 32

599.7 30

599.7 28

599.7 26

599.7 24

599.7 22

599.7 20

599.7 19

599.8 18

599.8 17

599.8 17

599.8 17

599.8 17

599.8 16

599.8 14

599.8 14

599.8 15

599.8 14

599.8 12

599.8 11

599.8 11

599.8 9

599.9 8

599.9 6

599.9 5

599.9 4

599.9 3

599.9 3

599.9 2

599.9 1

599.9 0

599.9 1

599.9 0

599.9 0

599.9 -0

599.9 -1

599.9 -2

600.0 -2

600.0 -3

600.0 -3

600.0 -3

600.0 -4

600.0 -5

600.0 -4

600.0 -4

600.0 -4

600.0 -4

600.0 -5

600.0 -4

600.0 -4

600.0 -4

600.1 -4

600.1 -4

600.1 -4

600.1 -3

600.1 -3

600.1 -2

600.1 -2

600.1 -1

600.1 -1

600.1 -1

600.1 -2

600.1 -2

600.1 -1

600.1 -1

600.2 -0

600.2 1

600.2 1

600.2 3

600.2 3

600.2 4

600.2 4

600.2 6

600.2 6

600.2 6

600.2 6

600.2 7

600.2 7

600.2 6

600.2 7

600.3 8

600.3 8

600.3 10

600.3 11

600.3 14

600.3 16

600.3 19

600.3 22

600.3 24

600.3 26

600.3 29

600.3 31

600.3 33

600.3 34

600.4 36

600.4 39

600.4 40

600.4 40

600.4 41

600.4 42

600.4 43

600.4 43

600.4 42

600.4 41

600.4 42

600.4 43

600.4 43

600.4 43

600.4 42

600.5 42

600.5 41

600.5 41

600.5 40

600.5 38

600.5 36

600.5 34

600.5 33

600.5 32

600.5 32

600.5 31

600.5 31

600.5 32

600.5 33

600.6 34

600.6 35

600.6 35

600.6 37

600.6 36

600.6 36

600.6 35

600.6 34

600.6 34

600.6 33

600.6 32

600.6 32

600.6 31

600.6 31

600.7 29

600.7 26

600.7 25

600.7 23

600.7 22

600.7 20

600.7 18

600.7 16

600.7 15

600.7 14

600.7 13

600.7 11

600.7 9

600.7 8

600.7 7

600.8 6

600.8 5

600.8 4

600.8 3

600.8 2

600.8 3

600.8 3

600.8 3

600.8 3

600.8 3

600.8 3

600.8 3

600.8 3

600.8 2

600.9 2

600.9 2

600.9 1

600.9 1

600.9 -0

600.9 -0

600.9 -0

600.9 0

600.9 -0

600.9 -0

600.9 -0

600.9 -1

600.9 -1

600.9 -1

601.0 -1

601.0 -0

601.0 -0

601.0 -0

601.0 -1

601.0 -0

601.0 -0

601.0 -0

601.0 -0

601.0 0

601.0 -0

601.0 0

601.0 1

601.0 0

601.0 0

601.1 -0

601.1 -1

601.1 -1

601.1 -1

601.1 -0

601.1 0

601.1 1

601.1 1

601.1 1

601.1 1

601.1 1

601.1 2

601.1 2

601.1 2

601.2 2

601.2 1

601.2 1

601.2 2

601.2 3

601.2 3

601.2 4

601.2 5

601.2 5

601.2 5

601.2 4

601.2 1

601.2 -4

601.2 -9

601.3 -14

601.3 -19

601.3 -23

601.3 -24

601.3 -18

601.3 -7

601.3 9

601.3 31

601.3 57

601.3 85

601.3 113

601.3 139

601.3 165

601.3 188

601.3 211

601.4 231

601.4 249

601.4 265

601.4 279

601.4 291

601.4 301

601.4 308

601.4 314

601.4 317

601.4 319

601.4 318

601.4 314

601.4 308

601.4 300

601.5 290

601.5 280

601.5 266

601.5 250

601.5 232

601.5 211

601.5 190

601.5 166

601.5 141

601.5 114

601.5 88

601.5 64

601.5 44

601.5 29

601.6 17

601.6 10

601.6 8

601.6 13

601.6 19

601.6 27

601.6 34

601.6 39

601.6 42

601.6 43

601.6 43

601.6 42

601.6 41

601.6 40

601.6 38

601.7 38

601.7 37

601.7 36

601.7 35

601.7 33

601.7 31

601.7 30

601.7 28

601.7 26

601.7 23

601.7 21

601.7 19

601.7 18

601.7 15

601.8 14

601.8 12

601.8 10

601.8 9

601.8 8

601.8 7

601.8 6

601.8 4

601.8 4

601.8 4

601.8 4

601.8 3

601.8 2

601.8 1

601.9 1

601.9 -1

601.9 -1

601.9 -1

601.9 -2

601.9 -3

601.9 -3

601.9 -3

601.9 -4

601.9 -3

601.9 -2

601.9 -1

601.9 -0

601.9 0

601.9 1

602.0 0

602.0 0

602.0 0

602.0 1

602.0 1

602.0 1

602.0 1

602.0 1

602.0 0

602.0 0

602.0 1

602.0 1

602.0 1

602.0 1

602.1 1

602.1 1

602.1 1

602.1 1

602.1 1

602.1 1

602.1 1

602.1 -0

602.1 -1

602.1 -1

602.1 -1

602.1 0

602.1 1

602.1 1

602.2 1

602.2 1

602.2 2

602.2 2

602.2 3

602.2 4

602.2 4

602.2 5

602.2 7

602.2 6

602.2 8

602.2 6

602.2 4

602.2 2

602.2 -1

602.3 -3

602.3 -3

602.3 -4

602.3 -3

602.3 1

602.3 7

602.3 15

602.3 26

602.3 40

602.3 52

602.3 64

602.3 76

602.3 88

602.3 99

602.4 110

602.4 121

602.4 132

602.4 141

602.4 148

602.4 155

602.4 160

602.4 164

602.4 167

602.4 170

602.4 172

602.4 171

602.4 171

602.4 171

602.5 169

602.5 166

602.5 161

602.5 156

602.5 149

602.5 141

602.5 133

602.5 123

602.5 112

602.5 101

602.5 88

602.5 75

602.5 65

602.5 55

602.5 48

602.6 41

602.6 35

602.6 34

602.6 34

602.6 34

602.6 35

602.6 36

602.6 36

602.6 33

602.6 32

602.6 31

602.6 30

602.6 28

602.6 26

602.7 24

602.7 23

602.7 20

602.7 18

602.7 15

602.7 12

602.7 10

602.7 9

602.7 9

602.7 8

602.7 7

602.7 7

602.7 7

602.7 5

602.8 4

602.8 4

602.8 5

602.8 4

602.8 3

602.8 3

602.8 3

602.8 3

602.8 3

602.8 2

602.8 2

602.8 2

602.8 2

602.8 2

602.8 1

602.9 1

602.9 2

602.9 2

602.9 2

602.9 2

602.9 2

602.9 2

602.9 2

602.9 2

602.9 1

602.9 1

602.9 1

602.9 2

602.9 2

603.0 3

603.0 3

603.0 3

603.0 3

603.0 3

603.0 2

603.0 2

603.0 2

603.0 2

603.0 1

603.0 1

603.0 1

603.0 1

603.0 1

603.1 2

603.1 1

603.1 2

603.1 2

603.1 3

603.1 3

603.1 3

603.1 3

603.1 2

603.1 3

603.1 4

603.1 4

603.1 4

603.1 5

603.1 5

603.2 6

603.2 7

603.2 8

603.2 9

603.2 9

603.2 9

603.2 10

603.2 10

603.2 11

603.2 12

603.2 13

603.2 13

603.2 14

603.2 14

603.3 13

603.3 14

603.3 14

603.3 15

603.3 17

603.3 20

603.3 23

603.3 27

603.3 31

603.3 36

603.3 41

603.3 45

603.3 49

603.3 54

603.4 58

603.4 61

603.4 64

603.4 67

603.4 70

603.4 72

603.4 74

603.4 75

603.4 77

603.4 77

603.4 78

603.4 78

603.4 78

603.4 78

603.4 79

603.5 78

603.5 77

603.5 76

603.5 75

603.5 75

603.5 74

603.5 72

603.5 70

603.5 67

603.5 65

603.5 63

603.5 59

603.5 56

603.5 53

603.6 52

603.6 51

603.6 51

603.6 51

603.6 50

603.6 48

603.6 47

603.6 47

603.6 45

603.6 44

603.6 41

603.6 39

603.6 38

603.6 35

603.7 32

603.7 29

603.7 27

603.7 23

603.7 20

603.7 17

603.7 14

603.7 12

603.7 10

603.7 8

603.7 6

603.7 5

603.7 3

603.7 2

603.7 1

603.8 1

603.8 1

603.8 1

603.8 2

603.8 1

603.8 1

603.8 1

603.8 1

603.8 1

603.8 1

603.8 1

603.8 1

603.8 0

603.8 1

603.9 1

603.9 1

603.9 1

603.9 1

603.9 1

603.9 1

603.9 1

603.9 1

603.9 1

603.9 1

603.9 1

603.9 1

603.9 -0

603.9 -0

604.0 -0

604.0 0

604.0 1

604.0 1

604.0 1

604.0 1

604.0 1

604.0 1

604.0 1

604.0 1

604.0 1

604.0 1

604.0 1

604.0 1

604.0 1

604.1 1

604.1 1

604.1 1

604.1 1

604.1 2

604.1 2

604.1 2

604.1 3

604.1 2

604.1 2

604.1 2

604.1 3

604.1 4

604.1 5

604.2 6

604.2 7

604.2 8

604.2 10

604.2 11

604.2 13

604.2 15

604.2 16

604.2 16

604.2 16

604.2 17

604.2 18

604.2 19

604.2 16

604.3 7

604.3 -4

604.3 -20

604.3 -40

604.3 -65

604.3 -89

604.3 -106

604.3 -108

604.3 -89

604.3 -45

604.3 16

604.3 86

604.3 160

604.3 234

604.4 311

604.4 387

604.4 459

604.4 526

604.4 587

604.4 643

604.4 692

604.4 735

604.4 773

604.4 806

604.4 833

604.4 854

604.4 868

604.4 875

604.4 876

604.5 869

604.5 858

604.5 840

604.5 817

604.5 787

604.5 750

604.5 706

604.5 658

604.5 604

604.5 543

604.5 475

604.5 401

604.5 321

604.5 240

604.6 163

604.6 89

604.6 23

604.6 -27

604.6 -58

604.6 -68

604.6 -60

604.6 -39

604.6 -16

604.6 0

604.6 11

604.6 18

604.6 23

604.6 29

604.7 30

604.7 29

604.7 28

604.7 27

604.7 25

604.7 23

604.7 22

604.7 20

604.7 19

604.7 17

604.7 15

604.7 13

604.7 10

604.7 9

604.7 8

604.8 9

604.8 10

604.8 10

604.8 10

604.8 9

604.8 10

604.8 10

604.8 9

604.8 8

604.8 7

604.8 7

604.8 7

604.8 7

604.8 7

604.9 7

604.9 5

604.9 5

604.9 4

604.9 4

604.9 4

604.9 3

604.9 2

604.9 1

604.9 0

604.9 -1

604.9 -1

604.9 -2

604.9 -2

605.0 -2

605.0 -2

605.0 -2

605.0 -2

605.0 -2

605.0 -2

605.0 -2

605.0 -3

605.0 -3

605.0 -2

605.0 -2

605.0 -2

605.0 -1

605.0 -1

605.0 -0

605.1 0

605.1 0

605.1 0

605.1 1

605.1 1

605.1 2

605.1 3

605.1 4

605.1 5

605.1 6

605.1 7

605.1 7

605.1 8

605.1 8

605.2 8

605.2 9

605.2 10

605.2 11

605.2 11

605.2 12

605.2 13

605.2 14

605.2 14

605.2 14

605.2 15

605.2 15

605.2 15

605.2 16

605.3 16

605.3 13

605.3 9

605.3 7

605.3 5

605.3 3

605.3 1

605.3 5

605.3 13

605.3 22

605.3 35

605.3 50

605.3 66

605.3 83

605.3 100

605.4 115

605.4 130

605.4 144

605.4 156

605.4 169

605.4 178

605.4 187

605.4 194

605.4 201

605.4 206

605.4 209

605.4 211

605.4 213

605.4 213

605.5 213

605.5 213

605.5 211

605.5 206

605.5 200

605.5 194

605.5 185

605.5 175

605.5 164

605.5 152

605.5 139

605.5 124

605.5 109

605.5 92

605.6 76

605.6 62

605.6 52

605.6 41

605.6 34

605.6 31

605.6 32

605.6 33

605.6 35

605.6 37

605.6 38

605.6 38

605.6 37

605.6 36

605.7 33

605.7 30

605.7 28

605.7 25

605.7 23

605.7 20

605.7 18

605.7 16

605.7 15

605.7 12

605.7 11

605.7 12

605.7 12

605.7 11

605.7 12

605.8 12

605.8 11

605.8 9

605.8 9

605.8 9

605.8 8

605.8 8

605.8 8

605.8 7

605.8 7

605.8 6

605.8 5

605.8 5

605.8 4

605.9 3

605.9 2

605.9 2

605.9 2

605.9 2

605.9 2

605.9 2

605.9 3

605.9 3

605.9 2

605.9 1

605.9 1

605.9 1

605.9 0

606.0 -0

606.0 -0

606.0 0

606.0 0

606.0 0

606.0 0

606.0 0

606.0 0

606.0 -0

606.0 -1

606.0 -1

606.0 -2

606.0 -2

606.0 -2

606.0 -3

606.1 -3

606.1 -4

606.1 -3

606.1 -3

606.1 -3

606.1 -3

606.1 -4

606.1 -3

606.1 -4

606.1 -4

606.1 -4

606.1 -4

606.1 -3

606.1 -3

606.2 -2

606.2 -1

606.2 -0

606.2 -0

606.2 -1

606.2 -1

606.2 -0

606.2 0

606.2 0

606.2 1

606.2 2

606.2 2

606.2 3

606.2 3

606.3 4

606.3 4

606.3 4

606.3 5

606.3 4

606.3 5

606.3 5

606.3 6

606.3 8

606.3 9

606.3 12

606.3 15

606.3 19

606.3 22

606.4 25

606.4 28

606.4 31

606.4 33

606.4 36

606.4 38

606.4 40

606.4 42

606.4 43

606.4 45

606.4 46

606.4 48

606.4 50

606.4 51

606.4 52

606.5 53

606.5 53

606.5 53

606.5 53

606.5 53

606.5 53

606.5 52

606.5 50

606.5 49

606.5 47

606.5 44

606.5 41

606.5 38

606.5 36

606.6 34

606.6 33

606.6 32

606.6 31

606.6 30

606.6 29

606.6 29

606.6 28

606.6 29

606.6 30

606.6 30

606.6 29

606.6 28

606.6 28

606.7 26

606.7 23

606.7 21

606.7 18

606.7 17

606.7 15

606.7 15

606.7 15

606.7 17

606.7 20

606.7 23

606.7 26

606.7 29

606.7 32

606.7 34

606.8 36

606.8 39

606.8 41

606.8 42

606.8 43

606.8 43

606.8 44

606.8 45

606.8 46

606.8 45

606.8 46

606.8 46

606.8 46

606.8 45

606.9 44

606.9 43

606.9 41

606.9 38

606.9 35

606.9 33

606.9 30

606.9 27

606.9 23

606.9 20

606.9 16

606.9 12

606.9 8

606.9 4

607.0 1

607.0 -2

607.0 -4

607.0 -5

607.0 -5

607.0 -5

607.0 -5

607.0 -4

607.0 -2

607.0 -2

607.0 -1

607.0 -2

607.0 -1

607.0 -1

607.1 -0

607.1 -0

607.1 -0

607.1 0

607.1 2

607.1 2

607.1 3

607.1 3

607.1 3

607.1 3

607.1 3

607.1 3

607.1 3

607.1 3

607.1 4

607.2 4

607.2 4

607.2 4

607.2 4

607.2 5

607.2 7

607.2 7

607.2 8

607.2 8

607.2 8

607.2 9

607.2 9

607.2 9

607.2 9

607.3 10

607.3 10

607.3 12

607.3 13

607.3 16

607.3 18

607.3 21

607.3 24

607.3 26

607.3 28

607.3 30

607.3 32

607.3 33

607.3 36

607.4 38

607.4 40

607.4 41

607.4 43

607.4 44

607.4 46

607.4 47

607.4 49

607.4 51

607.4 53

607.4 54

607.4 55

607.4 56

607.4 57

607.4 58

607.5 59

607.5 60

607.5 60

607.5 59

607.5 59

607.5 58

607.5 58

607.5 57

607.5 56

607.5 55

607.5 54

607.5 53

607.5 52

607.5 52

607.6 51

607.6 50

607.6 50

607.6 49

607.6 48

607.6 46

607.6 44

607.6 42

607.6 40

607.6 38

607.6 35

607.6 34

607.6 32

607.6 29

607.7 25

607.7 24

607.7 22

607.7 20

607.7 17

607.7 14

607.7 12

607.7 12

607.7 11

607.7 11

607.7 13

607.7 15

607.7 17

607.7 18

607.8 19

607.8 19

607.8 20

607.8 22

607.8 23

607.8 24

607.8 25

607.8 25

607.8 25

607.8 25

607.8 25

607.8 25

607.8 24

607.8 24

607.8 23

607.9 22

607.9 22

607.9 21

607.9 19

607.9 18

607.9 16

607.9 15

607.9 13

607.9 11

607.9 9

607.9 8

607.9 5

607.9 3

607.9 1

608.0 -1

608.0 -3

608.0 -5

608.0 -5

608.0 -6

608.0 -5

608.0 -4

608.0 -4

608.0 -2

608.0 -1

608.0 -0

608.0 -1

608.0 -0

608.0 0

608.1 1

608.1 1

608.1 2

608.1 2

608.1 2

608.1 2

608.1 1

608.1 1

608.1 -0

608.1 -1

608.1 -1

608.1 -1

608.1 -1

608.1 -1

608.2 -1

608.2 0

608.2 1

608.2 1

608.2 2

608.2 3

608.2 4

608.2 5

608.2 6

608.2 6

608.2 7

608.2 7

608.2 7

608.2 8

608.2 7

608.3 8

608.3 9

608.3 10

608.3 11

608.3 12

608.3 12

608.3 13

608.3 14

608.3 15

608.3 15

608.3 15

608.3 16

608.3 18

608.3 19

608.4 19

608.4 20

608.4 20

608.4 19

608.4 19

608.4 19

608.4 20

608.4 20

608.4 20

608.4 19

608.4 19

608.4 20

608.4 21

608.4 22

608.5 23

608.5 24

608.5 25

608.5 27

608.5 28

608.5 28

608.5 28

608.5 28

608.5 28

608.5 29

608.5 29

608.5 29

608.5 29

608.5 30

608.6 31

608.6 32

608.6 32

608.6 32

608.6 31

608.6 31

608.6 31

608.6 31

608.6 31

608.6 30

608.6 30

608.6 30

608.6 30

608.6 29

608.6 28

608.7 27

608.7 26

608.7 25

608.7 25

608.7 24

608.7 23

608.7 21

608.7 20

608.7 21

608.7 22

608.7 23

608.7 23

608.7 23

608.7 23

608.8 23

608.8 23

608.8 21

608.8 20

608.8 19

608.8 18

608.8 17

608.8 16

608.8 15

608.8 14

608.8 13

608.8 12

608.8 12

608.8 11

608.9 9

608.9 8

608.9 6

608.9 5

608.9 4

608.9 3

608.9 3

608.9 2

608.9 1

608.9 -0

608.9 -1

608.9 -1

608.9 -1

608.9 -1

609.0 -2

609.0 -2

609.0 -2

609.0 -2

609.0 -2

609.0 -2

609.0 -1

609.0 -1

609.0 -0

609.0 0

609.0 0

609.0 0

609.0 -0

609.0 0

609.0 -0

609.1 -0

609.1 -0

609.1 -0

609.1 -0

609.1 -0

609.1 -1

609.1 -1

609.1 -2

609.1 -2

609.1 -1

609.1 -1

609.1 -1

609.1 -1

609.1 0

609.2 0

609.2 1

609.2 2

609.2 2

609.2 3

609.2 3

609.2 3

609.2 4

609.2 3

609.2 4

609.2 5

609.2 5

609.2 6

609.2 8

609.3 10

609.3 12

609.3 13

609.3 15

609.3 17

609.3 20

609.3 21

609.3 23

609.3 25

609.3 28

609.3 31

609.3 34

609.3 37

609.3 39

609.4 41

609.4 43

609.4 45

609.4 47

609.4 48

609.4 49

609.4 49

609.4 50

609.4 52

609.4 54

609.4 56

609.4 58

609.4 59

609.4 61

609.4 61

609.5 60

609.5 59

609.5 58

609.5 58

609.5 58

609.5 58

609.5 58

609.5 57

609.5 58

609.5 57

609.5 56

609.5 55

609.5 55

609.5 53

609.6 51

609.6 49

609.6 47

609.6 46

609.6 44

609.6 41

609.6 39

609.6 38

609.6 36

609.6 34

609.6 32

609.6 30

609.6 27

609.6 25

609.7 23

609.7 21

609.7 18

609.7 16

609.7 15

609.7 13

609.7 13

609.7 13

609.7 14

609.7 13

609.7 13

609.7 12

609.7 11

609.7 9

609.8 8

609.8 8

609.8 9

609.8 10

609.8 10

609.8 10

609.8 10

609.8 9

609.8 9

609.8 9

609.8 8

609.8 7

609.8 6

609.8 6

609.8 5

609.9 5

609.9 4

609.9 3

609.9 3

609.9 2

609.9 1

609.9 0

609.9 0

609.9 -0

609.9 0

609.9 1

609.9 0

609.9 1

609.9 1

610.0 1

610.0 1

610.0 1

610.0 1

610.0 1

610.0 1

610.0 1

610.0 1

610.0 1

610.0 1

610.0 1

610.0 1

610.0 1

610.0 1

610.1 1

610.1 1

610.1 1

610.1 0

610.1 -1

610.1 -1

610.1 -1

610.1 -0

610.1 -0

610.1 1

610.1 1

610.1 2

610.1 2

610.1 3

610.2 3

610.2 3

610.2 4

610.2 5

610.2 5

610.2 6

610.2 7

610.2 8

610.2 10

610.2 11

610.2 11

610.2 10

610.2 11

610.2 12

610.2 13

610.3 13

610.3 15

610.3 17

610.3 17

610.3 18

610.3 18

610.3 18

610.3 19

610.3 19

610.3 21

610.3 21

610.3 23

610.3 24

610.3 26

610.4 27

610.4 30

610.4 32

610.4 35

610.4 38

610.4 40

610.4 43

610.4 45

610.4 47

610.4 50

610.4 51

610.4 52

610.4 54

610.4 55

610.5 56

610.5 58

610.5 59

610.5 60

610.5 61

610.5 61

610.5 61

610.5 60

610.5 58

610.5 56

610.5 54

610.5 51

610.5 47

610.5 41

610.6 31

610.6 21

610.6 8

610.6 -5

610.6 -15

610.6 -19

610.6 -13

610.6 1

610.6 24

610.6 48

610.6 73

610.6 99

610.6 125

610.6 149

610.6 172

610.7 193

610.7 213

610.7 230

610.7 246

610.7 260

610.7 274

610.7 284

610.7 293

610.7 299

610.7 303

610.7 305

610.7 307

610.7 305

610.7 302

610.8 296

610.8 288

610.8 278

610.8 264

610.8 249

610.8 231

610.8 210

610.8 187

610.8 163

610.8 136

610.8 108

610.8 79

610.8 50

610.8 22

610.9 0

610.9 -18

610.9 -28

610.9 -30

610.9 -25

610.9 -16

610.9 -7

610.9 -1

610.9 1

610.9 3

610.9 3

610.9 4

610.9 3

610.9 3

611.0 4

611.0 4

611.0 4

611.0 3

611.0 4

611.0 3

611.0 3

611.0 3

611.0 2

611.0 2

611.0 2

611.0 2

611.0 2

611.0 4

611.0 4

611.1 5

611.1 5

611.1 5

611.1 5

611.1 5

611.1 6

611.1 6

611.1 6

611.1 7

611.1 7

611.1 8

611.1 8

611.1 9

611.1 9

611.2 10

611.2 10

611.2 11

611.2 11

611.2 11

611.2 11

611.2 11

611.2 11

611.2 12

611.2 12

611.2 12

611.2 12

611.2 12

611.2 12

611.3 12

611.3 12

611.3 13

611.3 14

611.3 14

611.3 16

611.3 16

611.3 17

611.3 19

611.3 20

611.3 20

611.3 23

611.3 25

611.3 27

611.4 31

611.4 33

611.4 36

611.4 38

611.4 41

611.4 43

611.4 45

611.4 48

611.4 50

611.4 52

611.4 53

611.4 53

611.4 54

611.4 55

611.5 54

611.5 53

611.5 50

611.5 48

611.5 48

611.5 46

611.5 47

611.5 50

611.5 52

611.5 53

611.5 55

611.5 57

611.5 60

611.5 60

611.5 60

611.6 59

611.6 57

611.6 55

611.6 56

611.6 56

611.6 59

611.6 65

611.6 72

611.6 80

611.6 89

611.6 99

611.6 107

611.6 114

611.6 120

611.7 125

611.7 128

611.7 131

611.7 134

611.7 136

611.7 138

611.7 137

611.7 136

611.7 134

611.7 130

611.7 126

611.7 122

611.7 117

611.7 110

611.8 104

611.8 98

611.8 93

611.8 88

611.8 83

611.8 79

611.8 73

611.8 66

611.8 57

611.8 49

611.8 40

611.8 30

611.8 20

611.8 11

611.9 4

611.9 -1

611.9 -3

611.9 -4

611.9 -3

611.9 -0

611.9 2

611.9 4

611.9 5

611.9 4

611.9 5

611.9 4

611.9 3

611.9 2

611.9 2

612.0 2

612.0 3

612.0 3

612.0 3

612.0 3

612.0 3

612.0 2

612.0 3

612.0 2

612.0 2

612.0 2

612.0 2

612.0 2

612.0 1

612.1 1

612.1 0

612.1 0

612.1 0

612.1 -0

612.1 -0

612.1 -0

612.1 0

612.1 0

612.1 1

612.1 1

612.1 1

612.1 2

612.1 2

612.2 3

612.2 4

612.2 4

612.2 5

612.2 6

612.2 6

612.2 6

612.2 7

612.2 7

612.2 8

612.2 8

612.2 8

612.2 8

612.2 9

612.3 9

612.3 11

612.3 11

612.3 12

612.3 13

612.3 13

612.3 12

612.3 14

612.3 14

612.3 15

612.3 16

612.3 18

612.3 18

612.3 19

612.4 20

612.4 22

612.4 23

612.4 25

612.4 27

612.4 28

612.4 29

612.4 30

612.4 31

612.4 33

612.4 34

612.4 34

612.4 35

612.4 36

612.4 36

612.5 36

612.5 36

612.5 35

612.5 35

612.5 36

612.5 36

612.5 36

612.5 36

612.5 38

612.5 38

612.5 39

612.5 39

612.5 40

612.5 40

612.6 40

612.6 39

612.6 39

612.6 37

612.6 36

612.6 36

612.6 38

612.6 38

612.6 40

612.6 41

612.6 43

612.6 43

612.6 43

612.6 45

612.7 45

612.7 46

612.7 46

612.7 46

612.7 46

612.7 46

612.7 46

612.7 45

612.7 44

612.7 42

612.7 40

612.7 39

612.7 36

612.7 34

612.8 32

612.8 31

612.8 29

612.8 28

612.8 27

612.8 25

612.8 22

612.8 21

612.8 19

612.8 16

612.8 13

612.8 10

612.8 7

612.8 5

612.8 3

612.9 1

612.9 -1

612.9 -2

612.9 -2

612.9 -1

612.9 -1

612.9 -2

612.9 -1

612.9 -1

612.9 -1

612.9 -2

612.9 -1

612.9 -1

612.9 -1

613.0 -0

613.0 -0

613.0 0

613.0 0

613.0 1

613.0 0

613.0 -0

613.0 -0

613.0 -0

613.0 -0

613.0 -0

613.0 0

613.0 -0

613.0 0

613.1 0

613.1 0

613.1 0

613.1 0

613.1 -0

613.1 0

613.1 1

613.1 1

613.1 1

613.1 1

613.1 1

613.1 2

613.1 2

613.1 3

613.2 3

613.2 3

613.2 3

613.2 3

613.2 3

613.2 5

613.2 6

613.2 7

613.2 8

613.2 9

613.2 10

613.2 10

613.2 10

613.2 11

613.3 12

613.3 14

613.3 15

613.3 16

613.3 17

613.3 18

613.3 19

613.3 20

613.3 22

613.3 24

613.3 25

613.3 26

613.3 26

613.3 28

613.3 31

613.4 33

613.4 35

613.4 38

613.4 40

613.4 43

613.4 45

613.4 47

613.4 49

613.4 49

613.4 49

613.4 49

613.4 50

613.4 50

613.4 49

613.5 48

613.5 49

613.5 50

613.5 51

613.5 53

613.5 53

613.5 53

613.5 52

613.5 51

613.5 52

613.5 53

613.5 55

613.5 58

613.5 60

613.6 62

613.6 63

613.6 65

613.6 66

613.6 66

613.6 66

613.6 66

613.6 66

613.6 66

613.6 67

613.6 67

613.6 68

613.6 68

613.6 68

613.7 68

613.7 67

613.7 66

613.7 63

613.7 61

613.7 58

613.7 54

613.7 50

613.7 47

613.7 44

613.7 40

613.7 36

613.7 33

613.7 29

613.8 26

613.8 24

613.8 21

613.8 18

613.8 15

613.8 12

613.8 9

613.8 6

613.8 5

613.8 5

613.8 5

613.8 4

613.8 4

613.8 2

613.8 2

613.9 1

613.9 0

613.9 -0

613.9 -1

613.9 -1

613.9 -0

613.9 0

613.9 1

613.9 1

613.9 0

613.9 0

613.9 -1

613.9 -1

613.9 -1

614.0 -1

614.0 -1

614.0 -1

614.0 -0

614.0 -0

614.0 -0

614.0 -0

614.0 0

614.0 0

614.0 -0

614.0 -1

614.0 -0

614.0 -1

614.0 -1

614.1 -1

614.1 -2

614.1 -2

614.1 -2

614.1 -2

614.1 -1

614.1 -1

614.1 -0

614.1 1

614.1 2

614.1 3

614.1 3

614.1 4

614.1 5

614.2 6

614.2 7

614.2 8

614.2 8

614.2 8

614.2 9

614.2 9

614.2 9

614.2 9

614.2 9

614.2 10

614.2 10

614.2 12

614.2 12

614.3 13

614.3 14

614.3 15

614.3 15

614.3 17

614.3 18

614.3 19

614.3 20

614.3 21

614.3 22

614.3 23

614.3 25

614.3 26

614.3 27

614.3 28

614.4 29

614.4 31

614.4 32

614.4 34

614.4 36

614.4 37

614.4 39

614.4 40

614.4 40

614.4 40

614.4 40

614.4 40

614.4 40

614.4 40

614.5 40

614.5 39

614.5 39

614.5 39

614.5 38

614.5 38

614.5 37

614.5 37

614.5 37

614.5 38

614.5 40

614.5 41

614.5 41

614.5 42

614.6 43

614.6 43

614.6 44

614.6 45

614.6 45

614.6 44

614.6 44

614.6 43

614.6 43

614.6 42

614.6 41

614.6 40

614.6 38

614.6 37

614.7 37

614.7 36

614.7 35

614.7 34

614.7 33

614.7 31

614.7 29

614.7 27

614.7 25

614.7 22

614.7 20

614.7 18

614.7 16

614.7 14

614.8 13

614.8 11

614.8 9

614.8 7

614.8 6

614.8 4

614.8 3

614.8 2

614.8 2

614.8 3

614.8 2

614.8 1

614.8 0

614.8 0

614.9 -0

614.9 -1

614.9 -2

614.9 -3

614.9 -3

614.9 -3

614.9 -3

614.9 -4

614.9 -3

614.9 -4

614.9 -3

614.9 -3

614.9 -2

614.9 -2

614.9 -2

615.0 -1

615.0 -1

615.0 -0

615.0 -0

615.0 -1

615.0 -1

615.0 -0

615.0 -0

615.0 -1

615.0 -2

615.0 -2

615.0 -2

615.0 -1

615.0 -1

615.1 -0

615.1 -0

615.1 1

615.1 1

615.1 1

615.1 2

615.1 3

615.1 3

615.1 4

615.1 4

615.1 5

615.1 6

615.1 7

615.1 7

615.2 8

615.2 9

615.2 10

615.2 12

615.2 13

615.2 14

615.2 14

615.2 15

615.2 14

615.2 13

615.2 11

615.2 9

615.2 8

615.2 6

615.3 5

615.3 6

615.3 9

615.3 16

615.3 23

615.3 31

615.3 40

615.3 50

615.3 59

615.3 68

615.3 79

615.3 88

615.3 96

615.3 103

615.4 109

615.4 116

615.4 121

615.4 125

615.4 129

615.4 132

615.4 135

615.4 137

615.4 138

615.4 139

615.4 138

615.4 137

615.4 134

615.4 131

615.4 125

615.5 120

615.5 114

615.5 108

615.5 100

615.5 92

615.5 83

615.5 74

615.5 64

615.5 54

615.5 45

615.5 36

615.5 23

615.5 10

615.5 -4

615.6 -16

615.6 -28

615.6 -36

615.6 -39

615.6 -28

615.6 -7

615.6 24

615.6 60

615.6 100

615.6 142

615.6 185

615.6 224

615.6 262

615.6 298

615.7 331

615.7 361

615.7 388

615.7 413

615.7 434

615.7 452

615.7 466

615.7 476

615.7 483

615.7 486

615.7 486

615.7 482

615.7 475

615.7 464

615.8 452

615.8 435

615.8 416

615.8 392

615.8 365

615.8 334

615.8 300

615.8 262

615.8 221

615.8 177

615.8 131

615.8 85

615.8 43

615.8 5

615.9 -24

615.9 -44

615.9 -52

615.9 -51

615.9 -40

615.9 -29

615.9 -20

615.9 -13

615.9 -6

615.9 -3

615.9 -0

615.9 -0

615.9 -0

615.9 0

616.0 -0

616.0 -1

616.0 -0

616.0 -0

616.0 0

616.0 1

616.0 0

616.0 0

616.0 -0

616.0 -0

616.0 -0

616.0 0

616.0 1

616.0 0

616.0 0

616.1 1

616.1 1

616.1 2

616.1 2

616.1 3

616.1 3

616.1 3

616.1 3

616.1 4

616.1 4

616.1 4

616.1 4

616.1 3

616.1 4

616.2 4

616.2 4

616.2 4

616.2 4

616.2 5

616.2 4

616.2 5

616.2 5

616.2 4

616.2 4

616.2 3

616.2 2

616.2 2

616.2 1

616.3 -0

616.3 0

616.3 2

616.3 6

616.3 9

616.3 14

616.3 20

616.3 26

616.3 33

616.3 39

616.3 47

616.3 53

616.3 60

616.3 66

616.4 71

616.4 77

616.4 81

616.4 87

616.4 91

616.4 94

616.4 96

616.4 98

616.4 99

616.4 99

616.4 98

616.4 97

616.4 95

616.4 93

616.5 90

616.5 87

616.5 84

616.5 80

616.5 75

616.5 70

616.5 64

616.5 59

616.5 53

616.5 48

616.5 43

616.5 37

616.5 30

616.5 23

616.6 17

616.6 12

616.6 8

616.6 6

616.6 3

616.6 5

616.6 10

616.6 20

616.6 31

616.6 43

616.6 55

616.6 67

616.6 79

616.6 88

616.6 98

616.7 108

616.7 117

616.7 125

616.7 132

616.7 137

616.7 142

616.7 145

616.7 147

616.7 148

616.7 148

616.7 148

616.7 146

616.7 145

616.7 143

616.8 139

616.8 135

616.8 128

616.8 122

616.8 113

616.8 105

616.8 95

616.8 84

616.8 72

616.8 59

616.8 45

616.8 31

616.8 20

616.8 7

616.9 -2

616.9 -8

616.9 -11

616.9 -12

616.9 -9

616.9 -5

616.9 -2

616.9 0

616.9 1

616.9 0

616.9 1

616.9 0

616.9 -0

616.9 0

617.0 1

617.0 2

617.0 2

617.0 2

617.0 1

617.0 1

617.0 0

617.0 0

617.0 -0

617.0 -1

617.0 -1

617.0 -0

617.0 1

617.0 0

617.1 1

617.1 1

617.1 1

617.1 1

617.1 1

617.1 1

617.1 1

617.1 2

617.1 3

617.1 3

617.1 4

617.1 4

617.1 4

617.1 4

617.2 5

617.2 5

617.2 5

617.2 6

617.2 7

617.2 8

617.2 9

617.2 10

617.2 11

617.2 11

617.2 10

617.2 9

617.2 8

617.2 6

617.2 7

617.3 6

617.3 8

617.3 10

617.3 16

617.3 23

617.3 32

617.3 42

617.3 52

617.3 62

617.3 72

617.3 81

617.3 90

617.3 97

617.3 105

617.4 112

617.4 119

617.4 125

617.4 129

617.4 132

617.4 134

617.4 136

617.4 137

617.4 136

617.4 134

617.4 133

617.4 130

617.4 127

617.4 124

617.5 122

617.5 121

617.5 118

617.5 115

617.5 110

617.5 105

617.5 98

617.5 91

617.5 84

617.5 78

617.5 73

617.5 70

617.5 66

617.5 65

617.6 63

617.6 64

617.6 66

617.6 69

617.6 72

617.6 75

617.6 77

617.6 79

617.6 80

617.6 80

617.6 81

617.6 82

617.6 82

617.6 82

617.7 82

617.7 81

617.7 78

617.7 74

617.7 72

617.7 69

617.7 65

617.7 61

617.7 58

617.7 54

617.7 52

617.7 48

617.7 47

617.7 45

617.8 44

617.8 42

617.8 39

617.8 36

617.8 33

617.8 30

617.8 28

617.8 26

617.8 24

617.8 20

617.8 18

617.8 14

617.8 10

617.8 7

617.8 4

617.9 2

617.9 0

617.9 -0

617.9 -1

617.9 -1

617.9 -1

617.9 -1

617.9 -2

617.9 -1

617.9 -0

617.9 0

617.9 0

617.9 1

617.9 1

618.0 1

618.0 1

618.0 1

618.0 1

618.0 1

618.0 1

618.0 1

618.0 2

618.0 2

618.0 3

618.0 3

618.0 3

618.0 3

618.0 3

618.1 3

618.1 3

618.1 3

618.1 4

618.1 4

618.1 4

618.1 4

618.1 4

618.1 4

618.1 4

618.1 3

618.1 3

618.1 4

618.1 4

618.2 4

618.2 4

618.2 4

618.2 5

618.2 5

618.2 5

618.2 5

618.2 6

618.2 6

618.2 5

618.2 4

618.2 4

618.2 3

618.2 1

618.3 1

618.3 0

618.3 1

618.3 3

618.3 5

618.3 9

618.3 13

618.3 18

618.3 21

618.3 26

618.3 33

618.3 39

618.3 45

618.3 51

618.4 57

618.4 64

618.4 69

618.4 74

618.4 78

618.4 81

618.4 85

618.4 88

618.4 90

618.4 92

618.4 94

618.4 95

618.4 97

618.4 98

618.5 98

618.5 98

618.5 97

618.5 95

618.5 91

618.5 88

618.5 84

618.5 80

618.5 75

618.5 69

618.5 63

618.5 58

618.5 53

618.5 48

618.5 45

618.6 43

618.6 41

618.6 39

618.6 38

618.6 37

618.6 36

618.6 34

618.6 33

618.6 34

618.6 33

618.6 31

618.6 30

618.6 29

618.6 29

618.7 29

618.7 27

618.7 26

618.7 25

618.7 24

618.7 24

618.7 23

618.7 22

618.7 22

618.7 22

618.7 21

618.7 21

618.7 21

618.7 20

618.8 20

618.8 18

618.8 17

618.8 16

618.8 16

618.8 15

618.8 15

618.8 14

618.8 12

618.8 11

618.8 10

618.8 10

618.8 9

618.8 8

618.9 8

618.9 7

618.9 6

618.9 6

618.9 5

618.9 3

618.9 2

618.9 1

618.9 1

618.9 1

618.9 1

618.9 2

618.9 2

618.9 2

619.0 2

619.0 2

619.0 1

619.0 1

619.0 0

619.0 0

619.0 0

619.0 0

619.0 0

619.0 0

619.0 0

619.0 -0

619.0 -1

619.0 -0

619.1 -1

619.1 -1

619.1 -1

619.1 -2

619.1 -3

619.1 -3

619.1 -3

619.1 -3

619.1 -3

619.1 -2

619.1 -2

619.1 -1

619.1 -1

619.1 0

619.2 1

619.2 1

619.2 2

619.2 1

619.2 1

619.2 2

619.2 3

619.2 4

619.2 5

619.2 5

619.2 5

619.2 5

619.2 6

619.2 6

619.2 7

619.3 9

619.3 10

619.3 11

619.3 14

619.3 17

619.3 19

619.3 22

619.3 26

619.3 30

619.3 35

619.3 40

619.3 45

619.3 49

619.3 53

619.4 56

619.4 59

619.4 62

619.4 65

619.4 69

619.4 72

619.4 74

619.4 77

619.4 78

619.4 79

619.4 78

619.4 77

619.4 77

619.4 76

619.5 75

619.5 74

619.5 71

619.5 69

619.5 66

619.5 61

619.5 57

619.5 50

619.5 43

619.5 39

619.5 37

619.5 39

619.5 45

619.5 54

619.6 64

619.6 75

619.6 88

619.6 99

619.6 110

619.6 120

619.6 131

619.6 140

619.6 148

619.6 155

619.6 162

619.6 166

619.6 171

619.6 173

619.7 175

619.7 176

619.7 175

619.7 173

619.7 169

619.7 165

619.7 161

619.7 155

619.7 147

619.7 138

619.7 129

619.7 121

619.7 111

619.7 100

619.8 88

619.8 76

619.8 63

619.8 49

619.8 36

619.8 24

619.8 13

619.8 3

619.8 -1

619.8 -2

619.8 -1

619.8 2

619.8 5

619.8 7

619.9 9

619.9 9

619.9 9

619.9 7

619.9 6

619.9 5

619.9 4

619.9 3

619.9 2

619.9 2

619.9 2

619.9 2

619.9 2

619.9 1

620.0 -0

620.0 -0

620.0 -1

620.0 -2

620.0 -1

620.0 -1

620.0 -0

620.0 -0

620.0 -0

620.0 0

620.0 1

620.0 1

620.0 1

620.0 1

620.0 2

620.1 2

620.1 2

620.1 1

620.1 1

620.1 2

620.1 2

620.1 1

620.1 2

620.1 2

620.1 2

620.1 2

620.1 2

620.1 3

620.1 3

620.2 3

620.2 3

620.2 3

620.2 4

620.2 5

620.2 5

620.2 5

620.2 5

620.2 6

620.2 7

620.2 8

620.2 8

620.2 9

620.2 9

620.3 10

620.3 10

620.3 11

620.3 11

620.3 11

620.3 11

620.3 12

620.3 14

620.3 16

620.3 18

620.3 21

620.3 23

620.3 25

620.3 28

620.4 31

620.4 34

620.4 37

620.4 41

620.4 43

620.4 45

620.4 48

620.4 50

620.4 52

620.4 54

620.4 56

620.4 57

620.4 59

620.4 60

620.5 61

620.5 63

620.5 64

620.5 64

620.5 64

620.5 63

620.5 60

620.5 57

620.5 54

620.5 52

620.5 50

620.5 48

620.5 47

620.5 49

620.6 52

620.6 55

620.6 58

620.6 62

620.6 67

620.6 73

620.6 79

620.6 84

620.6 88

620.6 92

620.6 95

620.6 97

620.6 99

620.6 101

620.7 103

620.7 104

620.7 104

620.7 102

620.7 101

620.7 99

620.7 97

620.7 93

620.7 89

620.7 86

620.7 82

620.7 77

620.7 73

620.7 68

620.8 62

620.8 56

620.8 49

620.8 43

620.8 35

620.8 28

620.8 21

620.8 15

620.8 11

620.8 9

620.8 7

620.8 7

620.8 8

620.8 9

620.8 9

620.9 10

620.9 11

620.9 11

620.9 12

620.9 11

620.9 10

620.9 9

620.9 9

620.9 8

620.9 7

620.9 6

620.9 6

620.9 6

620.9 6

621.0 5

621.0 4

621.0 4

621.0 3

621.0 2

621.0 1

621.0 0

621.0 0

621.0 1

621.0 0

621.0 0

621.0 -1

621.0 -1

621.0 -1

621.1 -1

621.1 -1

621.1 -1

621.1 -0

621.1 -0

621.1 0

621.1 -0

621.1 -1

621.1 -1

621.1 -1

621.1 0

621.1 1

621.1 1

621.1 1

621.2 1

621.2 2

621.2 2

621.2 3

621.2 3

621.2 4

621.2 6

621.2 6

621.2 6

621.2 6

621.2 6

621.2 8

621.2 10

621.2 11

621.3 13

621.3 15

621.3 17

621.3 19

621.3 21

621.3 23

621.3 25

621.3 28

621.3 30

621.3 33

621.3 35

621.3 37

621.3 38

621.3 41

621.4 43

621.4 45

621.4 48

621.4 49

621.4 49

621.4 50

621.4 50

621.4 49

621.4 50

621.4 50

621.4 50

621.4 49

621.4 48

621.4 48

621.5 49

621.5 50

621.5 51

621.5 55

621.5 58

621.5 62

621.5 66

621.5 67

621.5 70

621.5 72

621.5 75

621.5 78

621.5 81

621.5 83

621.6 86

621.6 88

621.6 89

621.6 90

621.6 92

621.6 94

621.6 97

621.6 98

621.6 98

621.6 98

621.6 97

621.6 95

621.6 94

621.6 92

621.7 88

621.7 85

621.7 80

621.7 74

621.7 69

621.7 63

621.7 57

621.7 51

621.7 45

621.7 39

621.7 34

621.7 30

621.7 27

621.7 25

621.7 23

621.8 21

621.8 21

621.8 21

621.8 19

621.8 16

621.8 14

621.8 11

621.8 9

621.8 6

621.8 5

621.8 3

621.8 2

621.8 2

621.8 1

621.9 1

621.9 0

621.9 1

621.9 2

621.9 2

621.9 2

621.9 2

621.9 1

621.9 1

621.9 1

621.9 1

621.9 1

621.9 0

621.9 0

622.0 -0

622.0 -1

622.0 -1

622.0 -1

622.0 -1

622.0 -1

622.0 -2

622.0 -2

622.0 -1

622.0 -1

622.0 -1

622.0 -2

622.0 -1

622.0 -1

622.1 -1

622.1 -0

622.1 -0

622.1 -1

622.1 -1

622.1 -0

622.1 -0

622.1 0

622.1 0

622.1 1

622.1 2

622.1 2

622.1 2

622.1 2

622.2 3

622.2 4

622.2 4

622.2 5

622.2 5

622.2 5

622.2 6

622.2 7

622.2 7

622.2 8

622.2 8

622.2 8

622.2 8

622.2 9

622.3 9

622.3 11

622.3 12

622.3 14

622.3 15

622.3 16

622.3 17

622.3 18

622.3 20

622.3 22

622.3 24

622.3 26

622.3 27

622.3 28

622.4 29

622.4 30

622.4 31

622.4 32

622.4 33

622.4 34

622.4 34

622.4 35

622.4 35

622.4 34

622.4 34

622.4 33

622.4 33

622.4 33

622.5 34

622.5 34

622.5 35

622.5 35

622.5 36

622.5 37

622.5 37

622.5 38

622.5 38

622.5 38

622.5 38

622.5 39

622.5 39

622.5 40

622.6 42

622.6 42

622.6 43

622.6 43

622.6 42

622.6 42

622.6 42

622.6 43

622.6 44

622.6 44

622.6 42

622.6 40

622.6 39

622.6 39

622.7 38

622.7 37

622.7 35

622.7 34

622.7 32

622.7 30

622.7 28

622.7 26

622.7 24

622.7 22

622.7 20

622.7 19

622.7 19

622.7 18

622.7 17

622.8 17

622.8 17

622.8 17

622.8 16

622.8 16

622.8 15

622.8 15

622.8 13

622.8 12

622.8 11

622.8 11

622.8 10

622.8 10

622.8 9

622.9 9

622.9 8

622.9 7

622.9 7

622.9 6

622.9 6

622.9 6

622.9 5

622.9 4

622.9 3

622.9 3

622.9 3

622.9 3

622.9 3

623.0 3

623.0 3

623.0 3

623.0 3

623.0 3

623.0 2

623.0 1

623.0 1

623.0 1

623.0 0

623.0 0

623.0 1

623.0 0

623.0 -0

623.1 0

623.1 0

623.1 -0

623.1 0

623.1 1

623.1 1

623.1 2

623.1 2

623.1 4

623.1 5

623.1 5

623.1 6

623.1 6

623.1 6

623.2 7

623.2 6

623.2 6

623.2 6

623.2 4

623.2 -2

623.2 -13

623.2 -33

623.2 -68

623.2 -119

623.2 -185

623.2 -264

623.2 -338

623.2 -394

623.3 -407

623.3 -364

623.3 -264

623.3 -108

623.3 88

623.3 311

623.3 546

623.3 790

623.3 1033

623.3 1269

623.3 1497

623.3 1710

623.3 1910

623.3 2094

623.4 2259

623.4 2404

623.4 2532

623.4 2643

623.4 2733

623.4 2801

623.4 2850

623.4 2878

623.4 2886

623.4 2872

623.4 2836

623.4 2780

623.4 2703

623.4 2603

623.5 2481

623.5 2337

623.5 2173

623.5 1985

623.5 1775

623.5 1546

623.5 1301

623.5 1044

623.5 784

623.5 534

623.5 311

623.5 128

623.5 1

623.5 -69

623.6 -83

623.6 -62

623.6 -25

623.6 18

623.6 51

623.6 75

623.6 91

623.6 103

623.6 107

623.6 109

623.6 108

623.6 104

623.6 100

623.6 93

623.7 86

623.7 81

623.7 78

623.7 73

623.7 67

623.7 62

623.7 58

623.7 54

623.7 51

623.7 48

623.7 45

623.7 42

623.7 40

623.7 36

623.8 34

623.8 33

623.8 31

623.8 29

623.8 28

623.8 27

623.8 26

623.8 25

623.8 24

623.8 23

623.8 22

623.8 21

623.8 21

623.8 21

623.8 21

623.9 21

623.9 20

623.9 19

623.9 20

623.9 20

623.9 20

623.9 20

623.9 19

623.9 19

623.9 18

623.9 18

623.9 18

623.9 18

623.9 18

624.0 17

624.0 16

624.0 16

624.0 14

624.0 14

624.0 15

624.0 15

624.0 14

624.0 13

624.0 12

624.0 12

624.0 11

624.0 11

624.0 11

624.1 12

624.1 11

624.1 11

624.1 12

624.1 12

624.1 12

624.1 12

624.1 12

624.1 12

624.1 12

624.1 13

624.1 14

624.1 15

624.1 15

624.2 15

624.2 16

624.2 16

624.2 16

624.2 15

624.2 14

624.2 11

624.2 5

624.2 -7

624.2 -29

624.2 -59

624.2 -91

624.2 -121

624.2 -140

624.3 -147

624.3 -135

624.3 -99

624.3 -38

624.3 42

624.3 133

624.3 231

624.3 331

624.3 428

624.3 522

624.3 611

624.3 697

624.3 775

624.3 848

624.4 914

624.4 974

624.4 1026

624.4 1068

624.4 1103

624.4 1132

624.4 1151

624.4 1162

624.4 1167

624.4 1163

624.4 1150

624.4 1131

624.4 1103

624.4 1067

624.5 1021

624.5 966

624.5 902

624.5 828

624.5 748

624.5 658

624.5 561

624.5 458

624.5 352

624.5 250

624.5 160

624.5 89

624.5 38

624.5 7

624.6 -6

624.6 1

624.6 17

624.6 35

624.6 49

624.6 59

624.6 65

624.6 65

624.6 66

624.6 67

624.6 69

624.6 71

624.6 72

624.6 74

624.7 76

624.7 77

624.7 75

624.7 75

624.7 76

624.7 77

624.7 78

624.7 79

624.7 82

624.7 83

624.7 85

624.7 86

624.7 87

624.7 85

624.8 83

624.8 81

624.8 79

624.8 77

624.8 74

624.8 71

624.8 67

624.8 63

624.8 59

624.8 54

624.8 48

624.8 42

624.8 36

624.8 31

624.9 26

624.9 20

624.9 15

624.9 11

624.9 10

624.9 10

624.9 9

624.9 8

624.9 9

624.9 10

624.9 11

624.9 11

624.9 11

624.9 11

625.0 10

625.0 10

625.0 10

625.0 10

625.0 10

625.0 10

625.0 10

625.0 10

625.0 11

625.0 12

625.0 12

625.0 12

625.0 13

625.0 13

625.1 13

625.1 13

625.1 14

625.1 14

625.1 13

625.1 13

625.1 13

625.1 13

625.1 13

625.1 14

625.1 15

625.1 16

625.1 16

625.1 17

625.1 17

625.2 18

625.2 18

625.2 19

625.2 20

625.2 19

625.2 19

625.2 20

625.2 21

625.2 21

625.2 19

625.2 17

625.2 15

625.2 12

625.2 11

625.3 15

625.3 20

625.3 30

625.3 43

625.3 58

625.3 76

625.3 95

625.3 115

625.3 133

625.3 151

625.3 168

625.3 183

625.3 197

625.3 210

625.4 223

625.4 234

625.4 244

625.4 252

625.4 258

625.4 263

625.4 266

625.4 267

625.4 267

625.4 266

625.4 263

625.4 257

625.4 250

625.4 242

625.5 232

625.5 219

625.5 206

625.5 191

625.5 174

625.5 158

625.5 140

625.5 123

625.5 105

625.5 90

625.5 78

625.5 68

625.5 62

625.5 60

625.6 59

625.6 61

625.6 64

625.6 66

625.6 69

625.6 72

625.6 74

625.6 75

625.6 76

625.6 78

625.6 78

625.6 78

625.6 79

625.6 81

625.7 82

625.7 81

625.7 81

625.7 80

625.7 78

625.7 76

625.7 74

625.7 72

625.7 71

625.7 68

625.7 65

625.7 61

625.7 57

625.7 53

625.8 48

625.8 43

625.8 39

625.8 37

625.8 34

625.8 32

625.8 32

625.8 31

625.8 30

625.8 28

625.8 27

625.8 24

625.8 21

625.8 19

625.9 17

625.9 15

625.9 14

625.9 13

625.9 13

625.9 12

625.9 13

625.9 14

625.9 13

625.9 13

625.9 13

625.9 13

625.9 14

625.9 15

626.0 15

626.0 16

626.0 17

626.0 17

626.0 17

626.0 17

626.0 17

626.0 17

626.0 16

626.0 15

626.0 14

626.0 13

626.0 12

626.0 10

626.1 9

626.1 7

626.1 5

626.1 2

626.1 -2

626.1 -4

626.1 -5

626.1 -3

626.1 2

626.1 7

626.1 14

626.1 24

626.1 35

626.1 48

626.2 63

626.2 79

626.2 96

626.2 115

626.2 133

626.2 151

626.2 168

626.2 185

626.2 200

626.2 214

626.2 228

626.2 238

626.2 247

626.2 255

626.3 261

626.3 266

626.3 271

626.3 273

626.3 275

626.3 274

626.3 272

626.3 267

626.3 261

626.3 252

626.3 242

626.3 230

626.3 218

626.3 204

626.4 189

626.4 174

626.4 158

626.4 143

626.4 130

626.4 119

626.4 112

626.4 106

626.4 99

626.4 92

626.4 89

626.4 86

626.4 84

626.4 82

626.5 80

626.5 79

626.5 79

626.5 77

626.5 73

626.5 71

626.5 67

626.5 64

626.5 61

626.5 58

626.5 55

626.5 52

626.5 51

626.5 50

626.6 49

626.6 49

626.6 49

626.6 48

626.6 47

626.6 46

626.6 44

626.6 42

626.6 40

626.6 39

626.6 38

626.6 37

626.6 36

626.6 34

626.7 34

626.7 33

626.7 33

626.7 34

626.7 35

626.7 37

626.7 39

626.7 39

626.7 40

626.7 40

626.7 41

626.7 40

626.7 40

626.7 39

626.8 39

626.8 38

626.8 37

626.8 36

626.8 35

626.8 35

626.8 34

626.8 34

626.8 34

626.8 33

626.8 32

626.8 31

626.8 29

626.8 27

626.8 25

626.9 22

626.9 20

626.9 18

626.9 15

626.9 13

626.9 10

626.9 8

626.9 6

626.9 4

626.9 3

626.9 2

626.9 1

626.9 1

626.9 2

627.0 3

627.0 4

627.0 6

627.0 6

627.0 6

627.0 7

627.0 8

627.0 9

627.0 10

627.0 9

627.0 9

627.0 9

627.0 9

627.0 8

627.1 8

627.1 5

627.1 4

627.1 4

627.1 4

627.1 5

627.1 6

627.1 8

627.1 11

627.1 16

627.1 21

627.1 25

627.1 29

627.1 34

627.2 40

627.2 46

627.2 54

627.2 62

627.2 70

627.2 77

627.2 84

627.2 91

627.2 98

627.2 104

627.2 109

627.2 115

627.2 120

627.2 123

627.3 126

627.3 128

627.3 130

627.3 131

627.3 133

627.3 132

627.3 131

627.3 128

627.3 125

627.3 121

627.3 115

627.3 110

627.3 104

627.3 97

627.4 90

627.4 83

627.4 80

627.4 75

627.4 71

627.4 67

627.4 65

627.4 62

627.4 60

627.4 58

627.4 55

627.4 53

627.4 52

627.4 51

627.5 50

627.5 49

627.5 49

627.5 48

627.5 46

627.5 45

627.5 43

627.5 43

627.5 43

627.5 44

627.5 46

627.5 48

627.5 49

627.5 50

627.6 51

627.6 52

627.6 53

627.6 53

627.6 53

627.6 52

627.6 52

627.6 51

627.6 50

627.6 49

627.6 48

627.6 47

627.6 45

627.6 44

627.7 42

627.7 42

627.7 41

627.7 40

627.7 39

627.7 38

627.7 36

627.7 34

627.7 33

627.7 32

627.7 30

627.7 28

627.7 25

627.7 23

627.8 20

627.8 19

627.8 17

627.8 15

627.8 14

627.8 12

627.8 12

627.8 13

627.8 14

627.8 14

627.8 13

627.8 13

627.8 10

627.8 9

627.9 8

627.9 8

627.9 6

627.9 6

627.9 5

627.9 5

627.9 4

627.9 3

627.9 3

627.9 2

627.9 2

627.9 1

627.9 -0

627.9 -0

628.0 1

628.0 2

628.0 1

628.0 1

628.0 2

628.0 3

628.0 3

628.0 3

628.0 4

628.0 4

628.0 4

628.0 4

628.0 4

628.0 3

628.1 3

628.1 2

628.1 2

628.1 1

628.1 1

628.1 2

628.1 2

628.1 3

628.1 3

628.1 3

628.1 4

628.1 4

628.1 4

628.1 7

628.2 9

628.2 11

628.2 13

628.2 16

628.2 19

628.2 21

628.2 23

628.2 26

628.2 28

628.2 30

628.2 31

628.2 32

628.2 34

628.2 35

628.3 36

628.3 38

628.3 39

628.3 41

628.3 42

628.3 44

628.3 45

628.3 46

628.3 47

628.3 48

628.3 48

628.3 47

628.3 47

628.3 45

628.4 44

628.4 44

628.4 43

628.4 42

628.4 42

628.4 41

628.4 40

628.4 38

628.4 37

628.4 37

628.4 36

628.4 35

628.4 35

628.4 36

628.5 34

628.5 33

628.5 32

628.5 31

628.5 30

628.5 28

628.5 27

628.5 26

628.5 24

628.5 24

628.5 25

628.5 24

628.5 25

628.5 26

628.6 26

628.6 28

628.6 28

628.6 29

628.6 30

628.6 30

628.6 30

628.6 29

628.6 28

628.6 28

628.6 28

628.6 27

628.6 27

628.6 27

628.7 26

628.7 26

628.7 25

628.7 25

628.7 25

628.7 24

628.7 22

628.7 21

628.7 21

628.7 20

628.7 19

628.7 18

628.7 17

628.7 15

628.8 13

628.8 12

628.8 11

628.8 10

628.8 10

628.8 9

628.8 9

628.8 9

628.8 8

628.8 9

628.8 9

628.8 9

628.8 9

628.8 8

628.9 7

628.9 6

628.9 6

628.9 5

628.9 4

628.9 3

628.9 3

628.9 2

628.9 2

628.9 2

628.9 2

628.9 2

628.9 2

628.9 2

629.0 2

629.0 2

629.0 2

629.0 2

629.0 1

629.0 1

629.0 1

629.0 1

629.0 2

629.0 2

629.0 1

629.0 1

629.0 0

629.0 -0

629.1 -0

629.1 -1

629.1 -1

629.1 -0

629.1 -0

629.1 0

629.1 1

629.1 1

629.1 1

629.1 2

629.1 3

629.1 5

629.1 5

629.1 7

629.2 8

629.2 8

629.2 9

629.2 10

629.2 12

629.2 13

629.2 15

629.2 16

629.2 17

629.2 19

629.2 21

629.2 23

629.2 24

629.2 25

629.3 26

629.3 28

629.3 28

629.3 29

629.3 31

629.3 32

629.3 35

629.3 38

629.3 40

629.3 43

629.3 46

629.3 48

629.3 49

629.3 50

629.4 52

629.4 54

629.4 56

629.4 58

629.4 59

629.4 60

629.4 60

629.4 60

629.4 59

629.4 59

629.4 59

629.4 58

629.4 55

629.4 53

629.5 50

629.5 49

629.5 49

629.5 48

629.5 48

629.5 50

629.5 51

629.5 54

629.5 58

629.5 62

629.5 65

629.5 69

629.5 72

629.5 75

629.6 78

629.6 81

629.6 84

629.6 87

629.6 91

629.6 93

629.6 96

629.6 97

629.6 98

629.6 98

629.6 98

629.6 96

629.6 95

629.6 93

629.7 91

629.7 88

629.7 84

629.7 80

629.7 75

629.7 70

629.7 64

629.7 58

629.7 52

629.7 46

629.7 39

629.7 33

629.7 26

629.7 21

629.8 17

629.8 15

629.8 11

629.8 9

629.8 9

629.8 9

629.8 8

629.8 8

629.8 8

629.8 8

629.8 7

629.8 7

629.8 5

629.8 4

629.9 4

629.9 3

629.9 2

629.9 1

629.9 0

629.9 -0

629.9 -1

629.9 -1

629.9 -1

629.9 -2

629.9 -2

629.9 -3

629.9 -3

629.9 -4

630.0 -4

630.0 -3

630.0 -3

630.0 -2

630.0 -1

630.0 -1

630.0 -1

630.0 -1

630.0 -0

630.0 0

630.0 0

630.0 1

630.0 1

630.0 1

630.0 1

630.1 2

630.1 2

630.1 3

630.1 2

630.1 3

630.1 2

630.1 3

630.1 3

630.1 4

630.1 5

630.1 5

630.1 5

630.1 6

630.1 7

630.2 7

630.2 8

630.2 8

630.2 9

630.2 8

630.2 8

630.2 9

630.2 9

630.2 9

630.2 9

630.2 9

630.2 10

630.2 11

630.2 12

630.3 13

630.3 14

630.3 14

630.3 15

630.3 15

630.3 15

630.3 16

630.3 16

630.3 18

630.3 18

630.3 17

630.3 18

630.3 18

630.3 19

630.4 21

630.4 22

630.4 23

630.4 24

630.4 25

630.4 26

630.4 27

630.4 28

630.4 29

630.4 28

630.4 28

630.4 28

630.4 29

630.4 30

630.5 30

630.5 30

630.5 30

630.5 31

630.5 32

630.5 32

630.5 32

630.5 33

630.5 34

630.5 35

630.5 36

630.5 37

630.5 38

630.5 39

630.6 39

630.6 40

630.6 40

630.6 40

630.6 39

630.6 39

630.6 39

630.6 39

630.6 38

630.6 37

630.6 36

630.6 36

630.6 36

630.6 35

630.7 34

630.7 33

630.7 31

630.7 30

630.7 28

630.7 27

630.7 25

630.7 23

630.7 21

630.7 19

630.7 19

630.7 18

630.7 17

630.7 15

630.8 14

630.8 12

630.8 11

630.8 10

630.8 8

630.8 7

630.8 7

630.8 7

630.8 8

630.8 7

630.8 6

630.8 5

630.8 5

630.8 4

630.9 3

630.9 3

630.9 3

630.9 2

630.9 1

630.9 1

630.9 1

630.9 -0

630.9 -0

630.9 0

630.9 0

630.9 -0

630.9 0

630.9 0

631.0 1

631.0 1

631.0 1

631.0 1

631.0 2

631.0 2

631.0 2

631.0 2

631.0 3

631.0 3

631.0 3

631.0 3

631.0 3

631.0 2

631.1 2

631.1 2

631.1 2

631.1 2

631.1 2

631.1 2

631.1 3

631.1 4

631.1 4

631.1 4

631.1 3

631.1 3

631.1 3

631.1 3

631.2 3

631.2 4

631.2 5

631.2 5

631.2 6

631.2 6

631.2 5

631.2 6

631.2 7

631.2 7

631.2 7

631.2 8

631.2 10

631.2 11

631.3 12

631.3 13

631.3 15

631.3 16

631.3 18

631.3 19

631.3 21

631.3 23

631.3 24

631.3 25

631.3 26

631.3 28

631.3 30

631.3 31

631.4 32

631.4 33

631.4 35

631.4 35

631.4 36

631.4 37

631.4 36

631.4 36

631.4 35

631.4 34

631.4 35

631.4 36

631.4 36

631.4 37

631.5 38

631.5 38

631.5 38

631.5 38

631.5 36

631.5 33

631.5 33

631.5 33

631.5 33

631.5 33

631.5 35

631.5 37

631.5 38

631.5 39

631.6 41

631.6 43

631.6 44

631.6 45

631.6 47

631.6 48

631.6 50

631.6 50

631.6 51

631.6 52

631.6 52

631.6 52

631.6 52

631.6 51

631.7 49

631.7 48

631.7 47

631.7 45

631.7 43

631.7 41

631.7 39

631.7 37

631.7 36

631.7 34

631.7 33

631.7 30

631.7 27

631.7 25

631.8 21

631.8 18

631.8 15

631.8 11

631.8 8

631.8 6

631.8 6

631.8 5

631.8 4

631.8 3

631.8 3

631.8 2

631.8 2

631.8 1

631.9 1

631.9 1

631.9 0

631.9 -0

631.9 -1

631.9 -1

631.9 -1

631.9 -2

631.9 -2

631.9 -2

631.9 -2

631.9 -1

631.9 -1

631.9 -1

632.0 -1

632.0 -1

632.0 0

632.0 1

632.0 1

632.0 1

632.0 1

632.0 1

632.0 1

632.0 1

632.0 1

632.0 1

632.0 1

632.0 1

632.1 2

632.1 2

632.1 2

632.1 2

632.1 3

632.1 3

632.1 3

632.1 3

632.1 3

632.1 2

632.1 2

632.1 2

632.1 1

632.1 1

632.2 0

632.2 0

632.2 -0

632.2 -0

632.2 -0

632.2 -0

632.2 0

632.2 1

632.2 1

632.2 1

632.2 2

632.2 2

632.2 4

632.2 5

632.3 7

632.3 8

632.3 10

632.3 10

632.3 10

632.3 11

632.3 13

632.3 14

632.3 15

632.3 17

632.3 19

632.3 23

632.3 25

632.3 28

632.4 30

632.4 32

632.4 34

632.4 36

632.4 38

632.4 40

632.4 42

632.4 43

632.4 44

632.4 45

632.4 47

632.4 48

632.4 49

632.5 50

632.5 51

632.5 52

632.5 51

632.5 51

632.5 50

632.5 49

632.5 49

632.5 47

632.5 46

632.5 46

632.5 46

632.5 45

632.5 44

632.6 42

632.6 41

632.6 39

632.6 38

632.6 37

632.6 36

632.6 35

632.6 34

632.6 33

632.6 33

632.6 33

632.6 34

632.6 33

632.6 32

632.7 32

632.7 31

632.7 30

632.7 30

632.7 29

632.7 28

632.7 27

632.7 27

632.7 26

632.7 25

632.7 25

632.7 25

632.7 23

632.7 22

632.8 20

632.8 18

632.8 16

632.8 14

632.8 13

632.8 11

632.8 9

632.8 8

632.8 6

632.8 5

632.8 4

632.8 3

632.8 1

632.8 0

632.9 0

632.9 -0

632.9 0

632.9 -0

632.9 -1

632.9 -2

632.9 -2

632.9 -2

632.9 -2

632.9 -2

632.9 -2

632.9 -2

632.9 -2

632.9 -2

633.0 -2

633.0 -1

633.0 -1

633.0 -1

633.0 -1

633.0 -1

633.0 -1

633.0 -1

633.0 -1

633.0 -1

633.0 -1

633.0 -1

633.0 -1

633.0 -1

633.1 -1

633.1 -0

633.1 -0

633.1 -1

633.1 -0

633.1 -1

633.1 -0

633.1 -0

633.1 -0

633.1 0

633.1 1

633.1 2

633.1 2

633.1 3

633.2 4

633.2 4

633.2 5

633.2 5

633.2 5

633.2 6

633.2 6

633.2 7

633.2 8

633.2 8

633.2 10

633.2 11

633.2 11

633.2 12

633.3 12

633.3 13

633.3 14

633.3 15

633.3 16

633.3 17

633.3 19

633.3 21

633.3 23

633.3 24

633.3 25

633.3 27

633.3 28

633.3 30

633.4 32

633.4 34

633.4 35

633.4 38

633.4 40

633.4 41

633.4 43

633.4 44

633.4 45

633.4 46

633.4 47

633.4 47

633.4 47

633.4 48

633.5 48

633.5 49

633.5 49

633.5 49

633.5 50

633.5 51

633.5 50

633.5 49

633.5 46

633.5 43

633.5 40

633.5 39

633.5 42

633.5 47

633.6 53

633.6 60

633.6 67

633.6 73

633.6 79

633.6 85

633.6 91

633.6 94

633.6 98

633.6 101

633.6 103

633.6 105

633.6 107

633.6 108

633.7 109

633.7 108

633.7 107

633.7 104

633.7 100

633.7 97

633.7 93

633.7 89

633.7 84

633.7 80

633.7 75

633.7 69

633.7 64

633.7 58

633.8 52

633.8 45

633.8 38

633.8 31

633.8 24

633.8 16

633.8 8

633.8 1

633.8 -4

633.8 -7

633.8 -7

633.8 -3

633.8 -0

633.8 1

633.9 2

633.9 2

633.9 3

633.9 2

633.9 2

633.9 2

633.9 1

633.9 0

633.9 -0

633.9 -0

633.9 -1

633.9 -2

633.9 -2

633.9 -3

634.0 -4

634.0 -4

634.0 -5

634.0 -5

634.0 -5

634.0 -5

634.0 -5

634.0 -5

634.0 -4

634.0 -4

634.0 -4

634.0 -4

634.0 -4

634.0 -4

634.1 -4

634.1 -4

634.1 -2

634.1 -2

634.1 -1

634.1 0

634.1 1

634.1 1

634.1 2

634.1 2

634.1 2

634.1 2

634.1 3

634.1 2

634.2 3

634.2 2

634.2 2

634.2 2

634.2 3

634.2 3

634.2 3

634.2 4

634.2 4

634.2 4

634.2 5

634.2 5

634.2 5

634.2 5

634.3 3

634.3 2

634.3 0

634.3 -2

634.3 -4

634.3 -5

634.3 -6

634.3 -6

634.3 -4

634.3 2

634.3 10

634.3 20

634.3 30

634.3 41

634.4 51

634.4 62

634.4 71

634.4 80

634.4 88

634.4 95

634.4 101

634.4 106

634.4 110

634.4 113

634.4 115

634.4 115

634.4 116

634.4 117

634.5 119

634.5 120

634.5 122

634.5 122

634.5 122

634.5 121

634.5 120

634.5 117

634.5 113

634.5 109

634.5 104

634.5 98

634.5 91

634.5 86

634.6 80

634.6 75

634.6 69

634.6 65

634.6 62

634.6 60

634.6 61

634.6 64

634.6 68

634.6 73

634.6 76

634.6 77

634.6 77

634.6 77

634.7 76

634.7 74

634.7 71

634.7 68

634.7 64

634.7 60

634.7 55

634.7 49

634.7 43

634.7 39

634.7 34

634.7 31

634.7 30

634.7 29

634.8 27

634.8 24

634.8 21

634.8 19

634.8 16

634.8 14

634.8 11

634.8 8

634.8 6

634.8 6

634.8 5

634.8 4

634.8 4

634.8 5

634.9 4

634.9 4

634.9 4

634.9 4

634.9 3

634.9 3

634.9 3

634.9 3

634.9 2

634.9 1

634.9 1

634.9 1

634.9 1

634.9 1

635.0 1

635.0 1

635.0 1

635.0 0

635.0 1

635.0 1

635.0 1

635.0 1

635.0 1

635.0 1

635.0 2

635.0 2

635.0 2

635.0 1

635.1 1

635.1 1

635.1 1

635.1 1

635.1 1

635.1 0

635.1 1

635.1 1

635.1 2

635.1 2

635.1 3

635.1 3

635.1 2

635.1 3

635.2 3

635.2 3

635.2 3

635.2 3

635.2 3

635.2 3

635.2 3

635.2 2

635.2 3

635.2 3

635.2 4

635.2 6

635.2 6

635.2 6

635.3 7

635.3 7

635.3 8

635.3 7

635.3 8

635.3 10

635.3 12

635.3 15

635.3 18

635.3 20

635.3 23

635.3 27

635.3 30

635.3 33

635.4 37

635.4 40

635.4 44

635.4 47

635.4 49

635.4 51

635.4 53

635.4 55

635.4 56

635.4 56

635.4 57

635.4 59

635.4 61

635.4 63

635.5 64

635.5 67

635.5 70

635.5 72

635.5 74

635.5 75

635.5 75

635.5 75

635.5 76

635.5 76

635.5 76

635.5 75

635.5 74

635.5 73

635.6 72

635.6 71

635.6 70

635.6 68

635.6 70

635.6 70

635.6 70

635.6 68

635.6 67

635.6 65

635.6 63

635.6 62

635.6 59

635.7 56

635.7 53

635.7 50

635.7 47

635.7 42

635.7 38

635.7 34

635.7 30

635.7 26

635.7 23

635.7 21

635.7 19

635.7 18

635.7 17

635.8 15

635.8 14

635.8 14

635.8 13

635.8 12

635.8 10

635.8 8

635.8 7

635.8 6

635.8 6

635.8 4

635.8 4

635.8 3

635.8 3

635.9 2

635.9 0

635.9 0

635.9 0

635.9 0

635.9 -0

635.9 -1

635.9 -2

635.9 -2

635.9 -2

635.9 -2

635.9 -2

635.9 -2

635.9 -2

636.0 -3

636.0 -3

636.0 -3

636.0 -3

636.0 -3

636.0 -3

636.0 -3

636.0 -4

636.0 -4

636.0 -4

636.0 -3

636.0 -4

636.0 -3

636.0 -2

636.1 -1

636.1 -1

636.1 -1

636.1 -0

636.1 -0

636.1 0

636.1 1

636.1 1

636.1 1

636.1 1

636.1 1

636.1 1

636.1 1

636.1 1

636.2 2

636.2 2

636.2 3

636.2 3

636.2 3

636.2 2

636.2 2

636.2 2

636.2 2

636.2 3

636.2 3

636.2 3

636.2 4

636.2 4

636.3 5

636.3 6

636.3 7

636.3 7

636.3 7

636.3 6

636.3 7

636.3 8

636.3 10

636.3 12

636.3 13

636.3 15

636.3 17

636.3 18

636.4 20

636.4 22

636.4 24

636.4 26

636.4 29

636.4 31

636.4 32

636.4 32

636.4 33

636.4 35

636.4 35

636.4 37

636.4 38

636.4 39

636.5 40

636.5 41

636.5 43

636.5 44

636.5 44

636.5 45

636.5 45

636.5 45

636.5 45

636.5 45

636.5 46

636.5 45

636.5 45

636.5 45

636.6 44

636.6 42

636.6 41

636.6 40

636.6 39

636.6 39

636.6 41

636.6 43

636.6 46

636.6 49

636.6 53

636.6 56

636.6 59

636.6 62

636.7 65

636.7 67

636.7 69

636.7 71

636.7 72

636.7 73

636.7 72

636.7 72

636.7 73

636.7 73

636.7 72

636.7 71

636.7 70

636.7 68

636.8 66

636.8 65

636.8 62

636.8 58

636.8 53

636.8 49

636.8 44

636.8 40

636.8 36

636.8 32

636.8 28

636.8 22

636.8 18

636.8 14

636.9 10

636.9 6

636.9 4

636.9 1

636.9 -0

636.9 -1

636.9 -0

636.9 0

636.9 0

636.9 1

636.9 1

636.9 0

636.9 0

636.9 0

637.0 0

637.0 1

637.0 1

637.0 1

637.0 1

637.0 1

637.0 1

637.0 1

637.0 1

637.0 -0

637.0 -1

637.0 -1

637.0 -1

637.0 -1

637.1 -1

637.1 -1

637.1 -1

637.1 -2

637.1 -2

637.1 -1

637.1 -0

637.1 -0

637.1 -0

637.1 -0

637.1 0

637.1 1

637.1 1

637.1 2

637.2 2

637.2 2

637.2 1

637.2 -0

637.2 -2

637.2 -5

637.2 -8

637.2 -12

637.2 -15

637.2 -15

637.2 -13

637.2 -8

637.2 -1

637.2 8

637.3 20

637.3 34

637.3 47

637.3 59

637.3 71

637.3 82

637.3 93

637.3 103

637.3 113

637.3 122

637.3 130

637.3 137

637.3 142

637.4 147

637.4 152

637.4 157

637.4 160

637.4 160

637.4 160

637.4 159

637.4 156

637.4 153

637.4 149

637.4 144

637.4 138

637.4 130

637.4 123

637.5 114

637.5 105

637.5 94

637.5 82

637.5 71

637.5 59

637.5 48

637.5 39

637.5 32

637.5 29

637.5 28

637.5 29

637.5 32

637.5 34

637.6 36

637.6 37

637.6 38

637.6 36

637.6 35

637.6 33

637.6 33

637.6 34

637.6 33

637.6 34

637.6 35

637.6 34

637.6 35

637.6 36

637.7 36

637.7 37

637.7 37

637.7 36

637.7 36

637.7 36

637.7 37

637.7 36

637.7 37

637.7 37

637.7 37

637.7 37

637.7 37

637.7 38

637.8 37

637.8 36

637.8 34

637.8 34

637.8 32

637.8 31

637.8 29

637.8 27

637.8 25

637.8 23

637.8 20

637.8 18

637.8 15

637.8 12

637.9 9

637.9 7

637.9 5

637.9 4

637.9 2

637.9 1

637.9 1

637.9 2

637.9 1

637.9 1

637.9 0

637.9 -1

637.9 -0

637.9 -0

638.0 -1

638.0 -1

638.0 -1

638.0 -1

638.0 -1

638.0 -1

638.0 -1

638.0 -1

638.0 -1

638.0 -2

638.0 -2

638.0 -2

638.0 -1

638.0 -2

638.1 -2

638.1 -1

638.1 -1

638.1 -1

638.1 -1

638.1 -1

638.1 -1

638.1 -1

638.1 0

638.1 0

638.1 1

638.1 1

638.1 3

638.1 4

638.2 5

638.2 5

638.2 5

638.2 4

638.2 4

638.2 4

638.2 4

638.2 3

638.2 2

638.2 1

638.2 -2

638.2 -0

638.2 2

638.2 6

638.3 11

638.3 17

638.3 23

638.3 29

638.3 35

638.3 41

638.3 47

638.3 52

638.3 58

638.3 64

638.3 69

638.3 73

638.3 76

638.3 80

638.4 85

638.4 88

638.4 90

638.4 92

638.4 94

638.4 94

638.4 96

638.4 97

638.4 96

638.4 95

638.4 93

638.4 91

638.4 89

638.4 86

638.5 81

638.5 77

638.5 73

638.5 69

638.5 65

638.5 60

638.5 55

638.5 51

638.5 47

638.5 44

638.5 42

638.5 42

638.5 40

638.5 34

638.6 20

638.6 -5

638.6 -43

638.6 -88

638.6 -141

638.6 -188

638.6 -216

638.6 -208

638.6 -162

638.6 -81

638.6 20

638.6 139

638.6 271

638.6 412

638.7 551

638.7 686

638.7 814

638.7 935

638.7 1049

638.7 1152

638.7 1246

638.7 1329

638.7 1400

638.7 1461

638.7 1513

638.7 1552

638.7 1580

638.8 1596

638.8 1600

638.8 1593

638.8 1573

638.8 1541

638.8 1497

638.8 1441

638.8 1374

638.8 1294

638.8 1202

638.8 1098

638.8 982

638.8 855

638.8 718

638.9 571

638.9 418

638.9 268

638.9 129

638.9 13

638.9 -77

638.9 -126

638.9 -138

638.9 -121

638.9 -94

638.9 -66

638.9 -43

638.9 -22

638.9 -5

639.0 8

639.0 14

639.0 16

639.0 17

639.0 19

639.0 21

639.0 19

639.0 18

639.0 16

639.0 16

639.0 16

639.0 15

639.0 14

639.0 13

639.1 12

639.1 10

639.1 9

639.1 9

639.1 9

639.1 9

639.1 9

639.1 8

639.1 7

639.1 8

639.1 9

639.1 9

639.1 10

639.1 11

639.2 10

639.2 11

639.2 11

639.2 10

639.2 9

639.2 6

639.2 -0

639.2 -7

639.2 -20

639.2 -36

639.2 -53

639.2 -71

639.2 -82

639.2 -80

639.3 -62

639.3 -29

639.3 13

639.3 66

639.3 125

639.3 186

639.3 245

639.3 305

639.3 363

639.3 417

639.3 468

639.3 515

639.3 557

639.3 596

639.4 629

639.4 657

639.4 681

639.4 701

639.4 715

639.4 724

639.4 730

639.4 728

639.4 723

639.4 712

639.4 695

639.4 673

639.4 645

639.4 612

639.5 574

639.5 532

639.5 484

639.5 432

639.5 375

639.5 315

639.5 253

639.5 192

639.5 133

639.5 83

639.5 43

639.5 15

639.5 5

639.5 6

639.6 11

639.6 15

639.6 14

639.6 8

639.6 -3

639.6 -23

639.6 -36

639.6 -41

639.6 -33

639.6 -13

639.6 20

639.6 63

639.6 111

639.6 161

639.7 212

639.7 262

639.7 310

639.7 356

639.7 397

639.7 435

639.7 470

639.7 500

639.7 527

639.7 549

639.7 568

639.7 583

639.7 594

639.7 600

639.8 603

639.8 601

639.8 594

639.8 583

639.8 568

639.8 548

639.8 524

639.8 495

639.8 462

639.8 425

639.8 383

639.8 336

639.8 285

639.9 232

639.9 175

639.9 118

639.9 63

639.9 15

639.9 -24

639.9 -52

639.9 -61

639.9 -61

639.9 -50

639.9 -37

639.9 -22

639.9 -11

639.9 -3

640.0 1

640.0 5

640.0 7

640.0 9

640.0 10

640.0 10

640.0 10

640.0 11

640.0 11

640.0 11

640.0 11

640.0 13

640.0 13

640.0 13

640.1 13

640.1 14

640.1 15

640.1 15

640.1 16

640.1 16

640.1 16

640.1 17

640.1 18

640.1 20

640.1 21

640.1 22

640.1 24

640.1 26

640.2 29

640.2 30

640.2 32

640.2 33

640.2 33

640.2 33

640.2 31

640.2 27

640.2 21

640.2 14

640.2 6

640.2 -1

640.2 -6

640.2 -7

640.3 -1

640.3 10

640.3 26

640.3 45

640.3 69

640.3 94

640.3 119

640.3 143

640.3 165

640.3 187

640.3 207

640.3 225

640.3 241

640.3 256

640.4 269

640.4 281

640.4 291

640.4 298

640.4 304

640.4 307

640.4 310

640.4 311

640.4 310

640.4 306

640.4 300

640.4 292

640.4 283

640.4 270

640.5 255

640.5 237

640.5 218

640.5 196

640.5 171

640.5 146

640.5 121

640.5 95

640.5 70

640.5 49

640.5 33

640.5 22

640.5 16

640.5 15

640.6 16

640.6 17

640.6 19

640.6 20

640.6 22

640.6 22

640.6 22

640.6 24

640.6 27

640.6 34

640.6 41

640.6 49

640.6 57

640.6 67

640.7 76

640.7 86

640.7 95

640.7 103

640.7 110

640.7 117

640.7 123

640.7 129

640.7 134

640.7 138

640.7 141

640.7 143

640.7 144

640.7 145

640.8 144

640.8 143

640.8 140

640.8 136

640.8 131

640.8 126

640.8 120

640.8 112

640.8 104

640.8 95

640.8 85

640.8 74

640.8 62

640.9 49

640.9 37

640.9 26

640.9 17

640.9 10

640.9 6

640.9 2

640.9 1

640.9 1

640.9 1

640.9 3

640.9 3

640.9 4

640.9 4

641.0 5

641.0 6

641.0 6

641.0 6

641.0 6

641.0 6

641.0 6

641.0 7

641.0 8

641.0 7

641.0 8

641.0 7

641.0 7

641.0 7

641.1 7

641.1 7

641.1 7

641.1 8

641.1 8

641.1 8

641.1 10

641.1 11

641.1 12

641.1 14

641.1 15

641.1 15

641.1 16

641.1 18

641.2 19

641.2 19

641.2 20

641.2 20

641.2 21

641.2 21

641.2 20

641.2 20

641.2 20

641.2 17

641.2 15

641.2 13

641.2 13

641.2 15

641.3 18

641.3 24

641.3 34

641.3 47

641.3 62

641.3 77

641.3 92

641.3 105

641.3 118

641.3 131

641.3 144

641.3 156

641.3 166

641.3 176

641.4 185

641.4 193

641.4 200

641.4 206

641.4 212

641.4 216

641.4 218

641.4 219

641.4 219

641.4 217

641.4 214

641.4 209

641.4 203

641.4 196

641.5 187

641.5 177

641.5 166

641.5 154

641.5 141

641.5 126

641.5 111

641.5 98

641.5 84

641.5 71

641.5 61

641.5 53

641.5 48

641.5 45

641.6 43

641.6 45

641.6 46

641.6 46

641.6 45

641.6 44

641.6 42

641.6 40

641.6 38

641.6 38

641.6 37

641.6 37

641.6 37

641.6 37

641.7 39

641.7 40

641.7 40

641.7 40

641.7 40

641.7 40

641.7 40

641.7 40

641.7 41

641.7 40

641.7 40

641.7 40

641.7 40

641.8 39

641.8 38

641.8 37

641.8 36

641.8 34

641.8 32

641.8 30

641.8 28

641.8 27

641.8 26

641.8 23

641.8 21

641.8 19

641.8 17

641.9 14

641.9 12

641.9 9

641.9 8

641.9 6

641.9 5

641.9 4

641.9 3

641.9 1

641.9 1

641.9 1

641.9 2

641.9 3

641.9 3

642.0 4

642.0 3

642.0 3

642.0 2

642.0 1

642.0 2

642.0 2

642.0 2

642.0 2

642.0 2

642.0 2

642.0 3

642.0 3

642.0 2

642.1 2

642.1 2

642.1 2

642.1 2

642.1 2

642.1 2

642.1 3

642.1 5

642.1 8

642.1 10

642.1 13

642.1 16

642.1 18

642.1 21

642.2 25

642.2 29

642.2 32

642.2 36

642.2 39

642.2 43

642.2 44

642.2 46

642.2 48

642.2 51

642.2 53

642.2 54

642.2 54

642.2 55

642.3 55

642.3 55

642.3 56

642.3 58

642.3 60

642.3 64

642.3 68

642.3 72

642.3 75

642.3 77

642.3 79

642.3 81

642.3 80

642.3 80

642.4 81

642.4 82

642.4 82

642.4 82

642.4 82

642.4 82

642.4 83

642.4 84

642.4 83

642.4 83

642.4 82

642.4 81

642.4 79

642.4 78

642.5 78

642.5 76

642.5 74

642.5 71

642.5 67

642.5 64

642.5 59

642.5 56

642.5 53

642.5 49

642.5 45

642.5 41

642.5 38

642.6 36

642.6 34

642.6 32

642.6 32

642.6 32

642.6 31

642.6 32

642.6 31

642.6 31

642.6 29

642.6 27

642.6 26

642.6 24

642.6 23

642.7 24

642.7 23

642.7 23

642.7 22

642.7 21

642.7 22

642.7 22

642.7 20

642.7 20

642.7 18

642.7 18

642.7 17

642.7 16

642.7 16

642.8 17

642.8 17

642.8 16

642.8 15

642.8 14

642.8 14

642.8 13

642.8 13

642.8 12

642.8 11

642.8 10

642.8 8

642.8 7

642.8 6

642.9 4

642.9 2

642.9 1

642.9 -1

642.9 -2

642.9 -3

642.9 -3

642.9 -4

642.9 -4

642.9 -5

642.9 -5

642.9 -4

642.9 -4

642.9 -4

643.0 -5

643.0 -5

643.0 -4

643.0 -3

643.0 -3

643.0 -3

643.0 -2

643.0 -2

643.0 -2

643.0 -2

643.0 -1

643.0 -0

643.0 0

643.0 0

643.1 1

643.1 1

643.1 1

643.1 2

643.1 3

643.1 3

643.1 4

643.1 5

643.1 6

643.1 8

643.1 9

643.1 11

643.1 13

643.1 14

643.2 15

643.2 17

643.2 18

643.2 19

643.2 20

643.2 22

643.2 24

643.2 25

643.2 26

643.2 28

643.2 30

643.2 32

643.2 33

643.2 35

643.3 37

643.3 39

643.3 41

643.3 43

643.3 44

643.3 46

643.3 47

643.3 49

643.3 50

643.3 51

643.3 53

643.3 54

643.3 55

643.4 57

643.4 59

643.4 60

643.4 61

643.4 62

643.4 62

643.4 62

643.4 62

643.4 62

643.4 62

643.4 62

643.4 62

643.4 61

643.4 60

643.5 57

643.5 54

643.5 50

643.5 46

643.5 43

643.5 41

643.5 40

643.5 38

643.5 37

643.5 38

643.5 39

643.5 41

643.5 43

643.5 45

643.6 46

643.6 44

643.6 39

643.6 36

643.6 34

643.6 31

643.6 32

643.6 36

643.6 43

643.6 54

643.6 69

643.6 86

643.6 103

643.6 120

643.7 135

643.7 149

643.7 161

643.7 172

643.7 182

643.7 191

643.7 198

643.7 203

643.7 207

643.7 210

643.7 210

643.7 209

643.7 206

643.7 202

643.8 196

643.8 189

643.8 182

643.8 176

643.8 169

643.8 160

643.8 151

643.8 141

643.8 131

643.8 119

643.8 106

643.8 92

643.8 76

643.8 58

643.9 40

643.9 21

643.9 6

643.9 -3

643.9 -11

643.9 -16

643.9 -17

643.9 -15

643.9 -12

643.9 -7

643.9 -3

643.9 -1

643.9 -1

643.9 -1

644.0 -1

644.0 -0

644.0 -0

644.0 1

644.0 1

644.0 0

644.0 -0

644.0 -0

644.0 -0

644.0 -0

644.0 -0

644.0 0

644.0 1

644.1 1

644.1 2

644.1 2

644.1 3

644.1 3

644.1 4

644.1 4

644.1 5

644.1 5

644.1 6

644.1 8

644.1 11

644.1 12

644.1 15

644.2 17

644.2 18

644.2 19

644.2 21

644.2 24

644.2 25

644.2 26

644.2 27

644.2 28

644.2 29

644.2 31

644.2 32

644.2 32

644.2 33

644.3 34

644.3 34

644.3 35

644.3 34

644.3 33

644.3 33

644.3 32

644.3 33

644.3 33

644.3 32

644.3 31

644.3 30

644.3 29

644.3 30

644.4 29

644.4 29

644.4 28

644.4 28

644.4 28

644.4 28

644.4 28

644.4 27

644.4 28

644.4 29

644.4 30

644.4 31

644.4 31

644.4 32

644.5 32

644.5 31

644.5 31

644.5 31

644.5 31

644.5 29

644.5 28

644.5 28

644.5 28

644.5 28

644.5 29

644.5 29

644.5 28

644.5 28

644.6 28

644.6 27

644.6 25

644.6 22

644.6 22

644.6 21

644.6 20

644.6 22

644.6 25

644.6 28

644.6 33

644.6 39

644.6 45

644.6 51

644.7 56

644.7 61

644.7 66

644.7 69

644.7 72

644.7 74

644.7 78

644.7 81

644.7 83

644.7 84

644.7 85

644.7 85

644.7 85

644.8 84

644.8 82

644.8 80

644.8 77

644.8 74

644.8 70

644.8 67

644.8 63

644.8 59

644.8 54

644.8 50

644.8 44

644.8 38

644.8 32

644.9 26

644.9 19

644.9 12

644.9 6

644.9 1

644.9 -2

644.9 -4

644.9 -4

644.9 -3

644.9 -2

644.9 -1

644.9 -0

644.9 0

644.9 -0

645.0 0

645.0 -0

645.0 -0

645.0 -0

645.0 -1

645.0 -1

645.0 -0

645.0 0

645.0 1

645.0 1

645.0 1

645.0 1

645.0 2

645.0 2

645.1 1

645.1 1

645.1 1

645.1 1

645.1 1

645.1 1

645.1 1

645.1 1

645.1 0

645.1 0

645.1 1

645.1 2

645.1 2

645.1 3

645.2 4

645.2 5

645.2 6

645.2 7

645.2 7

645.2 9

645.2 10

645.2 11

645.2 13

645.2 14

645.2 15

645.2 17

645.2 19

645.2 22

645.3 24

645.3 26

645.3 28

645.3 31

645.3 33

645.3 35

645.3 36

645.3 38

645.3 40

645.3 43

645.3 44

645.3 45

645.3 46

645.3 46

645.4 47

645.4 48

645.4 49

645.4 50

645.4 50

645.4 52

645.4 52

645.4 53

645.4 54

645.4 54

645.4 55

645.4 54

645.4 53

645.5 52

645.5 52

645.5 51

645.5 49

645.5 47

645.5 46

645.5 46

645.5 44

645.5 44

645.5 43

645.5 42

645.5 41

645.5 41

645.5 42

645.6 42

645.6 41

645.6 42

645.6 42

645.6 42

645.6 41

645.6 40

645.6 39

645.6 40

645.6 40

645.6 40

645.6 41

645.6 41

645.6 42

645.7 42

645.7 44

645.7 44

645.7 45

645.7 45

645.7 45

645.7 45

645.7 44

645.7 43

645.7 41

645.7 39

645.7 37

645.7 35

645.7 32

645.8 30

645.8 29

645.8 26

645.8 23

645.8 21

645.8 18

645.8 16

645.8 13

645.8 11

645.8 9

645.8 8

645.8 6

645.8 6

645.8 5

645.9 3

645.9 2

645.9 1

645.9 -1

645.9 -1

645.9 -2

645.9 -2

645.9 -2

645.9 -1

645.9 -0

645.9 0

645.9 1

645.9 1

645.9 1

646.0 2

646.0 2

646.0 3

646.0 2

646.0 2

646.0 2

646.0 3

646.0 3

646.0 4

646.0 4

646.0 5

646.0 5

646.0 5

646.1 5

646.1 5

646.1 4

646.1 4

646.1 4

646.1 3

646.1 3

646.1 3

646.1 4

646.1 5

646.1 5

646.1 5

646.1 6

646.1 6

646.2 5

646.2 5

646.2 5

646.2 5

646.2 5

646.2 5

646.2 4

646.2 4

646.2 4

646.2 4

646.2 4

646.2 5

646.2 7

646.2 9

646.3 11

646.3 12

646.3 13

646.3 14

646.3 15

646.3 17

646.3 20

646.3 21

646.3 22

646.3 23

646.3 25

646.3 28

646.3 30

646.3 32

646.4 34

646.4 36

646.4 38

646.4 40

646.4 41

646.4 42

646.4 44

646.4 46

646.4 47

646.4 47

646.4 48

646.4 47

646.4 47

646.4 45

646.5 45

646.5 44

646.5 43

646.5 41

646.5 40

646.5 38

646.5 37

646.5 35

646.5 34

646.5 32

646.5 31

646.5 31

646.5 32

646.5 32

646.6 32

646.6 30

646.6 30

646.6 30

646.6 30

646.6 30

646.6 30

646.6 29

646.6 29

646.6 31

646.6 32

646.6 32

646.6 33

646.7 32

646.7 32

646.7 32

646.7 31

646.7 31

646.7 31

646.7 31

646.7 31

646.7 30

646.7 30

646.7 29

646.7 28

646.7 26

646.7 25

646.8 24

646.8 23

646.8 21

646.8 19

646.8 18

646.8 16

646.8 13

646.8 12

646.8 11

646.8 10

646.8 10

646.8 10

646.8 10

646.8 10

646.9 9

646.9 8

646.9 7

646.9 6

646.9 5

646.9 5

646.9 4

646.9 3

646.9 2

646.9 2

646.9 1

646.9 1

646.9 -0

646.9 -1

647.0 -2

647.0 -2

647.0 -2

647.0 -3

647.0 -3

647.0 -3

647.0 -4

647.0 -4

647.0 -4

647.0 -4

647.0 -5

647.0 -5

647.0 -5

647.0 -4

647.1 -4

647.1 -3

647.1 -2

647.1 -2

647.1 -1

647.1 -1

647.1 -1

647.1 0

647.1 0

647.1 1

647.1 1

647.1 2

647.1 2

647.1 3

647.2 3

647.2 3

647.2 3

647.2 4

647.2 4

647.2 5

647.2 6

647.2 6

647.2 6

647.2 6

647.2 8

647.2 9

647.2 10

647.3 12

647.3 13

647.3 15

647.3 17

647.3 18

647.3 19

647.3 20

647.3 22

647.3 24

647.3 27

647.3 29

647.3 32

647.3 33

647.3 35

647.4 37

647.4 40

647.4 43

647.4 44

647.4 45

647.4 45

647.4 47

647.4 47

647.4 48

647.4 49

647.4 50

647.4 50

647.4 50

647.4 49

647.5 48

647.5 48

647.5 48

647.5 49

647.5 50

647.5 51

647.5 51

647.5 50

647.5 46

647.5 44

647.5 41

647.5 39

647.5 38

647.5 40

647.6 45

647.6 51

647.6 58

647.6 67

647.6 76

647.6 86

647.6 96

647.6 105

647.6 114

647.6 122

647.6 129

647.6 134

647.6 138

647.6 143

647.7 146

647.7 148

647.7 149

647.7 149

647.7 148

647.7 147

647.7 144

647.7 141

647.7 137

647.7 131

647.7 125

647.7 118

647.7 112

647.7 104

647.8 97

647.8 89

647.8 81

647.8 71

647.8 60

647.8 49

647.8 36

647.8 25

647.8 15

647.8 6

647.8 0

647.8 -3

647.8 -3

647.9 -2

647.9 -0

647.9 1

647.9 3

647.9 5

647.9 6

647.9 7

647.9 6

647.9 6

647.9 6

647.9 5

647.9 5

647.9 5

647.9 5

648.0 4

648.0 4

648.0 4

648.0 4

648.0 4

648.0 3

648.0 3

648.0 3

648.0 3

648.0 3

648.0 3

648.0 2

648.0 2

648.0 1

648.1 1

648.1 1

648.1 1

648.1 -0

648.1 -0

648.1 -0

648.1 -1

648.1 -1

648.1 -1

648.1 -1

648.1 -1

648.1 -1

648.1 0

648.1 1

648.2 1

648.2 1

648.2 2

648.2 2

648.2 2

648.2 2

648.2 3

648.2 4

648.2 4

648.2 5

648.2 6

648.2 7

648.2 8

648.2 8

648.3 8

648.3 9

648.3 10

648.3 11

648.3 12

648.3 13

648.3 14

648.3 16

648.3 17

648.3 18

648.3 18

648.3 20

648.3 21

648.4 23

648.4 25

648.4 26

648.4 27

648.4 27

648.4 28

648.4 29

648.4 30

648.4 30

648.4 31

648.4 31

648.4 32

648.4 33

648.4 34

648.5 34

648.5 34

648.5 35

648.5 36

648.5 37

648.5 38

648.5 39

648.5 40

648.5 39

648.5 38

648.5 38

648.5 37

648.5 37

648.5 37

648.6 38

648.6 40

648.6 42

648.6 45

648.6 48

648.6 53

648.6 56

648.6 60

648.6 64

648.6 67

648.6 70

648.6 71

648.6 74

648.6 76

648.7 77

648.7 77

648.7 76

648.7 75

648.7 74

648.7 72

648.7 71

648.7 69

648.7 66

648.7 64

648.7 62

648.7 59

648.7 56

648.7 53

648.8 50

648.8 47

648.8 44

648.8 40

648.8 36

648.8 32

648.8 28

648.8 23

648.8 19

648.8 16

648.8 13

648.8 11

648.8 9

648.9 9

648.9 8

648.9 8

648.9 8

648.9 8

648.9 8

648.9 8

648.9 8

648.9 8

648.9 7

648.9 6

648.9 5

648.9 5

648.9 5

649.0 4

649.0 3

649.0 2

649.0 0

649.0 -0

649.0 -0

649.0 -1

649.0 -1

649.0 -1

649.0 -1

649.0 -1

649.0 -1

649.0 -0

649.0 -0

649.1 0

649.1 0

649.1 -0

649.1 -0

649.1 1

649.1 1

649.1 1

649.1 1

649.1 2

649.1 2

649.1 2

649.1 2

649.1 2

649.1 1

649.2 1

649.2 2

649.2 3

649.2 3

649.2 3

649.2 4

649.2 4

649.2 3

649.2 3

649.2 3

649.2 3

649.2 3

649.2 3

649.2 4

649.3 5

649.3 7

649.3 9

649.3 10

649.3 12

649.3 15

649.3 19

649.3 23

649.3 27

649.3 31

649.3 36

649.3 40

649.3 44

649.3 46

649.4 49

649.4 53

649.4 56

649.4 58

649.4 61

649.4 62

649.4 63

649.4 63

649.4 61

649.4 58

649.4 56

649.4 53

649.4 52

649.5 52

649.5 55

649.5 59

649.5 65

649.5 71

649.5 77

649.5 82

649.5 87

649.5 91

649.5 95

649.5 99

649.5 102

649.5 105

649.5 108

649.6 111

649.6 114

649.6 115

649.6 117

649.6 120

649.6 123

649.6 125

649.6 125

649.6 125

649.6 124

649.6 122

649.6 121

649.6 117

649.6 112

649.7 107

649.7 102

649.7 95

649.7 87

649.7 79

649.7 70

649.7 60

649.7 50

649.7 40

649.7 31

649.7 23

649.7 18

649.7 14

649.7 13

649.8 13

649.8 13

649.8 14

649.8 15

649.8 14

649.8 12

649.8 11

649.8 10

649.8 7

649.8 6

649.8 5

649.8 4

649.8 4

649.8 3

649.9 3

649.9 3

649.9 3

649.9 4

649.9 4

649.9 3

649.9 3

649.9 2

649.9 2

649.9 3

649.9 3

649.9 2

649.9 2

650.0 2

650.0 2

650.0 2

650.0 1

650.0 1

650.0 0

650.0 0

650.0 -1

650.0 -1

650.0 -2

650.0 -2

650.0 -2

650.0 -2

650.0 -3

650.1 -3

650.1 -3

650.1 -4

650.1 -4

650.1 -3

650.1 -2

650.1 -1

650.1 -1

650.1 -1

650.1 -1

650.1 -0

650.1 -0

650.1 -1

650.1 -1

650.2 -1

650.2 -0

650.2 1

650.2 2

650.2 2

650.2 2

650.2 3

650.2 3

650.2 2

650.2 2

650.2 4

650.2 4

650.2 4

650.2 5

650.3 5

650.3 5

650.3 4

650.3 1

650.3 -6

650.3 -15

650.3 -27

650.3 -43

650.3 -62

650.3 -78

650.3 -83

650.3 -69

650.3 -35

650.4 12

650.4 68

650.4 126

650.4 187

650.4 247

650.4 303

650.4 356

650.4 405

650.4 449

650.4 490

650.4 525

650.4 557

650.4 583

650.4 606

650.5 627

650.5 642

650.5 654

650.5 661

650.5 662

650.5 658

650.5 649

650.5 636

650.5 618

650.5 598

650.5 572

650.5 541

650.5 504

650.5 464

650.6 420

650.6 372

650.6 319

650.6 263

650.6 204

650.6 145

650.6 89

650.6 40

650.6 -1

650.6 -28

650.6 -37

650.6 -28

650.6 -9

650.6 11

650.7 25

650.7 35

650.7 38

650.7 41

650.7 41

650.7 40

650.7 38

650.7 36

650.7 33

650.7 31

650.7 30

650.7 29

650.7 28

650.7 28

650.8 28

650.8 27

650.8 26

650.8 24

650.8 23

650.8 22

650.8 22

650.8 21

650.8 20

650.8 20

650.8 18

650.8 16

650.8 16

650.9 15

650.9 14

650.9 14

650.9 12

650.9 10

650.9 9

650.9 8

650.9 6

650.9 5

650.9 3

650.9 2

650.9 2

650.9 2

650.9 1

651.0 -0

651.0 -1

651.0 -1

651.0 -1

651.0 -0

651.0 -1

651.0 -0

651.0 -0

651.0 -0

651.0 -0

651.0 0

651.0 0

651.0 0

651.0 0

651.1 1

651.1 2

651.1 2

651.1 2

651.1 3

651.1 3

651.1 4

651.1 4

651.1 3

651.1 3

651.1 4

651.1 4

651.1 4

651.1 4

651.2 4

651.2 4

651.2 4

651.2 4

651.2 4

651.2 5

651.2 5

651.2 5

651.2 6

651.2 6

651.2 6

651.2 7

651.2 7

651.2 7

651.3 8

651.3 10

651.3 13

651.3 14

651.3 17

651.3 19

651.3 19

651.3 17

651.3 15

651.3 15

651.3 19

651.3 24

651.3 32

651.4 43

651.4 57

651.4 72

651.4 88

651.4 103

651.4 118

651.4 131

651.4 144

651.4 156

651.4 167

651.4 177

651.4 186

651.4 192

651.4 197

651.5 203

651.5 207

651.5 210

651.5 212

651.5 212

651.5 212

651.5 210

651.5 207

651.5 203

651.5 198

651.5 191

651.5 184

651.5 175

651.5 166

651.6 156

651.6 146

651.6 134

651.6 121

651.6 107

651.6 92

651.6 77

651.6 62

651.6 50

651.6 42

651.6 37

651.6 36

651.6 34

651.6 35

651.7 35

651.7 36

651.7 35

651.7 33

651.7 31

651.7 29

651.7 26

651.7 24

651.7 21

651.7 19

651.7 16

651.7 14

651.7 12

651.8 12

651.8 11

651.8 11

651.8 10

651.8 10

651.8 9

651.8 9

651.8 9

651.8 9

651.8 8

651.8 7

651.8 7

651.8 6

651.8 6

651.9 6

651.9 5

651.9 5

651.9 4

651.9 4

651.9 3

651.9 3

651.9 2

651.9 2

651.9 1

651.9 0

651.9 -0

651.9 -1

651.9 -2

652.0 -2

652.0 -3

652.0 -2

652.0 -2

652.0 -2

652.0 -3

652.0 -2

652.0 -2

652.0 -2

652.0 -2

652.0 -1

652.0 -1

652.0 -1

652.0 -0

652.1 -0

652.1 -0

652.1 -1

652.1 -1

652.1 -1

652.1 -0

652.1 -0

652.1 0

652.1 1

652.1 2

652.1 2

652.1 2

652.1 3

652.1 5

652.2 5

652.2 6

652.2 7

652.2 6

652.2 7

652.2 8

652.2 9

652.2 11

652.2 10

652.2 11

652.2 12

652.2 13

652.2 14

652.3 15

652.3 17

652.3 19

652.3 21

652.3 23

652.3 25

652.3 25

652.3 26

652.3 26

652.3 26

652.3 26

652.3 27

652.3 27

652.3 29

652.4 32

652.4 36

652.4 40

652.4 43

652.4 46

652.4 49

652.4 52

652.4 54

652.4 57

652.4 59

652.4 59

652.4 61

652.4 62

652.4 64

652.5 64

652.5 64

652.5 65

652.5 64

652.5 64

652.5 64

652.5 64

652.5 63

652.5 61

652.5 58

652.5 57

652.5 55

652.5 52

652.5 50

652.6 48

652.6 45

652.6 41

652.6 36

652.6 29

652.6 21

652.6 13

652.6 6

652.6 2

652.6 2

652.6 5

652.6 12

652.6 20

652.7 31

652.7 41

652.7 51

652.7 60

652.7 66

652.7 73

652.7 79

652.7 85

652.7 90

652.7 95

652.7 99

652.7 102

652.7 105

652.7 107

652.8 108

652.8 108

652.8 108

652.8 107

652.8 106

652.8 104

652.8 101

652.8 97

652.8 93

652.8 87

652.8 81

652.8 74

652.8 66

652.8 58

652.9 49

652.9 39

652.9 29

652.9 18

652.9 7

652.9 -2

652.9 -9

652.9 -12

652.9 -14

652.9 -12

652.9 -9

652.9 -6

652.9 -3

652.9 -1

653.0 -0

653.0 0

653.0 -0

653.0 -1

653.0 -2

653.0 -2

653.0 -2

653.0 -2

653.0 -2

653.0 -2

653.0 -2

653.0 -2

653.0 -3

653.1 -3

653.1 -2

653.1 -2

653.1 -2

653.1 -2

653.1 -1

653.1 -1

653.1 -0

653.1 0

653.1 1

653.1 1

653.1 0

653.1 1

653.1 2

653.2 3

653.2 3

653.2 4

653.2 4

653.2 4

653.2 5

653.2 5

653.2 5

653.2 5

653.2 4

653.2 3

653.2 3

653.2 3

653.2 2

653.3 3

653.3 5

653.3 9

653.3 14

653.3 19

653.3 24

653.3 29

653.3 35

653.3 41

653.3 45

653.3 49

653.3 52

653.3 57

653.3 63

653.4 68

653.4 74

653.4 79

653.4 84

653.4 88

653.4 92

653.4 95

653.4 98

653.4 100

653.4 102

653.4 103

653.4 103

653.4 104

653.4 104

653.5 103

653.5 100

653.5 97

653.5 95

653.5 92

653.5 88

653.5 83

653.5 79

653.5 76

653.5 71

653.5 67

653.5 63

653.5 59

653.6 57

653.6 56

653.6 56

653.6 54

653.6 51

653.6 46

653.6 41

653.6 37

653.6 33

653.6 29

653.6 27

653.6 27

653.6 29

653.6 33

653.7 36

653.7 38

653.7 40

653.7 42

653.7 44

653.7 46

653.7 47

653.7 48

653.7 48

653.7 49

653.7 50

653.7 50

653.7 50

653.7 50

653.8 49

653.8 49

653.8 49

653.8 48

653.8 47

653.8 46

653.8 44

653.8 43

653.8 41

653.8 39

653.8 36

653.8 33

653.8 30

653.8 27

653.9 23

653.9 19

653.9 14

653.9 10

653.9 6

653.9 2

653.9 0

653.9 -1

653.9 -2

653.9 -1

653.9 -1

653.9 0

653.9 2

654.0 3

654.0 3

654.0 3

654.0 3

654.0 3

654.0 2

654.0 1

654.0 1

654.0 0

654.0 0

654.0 -0

654.0 -1

654.0 -1

654.0 -2

654.1 -2

654.1 -2

654.1 -2

654.1 -3

654.1 -3

654.1 -4

654.1 -4

654.1 -3

654.1 -3

654.1 -2

654.1 -2

654.1 -1

654.1 -0

654.1 1

654.2 1

654.2 2

654.2 2

654.2 3

654.2 4

654.2 4

654.2 4

654.2 4

654.2 4

654.2 3

654.2 3

654.2 4

654.2 5

654.2 7

654.3 8

654.3 10

654.3 13

654.3 16

654.3 19

654.3 22

654.3 26

654.3 29

654.3 31

654.3 35

654.3 37

654.3 39

654.3 42

654.4 43

654.4 45

654.4 46

654.4 47

654.4 49

654.4 50

654.4 52

654.4 53

654.4 53

654.4 53

654.4 53

654.4 53

654.4 53

654.4 52

654.5 51

654.5 50

654.5 48

654.5 47

654.5 45

654.5 43

654.5 40

654.5 37

654.5 36

654.5 33

654.5 32

654.5 32

654.5 31

654.5 31

654.6 32

654.6 33

654.6 33

654.6 34

654.6 35

654.6 34

654.6 34

654.6 34

654.6 34

654.6 34

654.6 34

654.6 34

654.6 34

654.6 35

654.7 36

654.7 36

654.7 36

654.7 37

654.7 37

654.7 37

654.7 37

654.7 36

654.7 34

654.7 33

654.7 33

654.7 32

654.7 30

654.8 29

654.8 27

654.8 27

654.8 25

654.8 24

654.8 22

654.8 20

654.8 18

654.8 16

654.8 14

654.8 12

654.8 10

654.8 9

654.8 6

654.9 5

654.9 4

654.9 2

654.9 1

654.9 0

654.9 -1

654.9 -2

654.9 -3

654.9 -3

654.9 -3

654.9 -3

654.9 -3

654.9 -2

654.9 -1

655.0 -0

655.0 -0

655.0 -0

655.0 1

655.0 1

655.0 1

655.0 1

655.0 1

655.0 1

655.0 1

655.0 2

655.0 2

655.0 1

655.0 1

655.1 1

655.1 1

655.1 1

655.1 1

655.1 0

655.1 0

655.1 -0

655.1 -0

655.1 -0

655.1 -0

655.1 -1

655.1 -1

655.1 -1

655.2 -1

655.2 -1

655.2 0

655.2 1

655.2 1

655.2 1

655.2 1

655.2 -1

655.2 -3

655.2 -6

655.2 -8

655.2 -7

655.2 -5

655.2 -2

655.3 6

655.3 14

655.3 24

655.3 34

655.3 44

655.3 54

655.3 63

655.3 71

655.3 79

655.3 87

655.3 94

655.3 99

655.3 104

655.3 109

655.4 112

655.4 115

655.4 118

655.4 119

655.4 121

655.4 121

655.4 121

655.4 121

655.4 121

655.4 119

655.4 115

655.4 111

655.4 106

655.5 102

655.5 96

655.5 91

655.5 85

655.5 76

655.5 67

655.5 59

655.5 50

655.5 42

655.5 35

655.5 30

655.5 28

655.5 28

655.5 30

655.6 32

655.6 35

655.6 36

655.6 37

655.6 36

655.6 34

655.6 33

655.6 31

655.6 29

655.6 27

655.6 26

655.6 25

655.6 23

655.6 22

655.7 20

655.7 18

655.7 17

655.7 17

655.7 16

655.7 16

655.7 15

655.7 15

655.7 15

655.7 14

655.7 13

655.7 11

655.7 11

655.7 11

655.8 12

655.8 12

655.8 11

655.8 11

655.8 10

655.8 11

655.8 11

655.8 11

655.8 10

655.8 10

655.8 10

655.8 10

655.8 9

655.9 8

655.9 7

655.9 5

655.9 4

655.9 2

655.9 1

655.9 1

655.9 -0

655.9 -1

655.9 -1

655.9 -1

655.9 -1

655.9 -2

655.9 -2

656.0 -2

656.0 -2

656.0 -2

656.0 -2

656.0 -2

656.0 -2

656.0 -3

656.0 -3

656.0 -3

656.0 -3

656.0 -3

656.0 -4

656.0 -3

656.0 -3

656.1 -2

656.1 -2

656.1 -3

656.1 -3

656.1 -2

656.1 -1

656.1 -1

656.1 -1

656.1 0

656.1 0

656.1 0

656.1 -0

656.1 -0

656.1 -0

656.2 0

656.2 1

656.2 1

656.2 0

656.2 -0

656.2 -0

656.2 -1

656.2 -2

656.2 -2

656.2 -4

656.2 -3

656.2 -1

656.2 2

656.3 5

656.3 9

656.3 13

656.3 18

656.3 23

656.3 27

656.3 32

656.3 37

656.3 42

656.3 46

656.3 51

656.3 55

656.3 59

656.3 63

656.4 67

656.4 69

656.4 70

656.4 71

656.4 72

656.4 73

656.4 73

656.4 73

656.4 72

656.4 70

656.4 68

656.4 66

656.4 64

656.4 62

656.5 60

656.5 56

656.5 52

656.5 47

656.5 43

656.5 39

656.5 35

656.5 32

656.5 29

656.5 26

656.5 25

656.5 25

656.5 25

656.5 26

656.6 26

656.6 26

656.6 26

656.6 26

656.6 26

656.6 25

656.6 26

656.6 25

656.6 25

656.6 25

656.6 25

656.6 24

656.6 22

656.7 21

656.7 19

656.7 17

656.7 15

656.7 14

656.7 13

656.7 12

656.7 11

656.7 10

656.7 9

656.7 7

656.7 7

656.7 7

656.7 7

656.8 6

656.8 6

656.8 6

656.8 5

656.8 6

656.8 6

656.8 6

656.8 6

656.8 6

656.8 6

656.8 6

656.8 6

656.8 5

656.8 4

656.9 4

656.9 4

656.9 3

656.9 2

656.9 2

656.9 2

656.9 2

656.9 2

656.9 2

656.9 1

656.9 2

656.9 1

656.9 1

657.0 1

657.0 2

657.0 2

657.0 2

657.0 2

657.0 2

657.0 2

657.0 2

657.0 2

657.0 2

657.0 2

657.0 3

657.0 3

657.0 3

657.1 3

657.1 4

657.1 4

657.1 4

657.1 4

657.1 4

657.1 4

657.1 4

657.1 4

657.1 4

657.1 4

657.1 4

657.1 4

657.1 4

657.2 5

657.2 5

657.2 5

657.2 6

657.2 7

657.2 8

657.2 10

657.2 10

657.2 10

657.2 11

657.2 10

657.2 11

657.2 11

657.2 12

657.3 15

657.3 19

657.3 24

657.3 28

657.3 33

657.3 39

657.3 45

657.3 49

657.3 53

657.3 57

657.3 61

657.3 65

657.3 68

657.4 72

657.4 76

657.4 79

657.4 82

657.4 85

657.4 87

657.4 90

657.4 92

657.4 95

657.4 96

657.4 98

657.4 99

657.4 99

657.4 98

657.5 96

657.5 94

657.5 91

657.5 89

657.5 87

657.5 83

657.5 78

657.5 74

657.5 70

657.5 65

657.5 61

657.5 57

657.5 55

657.5 53

657.6 52

657.6 51

657.6 49

657.6 47

657.6 44

657.6 42

657.6 40

657.6 37

657.6 33

657.6 30

657.6 28

657.6 25

657.6 24

657.7 21

657.7 20

657.7 17

657.7 16

657.7 15

657.7 14

657.7 13

657.7 14

657.7 13

657.7 12

657.7 12

657.7 12

657.7 11

657.7 10

657.8 9

657.8 9

657.8 8

657.8 8

657.8 8

657.8 8

657.8 8

657.8 8

657.8 9

657.8 9

657.8 8

657.8 8

657.8 7

657.8 7

657.9 6

657.9 6

657.9 5

657.9 5

657.9 6

657.9 6

657.9 5

657.9 5

657.9 4

657.9 3

657.9 2

657.9 2

657.9 1

657.9 1

658.0 0

658.0 0

658.0 0

658.0 1

658.0 1

658.0 1

658.0 1

658.0 2

658.0 2

658.0 2

658.0 2

658.0 3

658.0 2

658.1 2

658.1 2

658.1 2

658.1 1

658.1 1

658.1 2

658.1 2

658.1 1

658.1 1

658.1 1

658.1 1

658.1 0

658.1 0

658.1 0

658.2 0

658.2 0

658.2 0

658.2 0

658.2 0

658.2 1

658.2 1

658.2 2

658.2 3

658.2 4

658.2 4

658.2 5

658.2 6

658.2 7

658.3 8

658.3 11

658.3 14

658.3 17

658.3 20

658.3 22

658.3 25

658.3 27

658.3 29

658.3 31

658.3 34

658.3 36

658.3 38

658.4 39

658.4 40

658.4 42

658.4 43

658.4 44

658.4 46

658.4 46

658.4 47

658.4 47

658.4 47

658.4 47

658.4 46

658.4 45

658.4 44

658.5 43

658.5 42

658.5 40

658.5 39

658.5 37

658.5 35

658.5 34

658.5 31

658.5 29

658.5 26

658.5 24

658.5 23

658.5 22

658.5 21

658.6 21

658.6 22

658.6 23

658.6 23

658.6 22

658.6 21

658.6 20

658.6 20

658.6 19

658.6 17

658.6 16

658.6 16

658.6 15

658.6 14

658.7 13

658.7 12

658.7 12

658.7 12

658.7 12

658.7 12

658.7 11

658.7 11

658.7 11

658.7 11

658.7 11

658.7 10

658.7 10

658.8 9

658.8 9

658.8 8

658.8 7

658.8 6

658.8 5

658.8 5

658.8 6

658.8 6

658.8 6

658.8 6

658.8 7

658.8 8

658.8 9

658.9 9

658.9 9

658.9 9

658.9 9

658.9 9

658.9 9

658.9 8

658.9 8

658.9 7

658.9 5

658.9 4

658.9 4

658.9 3

658.9 3

659.0 3

659.0 2

659.0 2

659.0 2

659.0 2

659.0 1

659.0 1

659.0 1

659.0 0

659.0 0

659.0 -0

659.0 -1

659.0 -1

659.1 -2

659.1 -2

659.1 -2

659.1 -2

659.1 -2

659.1 -2

659.1 -1

659.1 -1

659.1 -0

659.1 -1

659.1 -1

659.1 -1

659.1 -1

659.1 -0

659.2 -0

659.2 -0

659.2 0

659.2 1

659.2 2

659.2 3

659.2 3

659.2 5

659.2 6

659.2 8

659.2 9

659.2 10

659.2 12

659.2 14

659.3 16

659.3 17

659.3 19

659.3 22

659.3 25

659.3 29

659.3 32

659.3 36

659.3 39

659.3 43

659.3 47

659.3 50

659.3 53

659.4 56

659.4 58

659.4 61

659.4 64

659.4 67

659.4 70

659.4 72

659.4 75

659.4 76

659.4 78

659.4 79

659.4 80

659.4 82

659.4 83

659.5 84

659.5 83

659.5 84

659.5 83

659.5 83

659.5 81

659.5 80

659.5 79

659.5 77

659.5 75

659.5 72

659.5 68

659.5 65

659.5 62

659.6 59

659.6 56

659.6 53

659.6 51

659.6 48

659.6 47

659.6 45

659.6 42

659.6 40

659.6 38

659.6 36

659.6 34

659.6 32

659.6 30

659.7 28

659.7 26

659.7 25

659.7 24

659.7 23

659.7 21

659.7 20

659.7 18

659.7 17

659.7 17

659.7 17

659.7 16

659.7 15

659.8 14

659.8 13

659.8 13

659.8 12

659.8 11

659.8 11

659.8 10

659.8 10

659.8 9

659.8 8

659.8 7

659.8 6

659.8 5

659.8 4

659.9 3

659.9 2

659.9 1

659.9 0

659.9 -0

659.9 0

659.9 0

659.9 -0

659.9 -1

659.9 -1

659.9 -2

659.9 -2

659.9 -3

659.9 -3

660.0 -4

660.0 -4

660.0 -5

660.0 -5

660.0 -5

660.0 -5

660.0 -5

660.0 -5

660.0 -4

660.0 -4

660.0 -4

660.0 -4

660.0 -4

660.1 -3

660.1 -3

660.1 -2

660.1 -2

660.1 -0

660.1 0

660.1 1

660.1 0

660.1 1

660.1 1

660.1 1

660.1 2

660.1 2

660.1 2

660.2 1

660.2 1

660.2 1

660.2 0

660.2 0

660.2 1

660.2 2

660.2 2

660.2 4

660.2 5

660.2 6

660.2 7

660.2 9

660.2 10

660.3 12

660.3 13

660.3 15

660.3 17

660.3 19

660.3 22

660.3 24

660.3 25

660.3 26

660.3 28

660.3 28

660.3 30

660.3 31

660.4 33

660.4 34

660.4 34

660.4 35

660.4 36

660.4 37

660.4 38

660.4 39

660.4 40

660.4 41

660.4 42

660.4 43

660.4 42

660.4 42

660.5 41

660.5 41

660.5 41

660.5 41

660.5 42

660.5 42

660.5 43

660.5 42

660.5 42

660.5 42

660.5 41

660.5 40

660.5 40

660.5 39

660.6 38

660.6 37

660.6 35

660.6 35

660.6 34

660.6 33

660.6 32

660.6 30

660.6 28

660.6 27

660.6 26

660.6 24

660.6 23

660.7 22

660.7 21

660.7 19

660.7 18

660.7 18

660.7 17

660.7 17

660.7 17

660.7 16

660.7 14

660.7 14

660.7 13

660.7 12

660.7 12

660.8 11

660.8 11

660.8 12

660.8 12

660.8 12

660.8 11

660.8 10

660.8 9

660.8 9

660.8 9

660.8 8

660.8 7

660.8 6

660.8 5

660.9 4

660.9 4

660.9 4

660.9 3

660.9 3

660.9 4

660.9 3

660.9 3

660.9 3

660.9 3

660.9 2

660.9 2

660.9 1

661.0 1

661.0 1

661.0 -0

661.0 -0

661.0 -0

661.0 -1

661.0 -1

661.0 -1

661.0 -2

661.0 -2

661.0 -2

661.0 -2

661.0 -1

661.0 -1

661.1 -0

661.1 0

661.1 1

661.1 1

661.1 1

661.1 0

661.1 0

661.1 0

661.1 0

661.1 0

661.1 0

661.1 -0

661.1 -0

661.1 1

661.2 1

661.2 1

661.2 0

661.2 1

661.2 1

661.2 2

661.2 4

661.2 5

661.2 6

661.2 8

661.2 9

661.2 12

661.2 15

661.3 17

661.3 19

661.3 21

661.3 23

661.3 27

661.3 30

661.3 33

661.3 37

661.3 39

661.3 41

661.3 43

661.3 45

661.3 48

661.3 51

661.4 55

661.4 58

661.4 60

661.4 63

661.4 66

661.4 68

661.4 69

661.4 70

661.4 71

661.4 71

661.4 71

661.4 70

661.4 68

661.4 66

661.5 63

661.5 59

661.5 56

661.5 54

661.5 54

661.5 56

661.5 57

661.5 57

661.5 58

661.5 59

661.5 61

661.5 63

661.5 64

661.6 64

661.6 64

661.6 65

661.6 66

661.6 68

661.6 69

661.6 69

661.6 69

661.6 69

661.6 68

661.6 67

661.6 67

661.6 68

661.6 68

661.7 68

661.7 67

661.7 66

661.7 63

661.7 61

661.7 58

661.7 54

661.7 50

661.7 46

661.7 41

661.7 36

661.7 31

661.7 26

661.7 20

661.8 15

661.8 10

661.8 8

661.8 6

661.8 6

661.8 6

661.8 5

661.8 2

661.8 2

661.8 2

661.8 1

661.8 1

661.8 0

661.8 -1

661.9 -0

661.9 -0

661.9 0

661.9 0

661.9 0

661.9 1

661.9 1

661.9 1

661.9 1

661.9 1

661.9 2

661.9 1

661.9 1

662.0 1

662.0 1

662.0 1

662.0 1

662.0 1

662.0 2

662.0 1

662.0 1

662.0 1

662.0 0

662.0 0

662.0 1

662.0 1

662.0 0

662.1 0

662.1 0

662.1 0

662.1 -1

662.1 -1

662.1 -1

662.1 -1

662.1 -1

662.1 -0

662.1 0

662.1 0

662.1 0

662.1 1

662.1 0

662.2 1

662.2 2

662.2 2

662.2 3

662.2 4

662.2 5

662.2 5

662.2 6

662.2 7

662.2 7

662.2 8

662.2 8

662.2 9

662.3 9

662.3 11

662.3 12

662.3 14

662.3 16

662.3 17

662.3 19

662.3 20

662.3 21

662.3 23

662.3 24

662.3 25

662.3 27

662.3 28

662.4 28

662.4 30

662.4 31

662.4 33

662.4 35

662.4 36

662.4 37

662.4 37

662.4 38

662.4 38

662.4 37

662.4 37

662.4 37

662.4 37

662.5 36

662.5 36

662.5 36

662.5 37

662.5 37

662.5 37

662.5 38

662.5 39

662.5 40

662.5 40

662.5 41

662.5 41

662.5 42

662.6 43

662.6 44

662.6 44

662.6 44

662.6 44

662.6 44

662.6 43

662.6 43

662.6 43

662.6 43

662.6 43

662.6 44

662.6 45

662.6 46

662.7 46

662.7 45

662.7 44

662.7 44

662.7 42

662.7 40

662.7 37

662.7 35

662.7 33

662.7 31

662.7 28

662.7 26

662.7 24

662.7 22

662.8 20

662.8 19

662.8 18

662.8 18

662.8 18

662.8 17

662.8 16

662.8 16

662.8 16

662.8 14

662.8 13

662.8 12

662.8 11

662.9 10

662.9 10

662.9 8

662.9 8

662.9 7

662.9 7

662.9 7

662.9 6

662.9 6

662.9 6

662.9 6

662.9 7

662.9 6

662.9 5

663.0 5

663.0 4

663.0 3

663.0 3

663.0 2

663.0 1

663.0 0

663.0 0

663.0 0

663.0 -0

663.0 -0

663.0 -1

663.0 -0

663.1 -0

663.1 -0

663.1 -1

663.1 -1

663.1 -1

663.1 -1

663.1 -1

663.1 -1

663.1 -1

663.1 -2

663.1 -2

663.1 -2

663.1 -2

663.1 -1

663.2 -1

663.2 -1

663.2 -0

663.2 0

663.2 1

663.2 1

663.2 2

663.2 4

663.2 5

663.2 7

663.2 9

663.2 10

663.2 11

663.2 12

663.3 13

663.3 15

663.3 17

663.3 19

663.3 22

663.3 23

663.3 25

663.3 28

663.3 30

663.3 34

663.3 37

663.3 40

663.3 43

663.4 46

663.4 48

663.4 49

663.4 50

663.4 53

663.4 55

663.4 55

663.4 55

663.4 55

663.4 55

663.4 53

663.4 53

663.4 52

663.4 52

663.5 52

663.5 52

663.5 53

663.5 53

663.5 54

663.5 55

663.5 56

663.5 57

663.5 58

663.5 58

663.5 57

663.5 56

663.5 55

663.5 54

663.6 53

663.6 52

663.6 52

663.6 52

663.6 52

663.6 51

663.6 49

663.6 50

663.6 50

663.6 49

663.6 48

663.6 46

663.6 45

663.7 44

663.7 41

663.7 38

663.7 36

663.7 34

663.7 31

663.7 28

663.7 26

663.7 22

663.7 19

663.7 17

663.7 15

663.7 13

663.7 12

663.8 11

663.8 10

663.8 10

663.8 10

663.8 10

663.8 10

663.8 10

663.8 9

663.8 9

663.8 8

663.8 7

663.8 6

663.8 6

663.8 6

663.9 5

663.9 5

663.9 6

663.9 6

663.9 6

663.9 5

663.9 4

663.9 4

663.9 4

663.9 4

663.9 4

663.9 4

663.9 4

664.0 4

664.0 3

664.0 3

664.0 2

664.0 3

664.0 3

664.0 3

664.0 2

664.0 1

664.0 1

664.0 0

664.0 0

664.0 0

664.0 1

664.1 1

664.1 1

664.1 2

664.1 3

664.1 3

664.1 3

664.1 3

664.1 3

664.1 3

664.1 3

664.1 2

664.1 2

664.1 2

664.1 3

664.2 4

664.2 4

664.2 5

664.2 5

664.2 6

664.2 6

664.2 7

664.2 8

664.2 9

664.2 10

664.2 10

664.2 11

664.2 11

664.3 10

664.3 11

664.3 11

664.3 12

664.3 12

664.3 14

664.3 16

664.3 17

664.3 19

664.3 22

664.3 25

664.3 28

664.3 31

664.3 34

664.4 37

664.4 39

664.4 42

664.4 44

664.4 46

664.4 48

664.4 49

664.4 50

664.4 51

664.4 51

664.4 50

664.4 51

664.4 52

664.4 52

664.5 54

664.5 54

664.5 53

664.5 54

664.5 55

664.5 55

664.5 56

664.5 56

664.5 56

664.5 54

664.5 53

664.5 51

664.5 48

664.6 46

664.6 44

664.6 42

664.6 39

664.6 38

664.6 34

664.6 32

664.6 32

664.6 30

664.6 34

664.6 41

664.6 49

664.6 57

664.6 66

664.7 74

664.7 82

664.7 90

664.7 98

664.7 105

664.7 111

664.7 117

664.7 122

664.7 126

664.7 129

664.7 132

664.7 134

664.7 135

664.7 135

664.8 135

664.8 134

664.8 132

664.8 129

664.8 126

664.8 122

664.8 117

664.8 111

664.8 103

664.8 95

664.8 85

664.8 75

664.8 66

664.9 55

664.9 46

664.9 35

664.9 24

664.9 15

664.9 7

664.9 -2

664.9 -5

664.9 -6

664.9 -6

664.9 -4

664.9 -1

664.9 -0

664.9 -1

665.0 -0

665.0 -1

665.0 -1

665.0 1

665.0 1

665.0 1

665.0 1

665.0 1

665.0 1

665.0 1

665.0 0

665.0 -0

665.0 -1

665.1 -1

665.1 -1

665.1 -1

665.1 -1

665.1 -0

665.1 -0

665.1 -0

665.1 -0

665.1 -1

665.1 -0

665.1 -0

665.1 0

665.1 1

665.1 1

665.2 2

665.2 2

665.2 3

665.2 4

665.2 5

665.2 6

665.2 7

665.2 9

665.2 11

665.2 12

665.2 13

665.2 13

665.2 15

665.2 15

665.3 16

665.3 17

665.3 19

665.3 21

665.3 24

665.3 28

665.3 31

665.3 35

665.3 40

665.3 44

665.3 48

665.3 51

665.3 56

665.4 60

665.4 64

665.4 67

665.4 70

665.4 71

665.4 73

665.4 74

665.4 75

665.4 74

665.4 75

665.4 74

665.4 74

665.4 74

665.4 72

665.5 70

665.5 69

665.5 66

665.5 65

665.5 63

665.5 61

665.5 60

665.5 58

665.5 56

665.5 52

665.5 49

665.5 46

665.5 43

665.5 41

665.6 38

665.6 36

665.6 34

665.6 32

665.6 32

665.6 30

665.6 29

665.6 28

665.6 30

665.6 31

665.6 33

665.6 37

665.6 39

665.7 42

665.7 45

665.7 48

665.7 49

665.7 51

665.7 52

665.7 54

665.7 54

665.7 54

665.7 55

665.7 55

665.7 55

665.7 55

665.7 54

665.8 54

665.8 53

665.8 52

665.8 51

665.8 51

665.8 50

665.8 49

665.8 47

665.8 44

665.8 41

665.8 38

665.8 34

665.8 31

665.8 27

665.9 24

665.9 20

665.9 16

665.9 12

665.9 9

665.9 6

665.9 4

665.9 3

665.9 3

665.9 3

665.9 3

665.9 3

665.9 3

666.0 3

666.0 4

666.0 4

666.0 4

666.0 4

666.0 4

666.0 4

666.0 3

666.0 3

666.0 3

666.0 2

666.0 2

666.0 2

666.0 2

666.1 1

666.1 2

666.1 2

666.1 3

666.1 3

666.1 3

666.1 3

666.1 4

666.1 4

666.1 5

666.1 5

666.1 5

666.1 5

666.2 6

666.2 6

666.2 6

666.2 7

666.2 8

666.2 8

666.2 9

666.2 9

666.2 10

666.2 10

666.2 11

666.2 11

666.2 11

666.2 10

666.3 11

666.3 12

666.3 14

666.3 14

666.3 16

666.3 17

666.3 19

666.3 21

666.3 22

666.3 24

666.3 26

666.3 28

666.3 30

666.3 32

666.4 34

666.4 37

666.4 39

666.4 41

666.4 42

666.4 43

666.4 45

666.4 46

666.4 46

666.4 47

666.4 47

666.4 47

666.4 47

666.5 48

666.5 48

666.5 49

666.5 49

666.5 49

666.5 49

666.5 47

666.5 45

666.5 42

666.5 40

666.5 36

666.5 33

666.5 31

666.5 30

666.6 32

666.6 34

666.6 32

666.6 24

666.6 6

666.6 -22

666.6 -61

666.6 -108

666.6 -155

666.6 -186

666.6 -193

666.6 -162

666.6 -89

666.6 17

666.7 148

666.7 296

666.7 451

666.7 607

666.7 761

666.7 912

666.7 1054

666.7 1185

666.7 1305

666.7 1414

666.7 1512

666.7 1596

666.7 1666

666.8 1724

666.8 1770

666.8 1802

666.8 1820

666.8 1825

666.8 1816

666.8 1793

666.8 1756

666.8 1706

666.8 1645

666.8 1570

666.8 1483

666.8 1386

666.8 1277

666.9 1153

666.9 1018

666.9 869

666.9 709

666.9 543

666.9 375

666.9 216

666.9 74

666.9 -40

666.9 -115

666.9 -151

666.9 -153

666.9 -129

667.0 -93

667.0 -60

667.0 -33

667.0 -13

667.0 1

667.0 12

667.0 19

667.0 23

667.0 24

667.0 24

667.0 24

667.0 23

667.0 22

667.0 19

667.1 19

667.1 20

667.1 20

667.1 19

667.1 19

667.1 19

667.1 18

667.1 17

667.1 17

667.1 16

667.1 17

667.1 17

667.1 17

667.1 17

667.2 16

667.2 15

667.2 17

667.2 18

667.2 20

667.2 21

667.2 22

667.2 23

667.2 25

667.2 27

667.2 29

667.2 29

667.2 31

667.3 32

667.3 34

667.3 35

667.3 37

667.3 39

667.3 41

667.3 43

667.3 43

667.3 44

667.3 46

667.3 47

667.3 50

667.3 52

667.3 54

667.4 56

667.4 57

667.4 57

667.4 58

667.4 57

667.4 58

667.4 57

667.4 58

667.4 57

667.4 57

667.4 57

667.4 57

667.4 57

667.5 56

667.5 56

667.5 56

667.5 57

667.5 58

667.5 58

667.5 58

667.5 56

667.5 56

667.5 55

667.5 54

667.5 53

667.5 52

667.5 52

667.6 53

667.6 54

667.6 54

667.6 51

667.6 48

667.6 37

667.6 24

667.6 4

667.6 -19

667.6 -40

667.6 -53

667.6 -47

667.6 -25

667.6 11

667.7 59

667.7 115

667.7 175

667.7 236

667.7 297

667.7 355

667.7 411

667.7 460

667.7 506

667.7 548

667.7 585

667.7 618

667.7 646

667.8 669

667.8 687

667.8 700

667.8 707

667.8 710

667.8 706

667.8 697

667.8 684

667.8 665

667.8 643

667.8 616

667.8 584

667.8 548

667.8 508

667.9 462

667.9 411

667.9 355

667.9 294

667.9 231

667.9 165

667.9 100

667.9 40

667.9 -13

667.9 -51

667.9 -69

667.9 -70

667.9 -58

668.0 -44

668.0 -27

668.0 -12

668.0 -1

668.0 6

668.0 10

668.0 13

668.0 13

668.0 13

668.0 12

668.0 13

668.0 14

668.0 14

668.0 14

668.1 13

668.1 14

668.1 13

668.1 12

668.1 12

668.1 12

668.1 11

668.1 11

668.1 12

668.1 13

668.1 13

668.1 14

668.1 14

668.1 14

668.2 14

668.2 13

668.2 13

668.2 13

668.2 14

668.2 13

668.2 13

668.2 14

668.2 14

668.2 15

668.2 16

668.2 16

668.2 18

668.3 20

668.3 22

668.3 24

668.3 27

668.3 28

668.3 29

668.3 30

668.3 31

668.3 33

668.3 34

668.3 34

668.3 36

668.3 37

668.3 38

668.4 39

668.4 40

668.4 42

668.4 42

668.4 42

668.4 42

668.4 42

668.4 43

668.4 43

668.4 44

668.4 43

668.4 43

668.4 43

668.4 42

668.5 42

668.5 40

668.5 39

668.5 39

668.5 38

668.5 37

668.5 35

668.5 33

668.5 32

668.5 32

668.5 30

668.5 29

668.5 29

668.6 31

668.6 30

668.6 32

668.6 34

668.6 35

668.6 33

668.6 31

668.6 30

668.6 30

668.6 32

668.6 37

668.6 47

668.6 60

668.6 77

668.7 95

668.7 116

668.7 137

668.7 156

668.7 175

668.7 194

668.7 211

668.7 227

668.7 240

668.7 252

668.7 263

668.7 270

668.7 276

668.8 279

668.8 280

668.8 279

668.8 276

668.8 271

668.8 264

668.8 255

668.8 244

668.8 231

668.8 217

668.8 203

668.8 188

668.8 171

668.8 153

668.9 136

668.9 117

668.9 98

668.9 79

668.9 59

668.9 39

668.9 20

668.9 6

668.9 -6

668.9 -13

668.9 -16

668.9 -16

668.9 -13

668.9 -10

669.0 -6

669.0 -3

669.0 -0

669.0 0

669.0 1

669.0 3

669.0 4

669.0 4

669.0 5

669.0 5

669.0 6

669.0 6

669.0 5

669.1 5

669.1 6

669.1 6

669.1 5

669.1 5

669.1 6

669.1 6

669.1 5

669.1 5

669.1 4

669.1 5

669.1 5

669.1 6

669.1 5

669.2 6

669.2 6

669.2 7

669.2 8

669.2 9

669.2 10

669.2 12

669.2 13

669.2 14

669.2 15

669.2 17

669.2 19

669.2 21

669.3 22

669.3 24

669.3 26

669.3 29

669.3 31

669.3 32

669.3 34

669.3 36

669.3 39

669.3 41

669.3 43

669.3 43

669.3 44

669.3 44

669.4 44

669.4 45

669.4 46

669.4 46

669.4 46

669.4 47

669.4 47

669.4 46

669.4 45

669.4 45

669.4 45

669.4 46

669.4 45

669.5 44

669.5 42

669.5 41

669.5 40

669.5 40

669.5 40

669.5 40

669.5 38

669.5 38

669.5 37

669.5 37

669.5 36

669.5 35

669.5 34

669.6 35

669.6 36

669.6 37

669.6 38

669.6 39

669.6 39

669.6 40

669.6 41

669.6 41

669.6 42

669.6 43

669.6 43

669.6 45

669.6 47

669.7 50

669.7 54

669.7 58

669.7 62

669.7 65

669.7 67

669.7 69

669.7 70

669.7 71

669.7 72

669.7 72

669.7 72

669.7 70

669.8 69

669.8 67

669.8 65

669.8 64

669.8 62

669.8 60

669.8 57

669.8 53

669.8 49

669.8 46

669.8 42

669.8 38

669.8 34

669.8 30

669.9 27

669.9 24

669.9 21

669.9 16

669.9 12

669.9 9

669.9 6

669.9 4

669.9 2

669.9 0

669.9 0

669.9 -0

669.9 0

670.0 1

670.0 2

670.0 2

670.0 3

670.0 4

670.0 4

670.0 5

670.0 4

670.0 5

670.0 6

670.0 6

670.0 6

670.0 6

670.0 6

670.1 6

670.1 6

670.1 7

670.1 7

670.1 7

670.1 7

670.1 7

670.1 7

670.1 8

670.1 8

670.1 8

670.1 8

670.1 7

670.1 6

670.2 6

670.2 6

670.2 5

670.2 5

670.2 5

670.2 6

670.2 6

670.2 7

670.2 8

670.2 9

670.2 9

670.2 10

670.2 10

670.3 11

670.3 11

670.3 13

670.3 14

670.3 15

670.3 17

670.3 19

670.3 21

670.3 22

670.3 24

670.3 26

670.3 26

670.3 27

670.3 27

670.4 28

670.4 28

670.4 29

670.4 28

670.4 28

670.4 28

670.4 28

670.4 29

670.4 29

670.4 29

670.4 28

670.4 28

670.4 28

670.5 28

670.5 27

670.5 27

670.5 26

670.5 27

670.5 27

670.5 26

670.5 27

670.5 27

670.5 27

670.5 27

670.5 27

670.5 27

670.5 27

670.6 27

670.6 28

670.6 29

670.6 30

670.6 30

670.6 31

670.6 32

670.6 33

670.6 33

670.6 33

670.6 33

670.6 33

670.6 31

670.6 30

670.7 30

670.7 29

670.7 28

670.7 27

670.7 27

670.7 27

670.7 27

670.7 27

670.7 26

670.7 25

670.7 25

670.7 24

670.7 23

670.8 22

670.8 20

670.8 19

670.8 18

670.8 18

670.8 17

670.8 15

670.8 14

670.8 13

670.8 12

670.8 11

670.8 10

670.8 9

670.8 8

670.9 7

670.9 6

670.9 5

670.9 5

670.9 4

670.9 4

670.9 2

670.9 2

670.9 1

670.9 0

670.9 -0

670.9 -0

670.9 -1

671.0 -0

671.0 -0

671.0 0

671.0 1

671.0 1

671.0 1

671.0 2

671.0 2

671.0 3

671.0 3

671.0 3

671.0 4

671.0 5

671.0 6

671.1 6

671.1 7

671.1 7

671.1 7

671.1 7

671.1 7

671.1 7

671.1 8

671.1 8

671.1 8

671.1 7

671.1 7

671.1 8

671.2 8

671.2 9

671.2 9

671.2 9

671.2 8

671.2 9

671.2 9

671.2 10

671.2 12

671.2 14

671.2 17

671.2 19

671.2 21

671.2 23

671.3 25

671.3 29

671.3 32

671.3 35

671.3 36

671.3 39

671.3 41

671.3 44

671.3 46

671.3 48

671.3 49

671.3 51

671.3 52

671.3 52

671.4 52

671.4 52

671.4 52

671.4 52

671.4 52

671.4 51

671.4 50

671.4 49

671.4 48

671.4 47

671.4 47

671.4 46

671.4 46

671.5 46

671.5 45

671.5 44

671.5 43

671.5 41

671.5 41

671.5 41

671.5 40

671.5 40

671.5 40

671.5 40

671.5 39

671.5 38

671.5 38

671.6 38

671.6 37

671.6 37

671.6 36

671.6 34

671.6 32

671.6 31

671.6 29

671.6 27

671.6 25

671.6 23

671.6 22

671.6 20

671.7 17

671.7 15

671.7 14

671.7 13

671.7 12

671.7 11

671.7 10

671.7 8

671.7 8

671.7 8

671.7 9

671.7 10

671.7 10

671.7 10

671.8 10

671.8 11

671.8 10

671.8 10

671.8 10

671.8 9

671.8 9

671.8 8

671.8 8

671.8 8

671.8 9

671.8 8

671.8 8

671.9 8

671.9 7

671.9 6

671.9 6

671.9 5

671.9 4

671.9 3

671.9 2

671.9 1

671.9 -1

671.9 -1

671.9 -1

671.9 -2

671.9 -3

672.0 -4

672.0 -5

672.0 -5

672.0 -6

672.0 -6

672.0 -6

672.0 -5

672.0 -5

672.0 -4

672.0 -3

672.0 -3

672.0 -3

672.0 -3

672.0 -3

672.1 -2

672.1 -2

672.1 -1

672.1 -1

672.1 -1

672.1 -1

672.1 -0

672.1 1

672.1 2

672.1 3

672.1 4

672.1 4

672.1 5

672.2 5

672.2 6

672.2 7

672.2 6

672.2 7

672.2 7

672.2 8

672.2 7

672.2 8

672.2 9

672.2 9

672.2 11

672.2 11

672.2 13

672.3 14

672.3 15

672.3 17

672.3 19

672.3 20

672.3 22

672.3 24

672.3 25

672.3 27

672.3 28

672.3 28

672.3 28

672.3 29

672.4 30

672.4 30

672.4 30

672.4 30

672.4 30

672.4 29

672.4 29

672.4 30

672.4 30

672.4 31

672.4 31

672.4 31

672.4 30

672.4 29

672.5 28

672.5 27

672.5 27

672.5 25

672.5 24

672.5 24

672.5 24

672.5 23

672.5 23

672.5 23

672.5 24

672.5 25

672.5 26

672.6 27

672.6 28

672.6 29

672.6 30

672.6 30

672.6 31

672.6 31

672.6 30

672.6 30

672.6 29

672.6 29

672.6 28

672.6 28

672.6 27

672.7 26

672.7 25

672.7 23

672.7 22

672.7 21

672.7 20

672.7 20

672.7 19

672.7 19

672.7 17

672.7 16

672.7 14

672.7 13

672.8 12

672.8 11

672.8 11

672.8 10

672.8 8

672.8 7

672.8 7

672.8 7

672.8 6

672.8 5

672.8 5

672.8 5

672.8 5

672.8 5

672.9 5

672.9 5

672.9 5

672.9 4

672.9 3

672.9 3

672.9 3

672.9 2

672.9 2

672.9 2

672.9 1

672.9 1

672.9 1

672.9 -0

673.0 -1

673.0 -1

673.0 -1

673.0 -2

673.0 -1

673.0 -1

673.0 -1

673.0 -2

673.0 -2

673.0 -2

673.0 -2

673.0 -2

673.0 -1

673.1 -1

673.1 -1

673.1 -1

673.1 -1

673.1 -2

673.1 -3

673.1 -3

673.1 -3

673.1 -3

673.1 -2

673.1 -1

673.1 -1

673.1 -1

673.1 -0

673.2 -1

673.2 -0

673.2 1

673.2 2

673.2 3

673.2 5

673.2 6

673.2 8

673.2 10

673.2 11

673.2 13

673.2 14

673.2 15

673.3 16

673.3 18

673.3 20

673.3 22

673.3 25

673.3 27

673.3 28

673.3 30

673.3 32

673.3 34

673.3 35

673.3 35

673.3 33

673.3 31

673.4 29

673.4 27

673.4 26

673.4 27

673.4 30

673.4 36

673.4 44

673.4 53

673.4 62

673.4 71

673.4 82

673.4 93

673.4 102

673.5 111

673.5 119

673.5 126

673.5 133

673.5 139

673.5 144

673.5 148

673.5 151

673.5 153

673.5 154

673.5 153

673.5 152

673.5 150

673.5 147

673.6 143

673.6 140

673.6 136

673.6 130

673.6 123

673.6 115

673.6 106

673.6 96

673.6 86

673.6 75

673.6 64

673.6 51

673.6 39

673.7 28

673.7 19

673.7 12

673.7 8

673.7 6

673.7 6

673.7 8

673.7 9

673.7 11

673.7 11

673.7 13

673.7 15

673.7 16

673.7 17

673.8 17

673.8 16

673.8 16

673.8 15

673.8 14

673.8 14

673.8 13

673.8 13

673.8 13

673.8 12

673.8 11

673.8 11

673.8 10

673.8 10

673.9 10

673.9 9

673.9 8

673.9 7

673.9 6

673.9 6

673.9 5

673.9 5

673.9 4

673.9 4

673.9 4

673.9 3

673.9 3

674.0 3

674.0 3

674.0 3

674.0 3

674.0 3

674.0 3

674.0 2

674.0 2

674.0 2

674.0 2

674.0 1

674.0 1

674.0 1

674.0 1

674.1 0

674.1 0

674.1 0

674.1 -0

674.1 0

674.1 0

674.1 0

674.1 1

674.1 2

674.1 2

674.1 2

674.1 3

674.1 4

674.2 4

674.2 4

674.2 4

674.2 4

674.2 5

674.2 5

674.2 6

674.2 7

674.2 8

674.2 9

674.2 10

674.2 10

674.2 11

674.2 11

674.3 12

674.3 13

674.3 15

674.3 16

674.3 17

674.3 16

674.3 17

674.3 17

674.3 17

674.3 17

674.3 17

674.3 17

674.3 17

674.4 16

674.4 15

674.4 15

674.4 17

674.4 18

674.4 20

674.4 24

674.4 27

674.4 31

674.4 36

674.4 39

674.4 42

674.4 45

674.4 48

674.5 50

674.5 51

674.5 53

674.5 56

674.5 58

674.5 60

674.5 61

674.5 62

674.5 64

674.5 64

674.5 65

674.5 65

674.5 64

674.6 63

674.6 63

674.6 62

674.6 61

674.6 59

674.6 56

674.6 52

674.6 48

674.6 45

674.6 41

674.6 37

674.6 33

674.6 29

674.6 25

674.7 21

674.7 18

674.7 16

674.7 17

674.7 17

674.7 17

674.7 18

674.7 18

674.7 18

674.7 17

674.7 17

674.7 15

674.7 15

674.8 14

674.8 13

674.8 13

674.8 12

674.8 12

674.8 11

674.8 10

674.8 9

674.8 8

674.8 8

674.8 8

674.8 7

674.8 7

674.8 6

674.9 5

674.9 4

674.9 3

674.9 2

674.9 1

674.9 -1

674.9 -2

674.9 -2

674.9 -3

674.9 -4

674.9 -4

674.9 -3

674.9 -3

674.9 -3

675.0 -3

675.0 -4

675.0 -3

675.0 -3

675.0 -3

675.0 -2

675.0 -2

675.0 -2

675.0 -2

675.0 -2

675.0 -2

675.0 -1

675.0 -1

675.1 -1

675.1 -1

675.1 -1

675.1 -1

675.1 -0

675.1 -0

675.1 -0

675.1 -0

675.1 0

675.1 1

675.1 1

675.1 2

675.1 2

675.1 2

675.2 2

675.2 2

675.2 2

675.2 2

675.2 3

675.2 4

675.2 5

675.2 6

675.2 7

675.2 8

675.2 8

675.2 10

675.2 11

675.3 12

675.3 13

675.3 14

675.3 15

675.3 16

675.3 19

675.3 21

675.3 23

675.3 24

675.3 26

675.3 28

675.3 29

675.3 30

675.3 32

675.4 34

675.4 36

675.4 37

675.4 39

675.4 41

675.4 44

675.4 46

675.4 47

675.4 49

675.4 50

675.4 51

675.4 51

675.4 49

675.5 46

675.5 41

675.5 35

675.5 28

675.5 26

675.5 27

675.5 32

675.5 40

675.5 50

675.5 62

675.5 75

675.5 86

675.5 99

675.5 111

675.6 122

675.6 133

675.6 143

675.6 150

675.6 158

675.6 164

675.6 169

675.6 173

675.6 176

675.6 177

675.6 178

675.6 177

675.6 176

675.7 175

675.7 173

675.7 168

675.7 162

675.7 155

675.7 148

675.7 140

675.7 131

675.7 119

675.7 106

675.7 93

675.7 79

675.7 63

675.7 47

675.8 30

675.8 16

675.8 3

675.8 -7

675.8 -12

675.8 -12

675.8 -9

675.8 -6

675.8 -4

675.8 -2

675.8 -1

675.8 -0

675.8 -1

675.9 -0

675.9 -0

675.9 0

675.9 0

675.9 -1

675.9 -2

675.9 -2

675.9 -2

675.9 -2

675.9 -2

675.9 -2

675.9 -2

675.9 -2

675.9 -1

676.0 -1

676.0 -1

676.0 -1

676.0 -1

676.0 -0

676.0 0

676.0 1

676.0 1

676.0 1

676.0 1

676.0 2

676.0 2

676.0 2

676.1 2

676.1 2

676.1 2

676.1 2

676.1 2

676.1 2

676.1 2

676.1 3

676.1 4

676.1 4

676.1 4

676.1 4

676.1 4

676.1 5

676.2 5

676.2 6

676.2 6

676.2 6

676.2 6

676.2 6

676.2 6

676.2 6

676.2 7

676.2 7

676.2 7

676.2 8

676.2 9

676.3 10

676.3 10

676.3 10

676.3 12

676.3 12

676.3 13

676.3 13

676.3 13

676.3 13

676.3 12

676.3 10

676.3 10

676.3 11

676.3 12

676.4 16

676.4 21

676.4 27

676.4 33

676.4 39

676.4 46

676.4 53

676.4 59

676.4 64

676.4 69

676.4 73

676.4 75

676.4 78

676.5 80

676.5 80

676.5 79

676.5 79

676.5 79

676.5 78

676.5 79

676.5 81

676.5 86

676.5 91

676.5 97

676.5 103

676.5 109

676.5 114

676.6 117

676.6 119

676.6 121

676.6 122

676.6 122

676.6 121

676.6 118

676.6 115

676.6 112

676.6 109

676.6 106

676.6 104

676.6 103

676.6 102

676.7 102

676.7 101

676.7 100

676.7 97

676.7 93

676.7 88

676.7 82

676.7 75

676.7 67

676.7 59

676.7 51

676.7 42

676.7 33

676.8 24

676.8 15

676.8 7

676.8 2

676.8 -2

676.8 -3

676.8 -4

676.8 -2

676.8 0

676.8 3

676.8 5

676.8 6

676.8 7

676.8 7

676.9 6

676.9 5

676.9 5

676.9 5

676.9 5

676.9 4

676.9 4

676.9 4

676.9 4

676.9 5

676.9 5

676.9 5

676.9 4

677.0 4

677.0 3

677.0 2

677.0 1

677.0 1

677.0 -0

677.0 -1

677.0 -1

677.0 -2

677.0 -2

677.0 -3

677.0 -3

677.0 -4

677.0 -4

677.1 -4

677.1 -4

677.1 -4

677.1 -3

677.1 -3

677.1 -2

677.1 -2

677.1 -2

677.1 -2

677.1 -2

677.1 -1

677.1 0

677.1 1

677.2 1

677.2 1

677.2 1

677.2 2

677.2 3

677.2 4

677.2 5

677.2 6

677.2 7

677.2 8

677.2 9

677.2 10

677.2 10

677.2 12

677.3 13

677.3 14

677.3 16

677.3 18

677.3 20

677.3 22

677.3 25

677.3 27

677.3 29

677.3 32

677.3 34

677.3 36

677.3 40

677.4 44

677.4 47

677.4 51

677.4 54

677.4 58

677.4 62

677.4 65

677.4 69

677.4 72

677.4 75

677.4 77

677.4 79

677.4 80

677.4 80

677.5 79

677.5 78

677.5 77

677.5 78

677.5 78

677.5 79

677.5 79

677.5 81

677.5 82

677.5 83

677.5 84

677.5 85

677.5 85

677.6 85

677.6 85

677.6 85

677.6 84

677.6 82

677.6 81

677.6 79

677.6 77

677.6 74

677.6 72

677.6 69

677.6 66

677.6 64

677.6 62

677.7 60

677.7 56

677.7 53

677.7 50

677.7 46

677.7 42

677.7 38

677.7 34

677.7 30

677.7 25

677.7 20

677.7 15

677.7 11

677.8 7

677.8 4

677.8 2

677.8 0

677.8 0

677.8 2

677.8 2

677.8 3

677.8 5

677.8 7

677.8 8

677.8 9

677.8 10

677.8 10

677.9 10

677.9 10

677.9 10

677.9 10

677.9 11

677.9 11

677.9 11

677.9 10

677.9 9

677.9 9

677.9 8

677.9 8

677.9 8

678.0 8

678.0 7

678.0 6

678.0 5

678.0 5

678.0 4

678.0 3

678.0 2

678.0 2

678.0 2

678.0 1

678.0 1

678.0 0

678.0 -0

678.1 -0

678.1 -1

678.1 -0

678.1 -0

678.1 -0

678.1 -0

678.1 -1

678.1 -1

678.1 -1

678.1 -1

678.1 -2

678.1 -1

678.1 -1

678.2 -1

678.2 -0

678.2 0

678.2 0

678.2 -0

678.2 -0

678.2 0

678.2 0

678.2 0

678.2 1

678.2 2

678.2 4

678.2 5

678.2 7

678.3 8

678.3 8

678.3 9

678.3 10

678.3 12

678.3 14

678.3 16

678.3 17

678.3 19

678.3 20

678.3 22

678.3 24

678.3 26

678.4 27

678.4 28

678.4 29

678.4 31

678.4 32

678.4 34

678.4 35

678.4 37

678.4 38

678.4 39

678.4 41

678.4 42

678.4 42

678.4 43

678.5 43

678.5 42

678.5 40

678.5 39

678.5 38

678.5 38

678.5 38

678.5 38

678.5 38

678.5 39

678.5 38

678.5 38

678.5 37

678.6 37

678.6 36

678.6 35

678.6 34

678.6 34

678.6 34

678.6 33

678.6 32

678.6 31

678.6 30

678.6 30

678.6 29

678.6 29

678.6 28

678.7 26

678.7 25

678.7 25

678.7 24

678.7 24

678.7 24

678.7 23

678.7 22

678.7 21

678.7 19

678.7 18

678.7 17

678.7 16

678.8 14

678.8 13

678.8 12

678.8 11

678.8 12

678.8 12

678.8 12

678.8 13

678.8 12

678.8 12

678.8 12

678.8 12

678.8 12

678.8 12

678.9 11

678.9 11

678.9 9

678.9 9

678.9 8

678.9 7

678.9 6

678.9 6

678.9 5

678.9 4

678.9 4

678.9 3

678.9 3

679.0 2

679.0 1

679.0 -0

679.0 0

679.0 0

679.0 -0

679.0 -1

679.0 -1

679.0 -2

679.0 -1

679.0 -2

679.0 -1

679.0 -1

679.0 0

679.1 0

679.1 1

679.1 1

679.1 2

679.1 2

679.1 2

679.1 2

679.1 3

679.1 4

679.1 5

679.1 6

679.1 7

679.1 8

679.2 8

679.2 8

679.2 9

679.2 10

679.2 11

679.2 11

679.2 12

679.2 12

679.2 12

679.2 14

679.2 16

679.2 17

679.2 18

679.2 18

679.3 19

679.3 20

679.3 21

679.3 22

679.3 24

679.3 25

679.3 26

679.3 26

679.3 28

679.3 30

679.3 32

679.3 34

679.3 37

679.4 39

679.4 40

679.4 41

679.4 42

679.4 42

679.4 43

679.4 43

679.4 45

679.4 46

679.4 46

679.4 46

679.4 44

679.4 43

679.4 42

679.5 42

679.5 43

679.5 43

679.5 45

679.5 46

679.5 47

679.5 47

679.5 47

679.5 47

679.5 48

679.5 48

679.5 47

679.5 45

679.6 44

679.6 44

679.6 44

679.6 43

679.6 42

679.6 41

679.6 42

679.6 40

679.6 40

679.6 39

679.6 39

679.6 38

679.6 37

679.6 36

679.7 34

679.7 31

679.7 29

679.7 26

679.7 24

679.7 22

679.7 20

679.7 17

679.7 15

679.7 13

679.7 11

679.7 8

679.7 6

679.8 7

679.8 8

679.8 8

679.8 8

679.8 8

679.8 9

679.8 8

679.8 8

679.8 7

679.8 7

679.8 7

679.8 7

679.8 7

679.8 7

679.9 7

679.9 7

679.9 7

679.9 7

679.9 7

679.9 6

679.9 7

679.9 6

679.9 5

679.9 4

679.9 4

679.9 3

679.9 3

680.0 3

680.0 2

680.0 1

680.0 1

680.0 0

680.0 -0

680.0 -1

680.0 -1

680.0 -2

680.0 -2

680.0 -2

680.0 -2

680.0 -2

680.0 -2

680.1 -2

680.1 -2

680.1 -2

680.1 -3

680.1 -3

680.1 -4

680.1 -4

680.1 -3

680.1 -2

680.1 -1

680.1 0

680.1 2

680.1 3

680.2 4

680.2 5

680.2 7

680.2 8

680.2 10

680.2 10

680.2 12

680.2 13

680.2 14

680.2 14

680.2 14

680.2 15

680.2 17

680.2 18

680.3 19

680.3 20

680.3 21

680.3 22

680.3 22

680.3 22

680.3 22

680.3 22

680.3 23

680.3 23

680.3 25

680.3 25

680.3 28

680.4 29

680.4 30

680.4 31

680.4 32

680.4 33

680.4 33

680.4 34

680.4 34

680.4 35

680.4 36

680.4 37

680.4 36

680.4 36

680.4 37

680.5 37

680.5 38

680.5 39

680.5 40

680.5 40

680.5 41

680.5 40

680.5 39

680.5 37

680.5 35

680.5 34

680.5 34

680.5 34

680.6 34

680.6 33

680.6 32

680.6 33

680.6 33

680.6 32

680.6 32

680.6 32

680.6 33

680.6 34

680.6 36

680.6 37

680.6 38

680.7 39

680.7 40

680.7 41

680.7 42

680.7 42

680.7 42

680.7 42

680.7 42

680.7 42

680.7 41

680.7 41

680.7 41

680.7 41

680.7 40

680.8 41

680.8 40

680.8 39

680.8 39

680.8 37

680.8 35

680.8 32

680.8 29

680.8 25

680.8 22

680.8 19

680.8 16

680.8 15

680.9 13

680.9 11

680.9 9

680.9 8

680.9 7

680.9 6

680.9 5

680.9 3

680.9 2

680.9 0

680.9 -1

680.9 -2

680.9 -4

680.9 -5

681.0 -6

681.0 -6

681.0 -5

681.0 -4

681.0 -4

681.0 -5

681.0 -4

681.0 -4

681.0 -4

681.0 -3

681.0 -2

681.0 -2

681.0 -2

681.1 -1

681.1 -0

681.1 0

681.1 0

681.1 1

681.1 1

681.1 2

681.1 2

681.1 2

681.1 2

681.1 2

681.1 2

681.1 2

681.1 2

681.2 3

681.2 3

681.2 4

681.2 5

681.2 6

681.2 7

681.2 7

681.2 8

681.2 8

681.2 9

681.2 10

681.2 10

681.2 10

681.3 11

681.3 13

681.3 16

681.3 18

681.3 21

681.3 22

681.3 24

681.3 26

681.3 29

681.3 31

681.3 35

681.3 40

681.3 45

681.3 48

681.4 53

681.4 57

681.4 61

681.4 66

681.4 69

681.4 73

681.4 76

681.4 78

681.4 80

681.4 81

681.4 82

681.4 83

681.4 84

681.5 85

681.5 85

681.5 84

681.5 85

681.5 85

681.5 84

681.5 82

681.5 79

681.5 77

681.5 75

681.5 71

681.5 68

681.5 64

681.5 59

681.6 55

681.6 53

681.6 52

681.6 49

681.6 47

681.6 44

681.6 42

681.6 41

681.6 40

681.6 39

681.6 39

681.6 39

681.6 39

681.7 38

681.7 37

681.7 37

681.7 36

681.7 35

681.7 34

681.7 33

681.7 32

681.7 31

681.7 30

681.7 29

681.7 28

681.7 27

681.7 27

681.8 27

681.8 24

681.8 23

681.8 22

681.8 21

681.8 20

681.8 18

681.8 16

681.8 13

681.8 12

681.8 10

681.8 8

681.8 6

681.9 4

681.9 3

681.9 4

681.9 5

681.9 5

681.9 5

681.9 4

681.9 4

681.9 4

681.9 4

681.9 4

681.9 2

681.9 2

681.9 2

682.0 2

682.0 2

682.0 2

682.0 2

682.0 2

682.0 3

682.0 3

682.0 3

682.0 3

682.0 3

682.0 3

682.0 3

682.0 3

682.1 3

682.1 3

682.1 1

682.1 1

682.1 1

682.1 0

682.1 0

682.1 1

682.1 0

682.1 -0

682.1 -0

682.1 -0

682.1 0

682.1 1

682.2 1

682.2 2

682.2 3

682.2 3

682.2 4

682.2 4

682.2 5

682.2 5

682.2 5

682.2 6

682.2 6

682.2 7

682.2 7

682.3 8

682.3 9

682.3 10

682.3 11

682.3 12

682.3 12

682.3 13

682.3 13

682.3 14

682.3 16

682.3 18

682.3 20

682.3 21

682.3 23

682.4 24

682.4 25

682.4 26

682.4 28

682.4 30

682.4 31

682.4 32

682.4 34

682.4 34

682.4 35

682.4 36

682.4 38

682.4 39

682.5 39

682.5 40

682.5 40

682.5 40

682.5 39

682.5 38

682.5 36

682.5 34

682.5 28

682.5 19

682.5 3

682.5 -20

682.5 -47

682.6 -71

682.6 -85

682.6 -85

682.6 -71

682.6 -40

682.6 3

682.6 56

682.6 114

682.6 175

682.6 235

682.6 293

682.6 349

682.6 401

682.6 450

682.7 494

682.7 535

682.7 571

682.7 601

682.7 628

682.7 649

682.7 666

682.7 678

682.7 685

682.7 687

682.7 684

682.7 676

682.7 662

682.8 644

682.8 620

682.8 592

682.8 558

682.8 519

682.8 475

682.8 425

682.8 371

682.8 313

682.8 250

682.8 183

682.8 117

682.8 53

682.8 -3

682.9 -43

682.9 -65

682.9 -70

682.9 -65

682.9 -53

682.9 -37

682.9 -23

682.9 -13

682.9 -7

682.9 -2

682.9 -0

682.9 1

682.9 3

683.0 4

683.0 5

683.0 6

683.0 6

683.0 5

683.0 4

683.0 5

683.0 5

683.0 6

683.0 6

683.0 6

683.0 6

683.0 5

683.0 5

683.1 4

683.1 5

683.1 5

683.1 5

683.1 4

683.1 4

683.1 5

683.1 5

683.1 6

683.1 6

683.1 6

683.1 7

683.1 7

683.2 8

683.2 8

683.2 9

683.2 9

683.2 10

683.2 10

683.2 10

683.2 10

683.2 10

683.2 9

683.2 10

683.2 12

683.2 12

683.2 14

683.3 15

683.3 17

683.3 18

683.3 19

683.3 20

683.3 21

683.3 22

683.3 23

683.3 25

683.3 27

683.3 27

683.3 27

683.3 29

683.4 29

683.4 31

683.4 32

683.4 33

683.4 34

683.4 35

683.4 36

683.4 37

683.4 38

683.4 40

683.4 40

683.4 40

683.4 41

683.4 42

683.5 42

683.5 43

683.5 43

683.5 42

683.5 42

683.5 41

683.5 39

683.5 38

683.5 35

683.5 33

683.5 28

683.5 21

683.5 11

683.6 -1

683.6 -8

683.6 -11

683.6 -5

683.6 8

683.6 25

683.6 46

683.6 69

683.6 91

683.6 114

683.6 136

683.6 158

683.6 178

683.7 197

683.7 215

683.7 231

683.7 245

683.7 256

683.7 267

683.7 275

683.7 282

683.7 286

683.7 288

683.7 289

683.7 287

683.7 282

683.7 276

683.8 270

683.8 260

683.8 248

683.8 235

683.8 219

683.8 201

683.8 181

683.8 159

683.8 135

683.8 110

683.8 83

683.8 57

683.8 30

683.9 5

683.9 -13

683.9 -24

683.9 -25

683.9 -24

683.9 -17

683.9 -12

683.9 -8

683.9 -5

683.9 -3

683.9 -2

683.9 -1

683.9 -1

683.9 0

684.0 0

684.0 0

684.0 1

684.0 1

684.0 0

684.0 1

684.0 1

684.0 2

684.0 1

684.0 1

684.0 2

684.0 2

684.0 1

684.1 1

684.1 2

684.1 2

684.1 2

684.1 1

684.1 1

684.1 1

684.1 1

684.1 1

684.1 1

684.1 2

684.1 1

684.1 1

684.1 1

684.2 1

684.2 1

684.2 2

684.2 2

684.2 2

684.2 2

684.2 3

684.2 3

684.2 5

684.2 5

684.2 7

684.2 6

684.2 7

684.3 7

684.3 8

684.3 9

684.3 9

684.3 10

684.3 11

684.3 12

684.3 14

684.3 16

684.3 17

684.3 17

684.3 18

684.3 19

684.3 20

684.4 20

684.4 21

684.4 22

684.4 22

684.4 23

684.4 24

684.4 25

684.4 25

684.4 25

684.4 26

684.4 26

684.4 26

684.4 26

684.5 27

684.5 28

684.5 28

684.5 28

684.5 28

684.5 29

684.5 29

684.5 29

684.5 28

684.5 27

684.5 26

684.5 23

684.5 21

684.6 18

684.6 16

684.6 15

684.6 16

684.6 17

684.6 18

684.6 21

684.6 26

684.6 30

684.6 34

684.6 38

684.6 42

684.6 45

684.6 49

684.7 52

684.7 55

684.7 57

684.7 59

684.7 61

684.7 62

684.7 63

684.7 63

684.7 63

684.7 63

684.7 62

684.7 61

684.7 60

684.8 59

684.8 57

684.8 55

684.8 53

684.8 49

684.8 45

684.8 41

684.8 37

684.8 32

684.8 27

684.8 22

684.8 16

684.8 11

684.8 6

684.9 2

684.9 -1

684.9 -3

684.9 -3

684.9 -3

684.9 -3

684.9 -2

684.9 -0

684.9 0

684.9 0

684.9 -0

684.9 -0

684.9 0

685.0 0

685.0 0

685.0 0

685.0 0

685.0 0

685.0 0

685.0 1

685.0 1

685.0 1

685.0 2

685.0 2

685.0 2

685.0 3

685.0 3

685.1 4

685.1 4

685.1 4

685.1 4

685.1 3

685.1 3

685.1 3

685.1 4

685.1 5

685.1 5

685.1 5

685.1 5

685.1 6

685.2 6

685.2 6

685.2 6

685.2 6

685.2 7

685.2 7

685.2 8

685.2 9

685.2 11

685.2 13

685.2 14

685.2 17

685.2 18

685.2 20

685.3 22

685.3 24

685.3 25

685.3 26

685.3 28

685.3 29

685.3 32

685.3 34

685.3 35

685.3 37

685.3 38

685.3 38

685.3 36

685.4 29

685.4 9

685.4 -29

685.4 -92

685.4 -184

685.4 -294

685.4 -410

685.4 -501

685.4 -535

685.4 -491

685.4 -367

685.4 -173

685.4 79

685.5 370

685.5 679

685.5 990

685.5 1296

685.5 1590

685.5 1868

685.5 2128

685.5 2366

685.5 2582

685.5 2773

685.5 2943

685.5 3088

685.5 3208

685.5 3304

685.6 3375

685.6 3420

685.6 3441

685.6 3437

685.6 3407

685.6 3352

685.6 3274

685.6 3169

685.6 3040

685.6 2882

685.6 2698

685.6 2489

685.6 2253

685.7 1992

685.7 1706

685.7 1396

685.7 1070

685.7 737

685.7 414

685.7 123

685.7 -108

685.7 -266

685.7 -337

685.7 -331

685.7 -276

685.7 -201

685.7 -125

685.8 -57

685.8 -7

685.8 23

685.8 40

685.8 49

685.8 54

685.8 55

685.8 53

685.8 49

685.8 45

685.8 40

685.8 37

685.8 33

685.9 29

685.9 25

685.9 21

685.9 17

685.9 15

685.9 13

685.9 12

685.9 12

685.9 12

685.9 10

685.9 9

685.9 7

685.9 6

685.9 5

686.0 5

686.0 6

686.0 6

686.0 6

686.0 7

686.0 7

686.0 7

686.0 8

686.0 9

686.0 9

686.0 9

686.0 9

686.0 9

686.1 9

686.1 9

686.1 9

686.1 8

686.1 8

686.1 7

686.1 7

686.1 8

686.1 7

686.1 7

686.1 6

686.1 6

686.1 6

686.2 6

686.2 5

686.2 5

686.2 6

686.2 6

686.2 7

686.2 7

686.2 7

686.2 8

686.2 8

686.2 9

686.2 10

686.2 11

686.2 12

686.3 13

686.3 14

686.3 15

686.3 16

686.3 18

686.3 19

686.3 21

686.3 21

686.3 22

686.3 23

686.3 24

686.3 24

686.3 24

686.4 23

686.4 21

686.4 12

686.4 -5

686.4 -30

686.4 -66

686.4 -111

686.4 -156

686.4 -189

686.4 -193

686.4 -165

686.4 -105

686.4 -17

686.4 89

686.5 206

686.5 327

686.5 447

686.5 566

686.5 677

686.5 780

686.5 875

686.5 962

686.5 1040

686.5 1110

686.5 1171

686.5 1223

686.5 1265

686.6 1298

686.6 1322

686.6 1336

686.6 1339

686.6 1334

686.6 1318

686.6 1293

686.6 1257

686.6 1212

686.6 1158

686.6 1094

686.6 1019

686.6 934

686.7 839

686.7 735

686.7 622

686.7 501

686.7 373

686.7 245

686.7 124

686.7 15

686.7 -68

686.7 -117

686.7 -133

686.7 -119

686.7 -91

686.7 -59

686.8 -28

686.8 -5

686.8 9

686.8 18

686.8 22

686.8 24

686.8 22

686.8 19

686.8 17

686.8 15

686.8 13

686.8 11

686.8 10

686.9 8

686.9 6

686.9 5

686.9 4

686.9 3

686.9 1

686.9 0

686.9 -0

686.9 -0

686.9 -1

686.9 -0

686.9 0

686.9 0

686.9 -1

687.0 -1

687.0 -1

687.0 -0

687.0 1

687.0 2

687.0 2

687.0 3

687.0 4

687.0 4

687.0 5

687.0 5

687.0 5

687.0 6

687.1 7

687.1 8

687.1 9

687.1 9

687.1 9

687.1 9

687.1 9

687.1 9

687.1 9

687.1 10

687.1 10

687.1 10

687.1 11

687.1 12

687.2 12

687.2 13

687.2 13

687.2 14

687.2 14

687.2 14

687.2 13

687.2 13

687.2 13

687.2 13

687.2 13

687.2 13

687.2 14

687.3 15

687.3 15

687.3 17

687.3 18

687.3 19

687.3 21

687.3 22

687.3 23

687.3 24

687.3 25

687.3 25

687.3 26

687.3 27

687.4 28

687.4 30

687.4 31

687.4 28

687.4 26

687.4 22

687.4 13

687.4 7

687.4 4

687.4 5

687.4 10

687.4 18

687.4 32

687.4 50

687.5 70

687.5 91

687.5 112

687.5 131

687.5 150

687.5 168

687.5 184

687.5 199

687.5 212

687.5 224

687.5 235

687.5 243

687.5 250

687.6 255

687.6 259

687.6 261

687.6 260

687.6 259

687.6 255

687.6 251

687.6 244

687.6 235

687.6 225

687.6 213

687.6 199

687.6 183

687.6 167

687.7 148

687.7 129

687.7 108

687.7 84

687.7 61

687.7 40

687.7 21

687.7 4

687.7 -4

687.7 -7

687.7 -8

687.7 -7

687.7 -3

687.8 2

687.8 6

687.8 9

687.8 10

687.8 11

687.8 11

687.8 11

687.8 11

687.8 11

687.8 10

687.8 9

687.8 8

687.8 8

687.9 7

687.9 7

687.9 7

687.9 7

687.9 6

687.9 6

687.9 6

687.9 6

687.9 5

687.9 5

687.9 4

687.9 4

687.9 3

687.9 2

688.0 2

688.0 2

688.0 1

688.0 2

688.0 2

688.0 2

688.0 2

688.0 2

688.0 2

688.0 1

688.0 0

688.0 -1

688.0 -1

688.1 -1

688.1 -1

688.1 -1

688.1 -1

688.1 -1

688.1 0

688.1 1

688.1 1

688.1 2

688.1 2

688.1 3

688.1 3

688.1 4

688.1 4

688.2 5

688.2 6

688.2 6

688.2 7

688.2 8

688.2 8

688.2 9

688.2 10

688.2 11

688.2 12

688.2 13

688.2 14

688.2 15

688.3 16

688.3 18

688.3 19

688.3 20

688.3 21

688.3 22

688.3 22

688.3 22

688.3 23

688.3 24

688.3 25

688.3 25

688.3 25

688.4 25

688.4 26

688.4 25

688.4 25

688.4 24

688.4 24

688.4 24

688.4 22

688.4 22

688.4 22

688.4 22

688.4 23

688.4 24

688.4 26

688.5 29

688.5 31

688.5 34

688.5 37

688.5 40

688.5 42

688.5 44

688.5 46

688.5 49

688.5 51

688.5 52

688.5 52

688.5 53

688.6 53

688.6 53

688.6 54

688.6 54

688.6 53

688.6 52

688.6 50

688.6 49

688.6 48

688.6 46

688.6 45

688.6 43

688.6 40

688.6 37

688.7 34

688.7 30

688.7 27

688.7 24

688.7 22

688.7 19

688.7 17

688.7 14

688.7 12

688.7 12

688.7 12

688.7 11

688.7 12

688.8 12

688.8 13

688.8 13

688.8 13

688.8 13

688.8 13

688.8 13

688.8 12

688.8 11

688.8 10

688.8 8

688.8 7

688.8 6

688.9 6

688.9 5

688.9 5

688.9 4

688.9 4

688.9 2

688.9 1

688.9 0

688.9 0

688.9 1

688.9 1

688.9 1

688.9 1

688.9 1

689.0 1

689.0 1

689.0 1

689.0 1

689.0 2

689.0 2

689.0 3

689.0 3

689.0 2

689.0 2

689.0 2

689.0 3

689.0 3

689.1 3

689.1 3

689.1 3

689.1 4

689.1 4

689.1 5

689.1 5

689.1 5

689.1 5

689.1 4

689.1 4

689.1 4

689.1 3

689.1 2

689.2 2

689.2 2

689.2 2

689.2 1

689.2 1

689.2 1

689.2 1

689.2 2

689.2 2

689.2 2

689.2 3

689.2 3

689.2 4

689.3 6

689.3 7

689.3 9

689.3 11

689.3 14

689.3 17

689.3 20

689.3 23

689.3 26

689.3 28

689.3 31

689.3 33

689.3 35

689.4 37

689.4 39

689.4 41

689.4 42

689.4 43

689.4 45

689.4 45

689.4 46

689.4 45

689.4 45

689.4 46

689.4 45

689.4 45

689.4 44

689.5 43

689.5 42

689.5 41

689.5 40

689.5 38

689.5 36

689.5 36

689.5 35

689.5 34

689.5 34

689.5 33

689.5 34

689.5 34

689.6 35

689.6 36

689.6 37

689.6 38

689.6 38

689.6 39

689.6 39

689.6 40

689.6 40

689.6 39

689.6 38

689.6 37

689.6 36

689.6 34

689.7 33

689.7 32

689.7 31

689.7 30

689.7 28

689.7 26

689.7 24

689.7 22

689.7 20

689.7 19

689.7 18

689.7 16

689.7 13

689.8 11

689.8 10

689.8 8

689.8 7

689.8 6

689.8 5

689.8 5

689.8 4

689.8 4

689.8 4

689.8 4

689.8 4

689.8 3

689.9 3

689.9 3

689.9 2

689.9 2

689.9 1

689.9 1

689.9 1

689.9 -0

689.9 0

689.9 -0

689.9 -0

689.9 -0

689.9 -0

689.9 -0

690.0 -0

690.0 -0

690.0 -0

690.0 -0

690.0 -1

690.0 -1

690.0 -1

690.0 -2

690.0 -2

690.0 -2

690.0 -2

690.0 -2

690.0 -2

690.1 -3

690.1 -3

690.1 -3

690.1 -3

690.1 -3

690.1 -3

690.1 -2

690.1 -2

690.1 -2

690.1 -2

690.1 -1

690.1 -1

690.1 -1

690.1 -1

690.2 -1

690.2 -1

690.2 -1

690.2 -1

690.2 0

690.2 2

690.2 2

690.2 3

690.2 4

690.2 5

690.2 6

690.2 6

690.2 7

690.3 8

690.3 9

690.3 10

690.3 10

690.3 12

690.3 12

690.3 13

690.3 14

690.3 14

690.3 14

690.3 14

690.3 14

690.3 15

690.4 14

690.4 15

690.4 15

690.4 15

690.4 16

690.4 18

690.4 19

690.4 21

690.4 22

690.4 23

690.4 24

690.4 26

690.4 27

690.4 27

690.5 27

690.5 26

690.5 27

690.5 28

690.5 28

690.5 28

690.5 27

690.5 27

690.5 27

690.5 27

690.5 28

690.5 29

690.5 29

690.6 29

690.6 28

690.6 27

690.6 27

690.6 26

690.6 26

690.6 25

690.6 24

690.6 23

690.6 22

690.6 21

690.6 20

690.6 19

690.6 19

690.7 19

690.7 18

690.7 19

690.7 18

690.7 18

690.7 18

690.7 18

690.7 17

690.7 16

690.7 15

690.7 15

690.7 14

690.7 13

690.8 12

690.8 11

690.8 10

690.8 10

690.8 9

690.8 8

690.8 7

690.8 7

690.8 7

690.8 8

690.8 8

690.8 8

690.8 8

690.9 7

690.9 6

690.9 6

690.9 6

690.9 5

690.9 4

690.9 4

690.9 4

690.9 4

690.9 3

690.9 3

690.9 3

690.9 3

690.9 3

691.0 3

691.0 3

691.0 2

691.0 1

691.0 1

691.0 1

691.0 0

691.0 1

691.0 1

691.0 0

691.0 0

691.0 1

691.0 1

691.1 1

691.1 2

691.1 3

691.1 3

691.1 4

691.1 4

691.1 4

691.1 4

691.1 5

691.1 6

691.1 5

691.1 5

691.1 5

691.2 4

691.2 5

691.2 6

691.2 7

691.2 8

691.2 8

691.2 8

691.2 9

691.2 9

691.2 10

691.2 11

691.2 12

691.2 13

691.2 13

691.3 13

691.3 13

691.3 12

691.3 11

691.3 11

691.3 14

691.3 18

691.3 21

691.3 25

691.3 31

691.3 37

691.3 42

691.3 48

691.4 54

691.4 60

691.4 67

691.4 74

691.4 80

691.4 86

691.4 91

691.4 97

691.4 101

691.4 105

691.4 107

691.4 108

691.4 109

691.4 110

691.5 111

691.5 112

691.5 112

691.5 112

691.5 111

691.5 110

691.5 107

691.5 104

691.5 101

691.5 99

691.5 96

691.5 91

691.5 86

691.6 81

691.6 75

691.6 69

691.6 64

691.6 59

691.6 54

691.6 52

691.6 50

691.6 47

691.6 44

691.6 43

691.6 42

691.6 40

691.7 38

691.7 38

691.7 36

691.7 35

691.7 34

691.7 33

691.7 31

691.7 29

691.7 27

691.7 24

691.7 22

691.7 18

691.7 15

691.7 13

691.8 11

691.8 10

691.8 9

691.8 8

691.8 7

691.8 6

691.8 6

691.8 5

691.8 5

691.8 4

691.8 5

691.8 5

691.8 4

691.9 3

691.9 3

691.9 4

691.9 3

691.9 3

691.9 3

691.9 2

691.9 1

691.9 1

691.9 1

691.9 1

691.9 1

691.9 1

692.0 1

692.0 1

692.0 1

692.0 1

692.0 1

692.0 1

692.0 1

692.0 1

692.0 1

692.0 1

692.0 1

692.0 1

692.0 1

692.0 0

692.1 0

692.1 -0

692.1 -0

692.1 -1

692.1 -2

692.1 -2

692.1 -2

692.1 -3

692.1 -1

692.1 -1

692.1 -0

692.1 -1

692.1 -0

692.2 0

692.2 2

692.2 3

692.2 4

692.2 4

692.2 5

692.2 6

692.2 6

692.2 7

692.2 7

692.2 7

692.2 7

692.2 8

692.3 8

692.3 8

692.3 9

692.3 9

692.3 8

692.3 8

692.3 9

692.3 11

692.3 12

692.3 14

692.3 16

692.3 21

692.3 25

692.3 30

692.4 36

692.4 42

692.4 46

692.4 51

692.4 57

692.4 60

692.4 64

692.4 69

692.4 72

692.4 75

692.4 78

692.4 80

692.4 81

692.5 82

692.5 83

692.5 84

692.5 84

692.5 84

692.5 82

692.5 81

692.5 78

692.5 75

692.5 73

692.5 70

692.5 66

692.5 63

692.5 59

692.6 54

692.6 49

692.6 44

692.6 40

692.6 36

692.6 32

692.6 29

692.6 26

692.6 24

692.6 21

692.6 21

692.6 21

692.6 22

692.7 22

692.7 23

692.7 22

692.7 21

692.7 21

692.7 21

692.7 20

692.7 19

692.7 19

692.7 19

692.7 18

692.7 18

692.7 18

692.8 19

692.8 19

692.8 19

692.8 19

692.8 20

692.8 19

692.8 19

692.8 18

692.8 18

692.8 18

692.8 18

692.8 18

692.8 17

692.8 17

692.9 16

692.9 15

692.9 15

692.9 13

692.9 13

692.9 12

692.9 11

692.9 10

692.9 8

692.9 7

692.9 6

692.9 5

692.9 4

693.0 4

693.0 2

693.0 1

693.0 -0

693.0 -1

693.0 -1

693.0 -2

693.0 -2

693.0 -2

693.0 -2

693.0 -3

693.0 -3

693.0 -3

693.1 -3

693.1 -3

693.1 -4

693.1 -4

693.1 -4

693.1 -4

693.1 -5

693.1 -5

693.1 -4

693.1 -3

693.1 -3

693.1 -2

693.1 -1

693.1 -1

693.2 1

693.2 2

693.2 4

693.2 5

693.2 7

693.2 8

693.2 10

693.2 11

693.2 12

693.2 14

693.2 16

693.2 17

693.2 18

693.3 18

693.3 19

693.3 20

693.3 22

693.3 24

693.3 27

693.3 28

693.3 29

693.3 30

693.3 32

693.3 34

693.3 37

693.3 38

693.4 40

693.4 42

693.4 44

693.4 47

693.4 49

693.4 50

693.4 51

693.4 51

693.4 53

693.4 54

693.4 54

693.4 55

693.4 55

693.4 55

693.5 55

693.5 55

693.5 55

693.5 55

693.5 55

693.5 54

693.5 54

693.5 52

693.5 51

693.5 50

693.5 48

693.5 46

693.5 45

693.6 43

693.6 43

693.6 41

693.6 41

693.6 41

693.6 41

693.6 40

693.6 39

693.6 38

693.6 38

693.6 38

693.6 39

693.6 39

693.6 38

693.7 38

693.7 38

693.7 37

693.7 36

693.7 34

693.7 32

693.7 30

693.7 29

693.7 27

693.7 26

693.7 23

693.7 21

693.7 20

693.8 18

693.8 17

693.8 16

693.8 14

693.8 13

693.8 12

693.8 11

693.8 10

693.8 9

693.8 8

693.8 7

693.8 5

693.8 4

693.9 4

693.9 4

693.9 4

693.9 4

693.9 4

693.9 4

693.9 4

693.9 4

693.9 4

693.9 4

693.9 4

693.9 4

693.9 3

693.9 3

694.0 3

694.0 3

694.0 2

694.0 1

694.0 1

694.0 1

694.0 1

694.0 1

694.0 0

694.0 0

694.0 -0

694.0 0

694.0 0

694.1 1

694.1 0

694.1 0

694.1 -0

694.1 -0

694.1 -0

694.1 -0

694.1 -0

694.1 -0

694.1 -0

694.1 -1

694.1 -2

694.1 -1

694.2 -1

694.2 -0

694.2 1

694.2 3

694.2 3

694.2 4

694.2 6

694.2 7

694.2 9

694.2 10

694.2 11

694.2 12

694.2 12

694.2 12

694.3 13

694.3 13

694.3 14

694.3 14

694.3 14

694.3 15

694.3 14

694.3 15

694.3 14

694.3 14

694.3 14

694.3 14

694.3 15

694.4 16

694.4 17

694.4 20

694.4 21

694.4 24

694.4 26

694.4 27

694.4 29

694.4 29

694.4 30

694.4 31

694.4 32

694.4 34

694.5 36

694.5 39

694.5 40

694.5 42

694.5 43

694.5 44

694.5 45

694.5 46

694.5 46

694.5 44

694.5 41

694.5 37

694.5 33

694.5 31

694.6 31

694.6 31

694.6 32

694.6 32

694.6 33

694.6 34

694.6 36

694.6 38

694.6 39

694.6 41

694.6 43

694.6 45

694.6 48

694.7 51

694.7 55

694.7 60

694.7 65

694.7 70

694.7 73

694.7 76

694.7 78

694.7 79

694.7 81

694.7 82

694.7 83

694.7 84

694.8 84

694.8 83

694.8 82

694.8 79

694.8 76

694.8 73

694.8 69

694.8 64

694.8 58

694.8 51

694.8 44

694.8 37

694.8 31

694.8 26

694.9 23

694.9 21

694.9 19

694.9 17

694.9 14

694.9 12

694.9 11

694.9 8

694.9 6

694.9 4

694.9 1

694.9 -0

694.9 -1

695.0 -2

695.0 -3

695.0 -3

695.0 -2

695.0 -0

695.0 0

695.0 1

695.0 1

695.0 2

695.0 2

695.0 3

695.0 3

695.0 3

695.1 3

695.1 4

695.1 3

695.1 3

695.1 3

695.1 2

695.1 1

695.1 0

695.1 -1

695.1 -1

695.1 -1

695.1 -1

695.1 -1

695.1 -0

695.2 -0

695.2 1

695.2 2

695.2 3

695.2 4

695.2 6

695.2 6

695.2 7

695.2 8

695.2 9

695.2 10

695.2 11

695.2 12

695.3 13

695.3 15

695.3 16

695.3 18

695.3 20

695.3 22

695.3 24

695.3 26

695.3 28

695.3 30

695.3 32

695.3 33

695.3 34

695.4 35

695.4 36

695.4 37

695.4 38

695.4 38

695.4 38

695.4 39

695.4 39

695.4 40

695.4 41

695.4 42

695.4 43

695.4 43

695.4 43

695.5 43

695.5 43

695.5 43

695.5 44

695.5 44

695.5 44

695.5 44

695.5 43

695.5 42

695.5 40

695.5 39

695.5 38

695.5 36

695.6 34

695.6 32

695.6 33

695.6 32

695.6 33

695.6 33

695.6 35

695.6 36

695.6 36

695.6 36

695.6 35

695.6 36

695.6 36

695.7 36

695.7 36

695.7 37

695.7 38

695.7 38

695.7 39

695.7 40

695.7 41

695.7 41

695.7 42

695.7 42

695.7 42

695.7 40

695.7 39

695.8 38

695.8 37

695.8 36

695.8 35

695.8 34

695.8 33

695.8 30

695.8 28

695.8 25

695.8 22

695.8 19

695.8 17

695.8 14

695.9 12

695.9 9

695.9 8

695.9 7

695.9 7

695.9 5

695.9 4

695.9 4

695.9 3

695.9 1

695.9 -1

695.9 -2

695.9 -4

696.0 -4

696.0 -4

696.0 -4

696.0 -4

696.0 -3

696.0 -3

696.0 -2

696.0 -2

696.0 -2

696.0 -2

696.0 -2

696.0 -1

696.0 -1

696.0 -1

696.1 -2

696.1 -2

696.1 -2

696.1 -1

696.1 -1

696.1 -2

696.1 -3

696.1 -3

696.1 -2

696.1 -1

696.1 -2

696.1 -0

696.1 0

696.2 1

696.2 2

696.2 3

696.2 4

696.2 6

696.2 7

696.2 8

696.2 9

696.2 10

696.2 10

696.2 11

696.2 11

696.2 12

696.3 12

696.3 12

696.3 12

696.3 13

696.3 14

696.3 15

696.3 15

696.3 16

696.3 16

696.3 16

696.3 17

696.3 18

696.3 18

696.3 18

696.4 19

696.4 19

696.4 19

696.4 19

696.4 19

696.4 19

696.4 18

696.4 18

696.4 18

696.4 19

696.4 18

696.4 18

696.4 19

696.5 21

696.5 21

696.5 22

696.5 23

696.5 23

696.5 23

696.5 22

696.5 22

696.5 21

696.5 20

696.5 19

696.5 18

696.5 18

696.6 17

696.6 16

696.6 14

696.6 14

696.6 15

696.6 18

696.6 22

696.6 24

696.6 27

696.6 31

696.6 35

696.6 42

696.6 49

696.6 59

696.7 68

696.7 78

696.7 87

696.7 95

696.7 102

696.7 109

696.7 115

696.7 120

696.7 125

696.7 128

696.7 131

696.7 133

696.7 134

696.8 135

696.8 134

696.8 132

696.8 129

696.8 125

696.8 120

696.8 114

696.8 108

696.8 100

696.8 92

696.8 83

696.8 74

696.8 65

696.9 56

696.9 45

696.9 36

696.9 27

696.9 20

696.9 13

696.9 9

696.9 3

696.9 -2

696.9 -6

696.9 -8

696.9 -8

696.9 -8

696.9 -7

697.0 -5

697.0 -3

697.0 -3

697.0 -2

697.0 -2

697.0 -1

697.0 -1

697.0 -0

697.0 0

697.0 1

697.0 0

697.0 0

697.0 0

697.1 1

697.1 1

697.1 1

697.1 2

697.1 2

697.1 3

697.1 3

697.1 3

697.1 3

697.1 2

697.1 1

697.1 2

697.1 2

697.2 2

697.2 3

697.2 3

697.2 5

697.2 6

697.2 6

697.2 6

697.2 7

697.2 8

697.2 8

697.2 9

697.2 9

697.2 9

697.2 10

697.3 11

697.3 12

697.3 13

697.3 14

697.3 16

697.3 17

697.3 17

697.3 18

697.3 19

697.3 18

697.3 19

697.3 18

697.3 18

697.4 20

697.4 24

697.4 30

697.4 36

697.4 41

697.4 48

697.4 53

697.4 59

697.4 62

697.4 65

697.4 70

697.4 74

697.4 80

697.5 85

697.5 89

697.5 92

697.5 96

697.5 99

697.5 101

697.5 101

697.5 101

697.5 101

697.5 101

697.5 99

697.5 96

697.5 93

697.6 90

697.6 88

697.6 85

697.6 82

697.6 77

697.6 72

697.6 68

697.6 62

697.6 54

697.6 47

697.6 43

697.6 38

697.6 34

697.6 33

697.7 32

697.7 34

697.7 37

697.7 40

697.7 42

697.7 43

697.7 44

697.7 45

697.7 45

697.7 45

697.7 45

697.7 47

697.7 49

697.8 50

697.8 51

697.8 51

697.8 50

697.8 49

697.8 49

697.8 47

697.8 44

697.8 41

697.8 40

697.8 37

697.8 34

697.8 31

697.9 28

697.9 25

697.9 23

697.9 20

697.9 17

697.9 13

697.9 9

697.9 5

697.9 3

697.9 -1

697.9 -3

697.9 -4

697.9 -4

697.9 -4

698.0 -4

698.0 -3

698.0 -3

698.0 -2

698.0 -3

698.0 -2

698.0 -2

698.0 -1

698.0 -0

698.0 0

698.0 1

698.0 1

698.0 2

698.1 3

698.1 3

698.1 3

698.1 3

698.1 4

698.1 4

698.1 4

698.1 4

698.1 4

698.1 4

698.1 4

698.1 4

698.1 4

698.2 5

698.2 6

698.2 6

698.2 6

698.2 6

698.2 6

698.2 7

698.2 7

698.2 8

698.2 8

698.2 9

698.2 10

698.2 11

698.2 12

698.3 12

698.3 11

698.3 10

698.3 7

698.3 2

698.3 -5

698.3 -15

698.3 -28

698.3 -39

698.3 -45

698.3 -41

698.3 -29

698.3 -10

698.4 15

698.4 45

698.4 77

698.4 111

698.4 144

698.4 175

698.4 206

698.4 235

698.4 260

698.4 284

698.4 307

698.4 326

698.4 345

698.5 360

698.5 373

698.5 383

698.5 390

698.5 395

698.5 397

698.5 396

698.5 392

698.5 385

698.5 374

698.5 361

698.5 346

698.5 327

698.5 305

698.6 281

698.6 253

698.6 222

698.6 190

698.6 156

698.6 121

698.6 87

698.6 55

698.6 28

698.6 7

698.6 -2

698.6 -3

698.6 2

698.7 8

698.7 16

698.7 23

698.7 29

698.7 32

698.7 35

698.7 35

698.7 36

698.7 36

698.7 36

698.7 35

698.7 36

698.7 37

698.8 36

698.8 36

698.8 35

698.8 33

698.8 32

698.8 30

698.8 29

698.8 26

698.8 24

698.8 21

698.8 19

698.8 16

698.8 14

698.8 12

698.9 10

698.9 8

698.9 7

698.9 5

698.9 4

698.9 3

698.9 3

698.9 2

698.9 1

698.9 1

698.9 0

698.9 0

698.9 1

699.0 1

699.0 1

699.0 0

699.0 1

699.0 1

699.0 1

699.0 1

699.0 1

699.0 1

699.0 2

699.0 2

699.0 3

699.0 4

699.1 4

699.1 4

699.1 4

699.1 4

699.1 4

699.1 4

699.1 4

699.1 5

699.1 5

699.1 5

699.1 6

699.1 7

699.1 8

699.2 9

699.2 10

699.2 11

699.2 11

699.2 12

699.2 13

699.2 13

699.2 14

699.2 16

699.2 17

699.2 19

699.2 20

699.2 21

699.2 22

699.3 23

699.3 23

699.3 23

699.3 23

699.3 23

699.3 22

699.3 19

699.3 16

699.3 14

699.3 13

699.3 15

699.3 19

699.3 23

699.4 30

699.4 39

699.4 48

699.4 57

699.4 66

699.4 75

699.4 83

699.4 91

699.4 99

699.4 107

699.4 113

699.4 119

699.4 125

699.5 129

699.5 133

699.5 136

699.5 139

699.5 140

699.5 140

699.5 140

699.5 139

699.5 137

699.5 134

699.5 130

699.5 125

699.5 119

699.5 113

699.6 106

699.6 99

699.6 91

699.6 81

699.6 72

699.6 61

699.6 51

699.6 40

699.6 30

699.6 23

699.6 20

699.6 18

699.6 18

699.7 18

699.7 19

699.7 20

699.7 21

699.7 20

699.7 19

699.7 18

699.7 17

699.7 16

699.7 16

699.7 16

699.7 16

699.7 16

699.8 15

699.8 14

699.8 14

699.8 14

699.8 13

699.8 13

699.8 12

699.8 12

699.8 11

699.8 11

699.8 10

699.8 9

699.8 9

699.9 8

699.9 8

699.9 8

699.9 8

699.9 7

699.9 7

699.9 5

699.9 5

699.9 3

699.9 3

699.9 2

699.9 2

699.9 2

699.9 2

700.0 1

700.0 1

700.0 1

700.0 0

700.0 -0

700.0 -1

700.0 -2

700.0 -2

700.0 -2

700.0 -1

700.0 -1

700.0 -1

700.0 -0

700.1 -1

700.1 -1

700.1 -1

700.1 -1

700.1 -1

700.1 -1

700.1 -1

700.1 -0

700.1 1

700.1 2

700.1 3

700.1 3

700.1 3

700.2 4

700.2 4

700.2 4

700.2 4

700.2 5

700.2 6

700.2 6

700.2 7

700.2 8

700.2 9

700.2 10

700.2 12

700.2 13

700.2 14

700.3 15

700.3 16

700.3 16

700.3 17

700.3 17

700.3 16

700.3 16

700.3 17

700.3 18

700.3 17

700.3 18

700.3 19

700.3 21

700.4 23

700.4 24

700.4 26

700.4 30

700.4 32

700.4 35

700.4 37

700.4 40

700.4 43

700.4 45

700.4 48

700.4 50

700.4 52

700.5 53

700.5 54

700.5 56

700.5 57

700.5 57

700.5 58

700.5 59

700.5 60

700.5 59

700.5 58

700.5 58

700.5 56

700.5 55

700.6 53

700.6 50

700.6 47

700.6 43

700.6 40

700.6 36

700.6 33

700.6 30

700.6 27

700.6 24

700.6 22

700.6 19

700.6 17

700.6 17

700.7 16

700.7 15

700.7 15

700.7 14

700.7 15

700.7 15

700.7 14

700.7 13

700.7 13

700.7 14

700.7 14

700.7 13

700.7 13

700.8 13

700.8 13

700.8 13

700.8 13

700.8 13

700.8 13

700.8 13

700.8 12

700.8 12

700.8 12

700.8 11

700.8 10

700.8 9

700.9 8

700.9 7

700.9 7

700.9 7

700.9 7

700.9 7

700.9 7

700.9 7

700.9 7

700.9 7

700.9 7

700.9 7

700.9 7

700.9 6

701.0 6

701.0 6

701.0 6

701.0 5

701.0 5

701.0 5

701.0 5

701.0 5

701.0 5

701.0 5

701.0 5

701.0 4

701.0 3

701.1 4

701.1 3

701.1 3

701.1 2

701.1 2

701.1 2

701.1 2

701.1 2

701.1 2

701.1 1

701.1 1

701.1 1

701.1 0

701.2 0

701.2 0

701.2 0

701.2 1

701.2 2

701.2 1

701.2 2

701.2 2

701.2 3

701.2 5

701.2 5

701.2 5

701.2 7

701.3 8

701.3 9

701.3 9

701.3 10

701.3 11

701.3 12

701.3 13

701.3 13

701.3 13

701.3 14

701.3 15

701.3 17

701.3 17

701.3 18

701.4 17

701.4 17

701.4 17

701.4 17

701.4 18

701.4 20

701.4 24

701.4 29

701.4 34

701.4 39

701.4 44

701.4 49

701.4 54

701.5 59

701.5 62

701.5 66

701.5 70

701.5 73

701.5 76

701.5 79

701.5 80

701.5 83

701.5 85

701.5 85

701.5 86

701.5 85

701.6 85

701.6 84

701.6 82

701.6 79

701.6 76

701.6 73

701.6 69

701.6 65

701.6 60

701.6 55

701.6 50

701.6 46

701.6 41

701.6 36

701.7 29

701.7 24

701.7 18

701.7 15

701.7 12

701.7 9

701.7 9

701.7 9

701.7 9

701.7 9

701.7 9

701.7 8

701.7 8

701.8 7

701.8 6

701.8 5

701.8 5

701.8 4

701.8 4

701.8 4

701.8 3

701.8 2

701.8 2

701.8 3

701.8 2

701.8 2

701.9 2

701.9 2

701.9 2

701.9 2

701.9 2

701.9 1

701.9 1

701.9 1

701.9 0

701.9 0

701.9 -0

701.9 -1

701.9 -2

702.0 -2

702.0 -2

702.0 -2

702.0 -3

702.0 -3

702.0 -2

702.0 -2

702.0 -1

702.0 -1

702.0 -1

702.0 -1

702.0 -1

702.0 -2

702.0 -2

702.1 -2

702.1 -2

702.1 -2

702.1 -2

702.1 -2

702.1 -1

702.1 -1

702.1 -1

702.1 -1

702.1 -1

702.1 -0

702.1 0

702.1 0

702.2 1

702.2 1

702.2 1

702.2 1

702.2 1

702.2 2

702.2 2

702.2 2

702.2 2

702.2 3

702.2 3

702.2 3

702.2 3

702.3 3

702.3 4

702.3 4

702.3 6

702.3 7

702.3 8

702.3 10

702.3 11

702.3 12

702.3 12

702.3 13

702.3 14

702.3 14

702.4 15

702.4 16

702.4 16

702.4 16

702.4 16

702.4 17

702.4 16

702.4 17

702.4 18

702.4 20

702.4 22

702.4 24

702.4 27

702.4 30

702.5 34

702.5 36

702.5 39

702.5 41

702.5 44

702.5 46

702.5 47

702.5 49

702.5 50

702.5 51

702.5 51

702.5 51

702.5 51

702.6 51

702.6 50

702.6 50

702.6 49

702.6 48

702.6 47

702.6 45

702.6 43

702.6 41

702.6 39

702.6 37

702.6 34

702.6 33

702.7 30

702.7 26

702.7 23

702.7 20

702.7 17

702.7 15

702.7 13

702.7 11

702.7 10

702.7 10

702.7 10

702.7 10

702.7 11

702.7 10

702.8 9

702.8 9

702.8 9

702.8 8

702.8 8

702.8 9

702.8 9

702.8 8

702.8 7

702.8 6

702.8 6

702.8 5

702.8 4

702.9 4

702.9 4

702.9 3

702.9 3

702.9 3

702.9 2

702.9 2

702.9 2

702.9 2

702.9 2

702.9 2

702.9 3

702.9 3

703.0 3

703.0 3

703.0 3

703.0 4

703.0 4

703.0 5

703.0 5

703.0 5

703.0 5

703.0 5

703.0 5

703.0 5

703.0 4

703.1 4

703.1 3

703.1 2

703.1 2

703.1 2

703.1 3

703.1 4

703.1 4

703.1 4

703.1 3

703.1 3

703.1 3

703.1 4

703.1 4

703.2 4

703.2 4

703.2 4

703.2 4

703.2 5

703.2 5

703.2 6

703.2 6

703.2 6

703.2 7

703.2 7

703.2 8

703.2 9

703.3 11

703.3 12

703.3 14

703.3 16

703.3 18

703.3 18

703.3 19

703.3 20

703.3 20

703.3 21

703.3 22

703.3 23

703.3 23

703.4 23

703.4 23

703.4 24

703.4 25

703.4 26

703.4 27

703.4 30

703.4 32

703.4 34

703.4 36

703.4 38

703.4 40

703.4 43

703.5 44

703.5 45

703.5 46

703.5 46

703.5 46

703.5 47

703.5 48

703.5 48

703.5 49

703.5 50

703.5 49

703.5 49

703.5 48

703.5 48

703.6 48

703.6 47

703.6 47

703.6 46

703.6 44

703.6 43

703.6 40

703.6 37

703.6 35

703.6 34

703.6 32

703.6 30

703.6 28

703.7 26

703.7 24

703.7 21

703.7 18

703.7 17

703.7 16

703.7 16

703.7 16

703.7 17

703.7 16

703.7 16

703.7 15

703.7 14

703.8 12

703.8 11

703.8 9

703.8 8

703.8 7

703.8 6

703.8 5

703.8 5

703.8 5

703.8 4

703.8 4

703.8 3

703.8 3

703.9 2

703.9 2

703.9 2

703.9 1

703.9 1

703.9 1

703.9 -0

703.9 -0

703.9 -0

703.9 -1

703.9 -1

703.9 -0

703.9 -0

703.9 -1

704.0 -1

704.0 -2

704.0 -2

704.0 -4

704.0 -4

704.0 -3

704.0 -2

704.0 -1

704.0 -1

704.0 -1

704.0 -1

704.0 -1

704.0 -2

704.1 -2

704.1 -2

704.1 -2

704.1 -2

704.1 -1

704.1 -1

704.1 -0

704.1 -0

704.1 -0

704.1 -0

704.1 -0

704.1 0

704.1 1

704.2 0

704.2 0

704.2 -0

704.2 0

704.2 1

704.2 1

704.2 0

704.2 0

704.2 1

704.2 1

704.2 2

704.2 2

704.2 2

704.3 3

704.3 3

704.3 4

704.3 5

704.3 7

704.3 8

704.3 10

704.3 12

704.3 12

704.3 14

704.3 15

704.3 16

704.3 18

704.3 19

704.4 20

704.4 22

704.4 23

704.4 24

704.4 25

704.4 27

704.4 27

704.4 28

704.4 29

704.4 28

704.4 29

704.4 29

704.4 29

704.5 29

704.5 29

704.5 29

704.5 29

704.5 28

704.5 28

704.5 28

704.5 27

704.5 27

704.5 27

704.5 27

704.5 26

704.5 27

704.6 26

704.6 25

704.6 25

704.6 25

704.6 25

704.6 25

704.6 25

704.6 23

704.6 23

704.6 21

704.6 20

704.6 20

704.6 20

704.7 19

704.7 19

704.7 18

704.7 17

704.7 15

704.7 15

704.7 15

704.7 15

704.7 14

704.7 12

704.7 12

704.7 11

704.7 10

704.7 9

704.8 8

704.8 8

704.8 8

704.8 7

704.8 7

704.8 7

704.8 7

704.8 8

704.8 8

704.8 8

704.8 8

704.8 8

704.8 8

704.9 9

704.9 9

704.9 9

704.9 9

704.9 8

704.9 8

704.9 8

704.9 8

704.9 7

704.9 6

704.9 7

704.9 6

704.9 5

705.0 6

705.0 6

705.0 5

705.0 4

705.0 4

705.0 3

705.0 3

705.0 3

705.0 3

705.0 2

705.0 2

705.0 1

705.0 1

705.1 1

705.1 1

705.1 1

705.1 1

705.1 2

705.1 2

705.1 2

705.1 2

705.1 3

705.1 4

705.1 4

705.1 4

705.1 4

705.1 5

705.2 5

705.2 5

705.2 6

705.2 6

705.2 6

705.2 6

705.2 7

705.2 6

705.2 7

705.2 8

705.2 8

705.2 9

705.2 9

705.3 9

705.3 8

705.3 7

705.3 5

705.3 2

705.3 -0

705.3 -0

705.3 3

705.3 8

705.3 15

705.3 23

705.3 33

705.3 41

705.4 50

705.4 58

705.4 67

705.4 75

705.4 84

705.4 91

705.4 97

705.4 104

705.4 110

705.4 115

705.4 120

705.4 123

705.4 125

705.5 128

705.5 129

705.5 130

705.5 130

705.5 130

705.5 129

705.5 127

705.5 124

705.5 120

705.5 116

705.5 111

705.5 106

705.5 98

705.5 90

705.6 82

705.6 72

705.6 63

705.6 54

705.6 46

705.6 37

705.6 32

705.6 30

705.6 30

705.6 31

705.6 30

705.6 30

705.6 30

705.7 29

705.7 26

705.7 24

705.7 22

705.7 21

705.7 19

705.7 18

705.7 16

705.7 15

705.7 14

705.7 12

705.7 10

705.7 10

705.8 8

705.8 8

705.8 9

705.8 8

705.8 7

705.8 7

705.8 7

705.8 7

705.8 7

705.8 8

705.8 8

705.8 8

705.8 8

705.9 8

705.9 8

705.9 8

705.9 8

705.9 8

705.9 9

705.9 9

705.9 9

705.9 8

705.9 8

705.9 9

705.9 9

705.9 8

705.9 8

706.0 7

706.0 6

706.0 5

706.0 4

706.0 3

706.0 3

706.0 3

706.0 3

706.0 2

706.0 2

706.0 1

706.0 1

706.0 0

706.1 0

706.1 0

706.1 -0

706.1 -0

706.1 -0

706.1 -1

706.1 -0

706.1 1

706.1 1

706.1 2

706.1 2

706.1 2

706.1 3

706.2 3

706.2 4

706.2 4

706.2 5

706.2 6

706.2 7

706.2 7

706.2 7

706.2 8

706.2 8

706.2 9

706.2 10

706.2 10

706.3 10

706.3 11

706.3 11

706.3 10

706.3 10

706.3 9

706.3 9

706.3 9

706.3 11

706.3 12

706.3 14

706.3 16

706.3 19

706.4 22

706.4 25

706.4 29

706.4 33

706.4 37

706.4 41

706.4 44

706.4 48

706.4 51

706.4 54

706.4 55

706.4 56

706.4 57

706.4 59

706.5 59

706.5 60

706.5 60

706.5 60

706.5 60

706.5 61

706.5 60

706.5 59

706.5 59

706.5 57

706.5 55

706.5 52

706.5 50

706.6 47

706.6 44

706.6 42

706.6 40

706.6 36

706.6 33

706.6 31

706.6 29

706.6 28

706.6 26

706.6 26

706.6 25

706.6 24

706.7 24

706.7 24

706.7 24

706.7 23

706.7 22

706.7 21

706.7 20

706.7 18

706.7 17

706.7 17

706.7 15

706.7 13

706.7 12

706.8 11

706.8 11

706.8 10

706.8 8

706.8 8

706.8 8

706.8 9

706.8 9

706.8 8

706.8 7

706.8 7

706.8 6

706.8 5

706.8 5

706.9 5

706.9 5

706.9 4

706.9 5

706.9 4

706.9 4

706.9 3

706.9 3

706.9 3

706.9 2

706.9 2

706.9 1

706.9 1

707.0 1

707.0 0

707.0 -0

707.0 -0

707.0 -0

707.0 -0

707.0 -0

707.0 0

707.0 0

707.0 1

707.0 1

707.0 1

707.0 1

707.1 1

707.1 2

707.1 2

707.1 2

707.1 1

707.1 2

707.1 2

707.1 3

707.1 4

707.1 3

707.1 4

707.1 5

707.1 5

707.2 5

707.2 6

707.2 7

707.2 7

707.2 7

707.2 8

707.2 9

707.2 10

707.2 11

707.2 12

707.2 13

707.2 14

707.2 15

707.2 16

707.3 17

707.3 19

707.3 20

707.3 21

707.3 22

707.3 22

707.3 23

707.3 24

707.3 26

707.3 27

707.3 28

707.3 30

707.3 31

707.4 32

707.4 34

707.4 34

707.4 36

707.4 37

707.4 38

707.4 39

707.4 41

707.4 42

707.4 44

707.4 44

707.4 44

707.4 45

707.5 46

707.5 47

707.5 48

707.5 49

707.5 51

707.5 53

707.5 55

707.5 58

707.5 60

707.5 61

707.5 62

707.5 63

707.5 64

707.6 64

707.6 64

707.6 64

707.6 64

707.6 64

707.6 62

707.6 61

707.6 59

707.6 58

707.6 57

707.6 56

707.6 54

707.6 52

707.7 49

707.7 47

707.7 43

707.7 41

707.7 38

707.7 35

707.7 33

707.7 30

707.7 26

707.7 23

707.7 20

707.7 16

707.7 13

707.7 10

707.8 8

707.8 7

707.8 6

707.8 6

707.8 5

707.8 6

707.8 7

707.8 7

707.8 7

707.8 7

707.8 6

707.8 6

707.8 6

707.9 5

707.9 5

707.9 5

707.9 5

707.9 6

707.9 5

707.9 5

707.9 4

707.9 4

707.9 4

707.9 3

707.9 3

707.9 3

708.0 3

708.0 2

708.0 2

708.0 1

708.0 1

708.0 1

708.0 1

708.0 1

708.0 0

708.0 -0

708.0 -1

708.0 -0

708.0 -0

708.1 -0

708.1 0

708.1 1

708.1 1

708.1 1

708.1 1

708.1 1

708.1 2

708.1 2

708.1 3

708.1 3

708.1 3

708.1 2

708.2 2

708.2 1

708.2 2

708.2 3

708.2 4

708.2 6

708.2 7

708.2 9

708.2 10

708.2 11

708.2 12

708.2 13

708.2 15

708.2 15

708.3 16

708.3 16

708.3 17

708.3 18

708.3 19

708.3 19

708.3 19

708.3 17

708.3 13

708.3 7

708.3 -5

708.3 -18

708.3 -29

708.4 -33

708.4 -29

708.4 -15

708.4 6

708.4 32

708.4 61

708.4 91

708.4 121

708.4 150

708.4 178

708.4 203

708.4 226

708.4 248

708.5 268

708.5 287

708.5 306

708.5 322

708.5 336

708.5 347

708.5 356

708.5 362

708.5 364

708.5 365

708.5 362

708.5 357

708.5 348

708.6 336

708.6 323

708.6 307

708.6 288

708.6 267

708.6 246

708.6 223

708.6 197

708.6 169

708.6 139

708.6 109

708.6 79

708.6 50

708.6 26

708.7 11

708.7 6

708.7 10

708.7 18

708.7 27

708.7 35

708.7 40

708.7 43

708.7 44

708.7 44

708.7 42

708.7 42

708.7 41

708.8 40

708.8 40

708.8 40

708.8 40

708.8 39

708.8 38

708.8 35

708.8 33

708.8 30

708.8 27

708.8 24

708.8 22

708.8 18

708.9 14

708.9 11

708.9 9

708.9 7

708.9 5

708.9 3

708.9 4

708.9 4

708.9 3

708.9 3

708.9 2

708.9 2

708.9 2

709.0 2

709.0 2

709.0 2

709.0 2

709.0 2

709.0 2

709.0 2

709.0 2

709.0 2

709.0 2

709.0 1

709.0 1

709.0 2

709.1 2

709.1 3

709.1 3

709.1 3

709.1 3

709.1 4

709.1 4

709.1 4

709.1 4

709.1 4

709.1 5

709.1 5

709.1 5

709.1 5

709.2 5

709.2 5

709.2 5

709.2 6

709.2 7

709.2 7

709.2 7

709.2 7

709.2 8

709.2 8

709.2 9

709.2 9

709.2 11

709.3 12

709.3 13

709.3 13

709.3 14

709.3 16

709.3 16

709.3 17

709.3 19

709.3 19

709.3 19

709.3 18

709.3 18

709.3 17

709.4 17

709.4 20

709.4 24

709.4 30

709.4 36

709.4 44

709.4 53

709.4 61

709.4 69

709.4 75

709.4 81

709.4 89

709.4 96

709.5 102

709.5 107

709.5 112

709.5 118

709.5 122

709.5 126

709.5 129

709.5 131

709.5 132

709.5 132

709.5 132

709.5 129

709.5 127

709.6 124

709.6 119

709.6 114

709.6 108

709.6 101

709.6 95

709.6 88

709.6 81

709.6 74

709.6 68

709.6 60

709.6 53

709.6 45

709.6 40

709.7 35

709.7 31

709.7 30

709.7 30

709.7 30

709.7 30

709.7 31

709.7 31

709.7 30

709.7 28

709.7 27

709.7 25

709.7 25

709.8 25

709.8 24

709.8 23

709.8 23

709.8 22

709.8 21

709.8 21

709.8 19

709.8 17

709.8 16

709.8 14

709.8 12

709.8 10

709.9 7

709.9 6

709.9 3

709.9 1

709.9 1

709.9 -0

709.9 -0

709.9 -0

709.9 1

709.9 2

709.9 2

709.9 2

709.9 1

710.0 1

710.0 1

710.0 1

710.0 1

710.0 1

710.0 1

710.0 1

710.0 2

710.0 3

710.0 2

710.0 2

710.0 2

710.0 2

710.1 2

710.1 3

710.1 3

710.1 3

710.1 3

710.1 3

710.1 2

710.1 1

710.1 1

710.1 1

710.1 1

710.1 1

710.1 2

710.1 2

710.2 3

710.2 3

710.2 3

710.2 4

710.2 5

710.2 5

710.2 5

710.2 5

710.2 6

710.2 7

710.2 9

710.2 10

710.2 11

710.3 12

710.3 12

710.3 13

710.3 14

710.3 15

710.3 16

710.3 17

710.3 18

710.3 19

710.3 19

710.3 19

710.3 19

710.3 19

710.4 19

710.4 20

710.4 21

710.4 23

710.4 24

710.4 26

710.4 27

710.4 28

710.4 30

710.4 32

710.4 35

710.4 37

710.4 40

710.5 42

710.5 44

710.5 46

710.5 48

710.5 50

710.5 51

710.5 52

710.5 52

710.5 52

710.5 51

710.5 49

710.5 46

710.5 40

710.6 28

710.6 14

710.6 -3

710.6 -20

710.6 -33

710.6 -34

710.6 -26

710.6 -8

710.6 19

710.6 54

710.6 92

710.6 134

710.6 176

710.6 217

710.7 257

710.7 295

710.7 330

710.7 362

710.7 391

710.7 418

710.7 440

710.7 459

710.7 474

710.7 487

710.7 496

710.7 502

710.7 504

710.8 503

710.8 497

710.8 489

710.8 476

710.8 460

710.8 440

710.8 415

710.8 387

710.8 354

710.8 318

710.8 278

710.8 234

710.8 188

710.9 141

710.9 93

710.9 47

710.9 8

710.9 -22

710.9 -42

710.9 -50

710.9 -47

710.9 -42

710.9 -32

710.9 -22

710.9 -13

710.9 -7

711.0 -2

711.0 -0

711.0 2

711.0 1

711.0 1

711.0 1

711.0 1

711.0 1

711.0 2

711.0 1

711.0 1

711.0 1

711.0 2

711.1 2

711.1 3

711.1 4

711.1 4

711.1 5

711.1 6

711.1 5

711.1 5

711.1 5

711.1 5

711.1 5

711.1 4

711.1 4

711.2 5

711.2 5

711.2 5

711.2 6

711.2 8

711.2 9

711.2 10

711.2 11

711.2 12

711.2 13

711.2 15

711.2 15

711.2 16

711.2 17

711.3 18

711.3 20

711.3 21

711.3 22

711.3 24

711.3 26

711.3 26

711.3 27

711.3 29

711.3 30

711.3 32

711.3 33

711.3 35

711.4 36

711.4 39

711.4 40

711.4 42

711.4 44

711.4 45

711.4 45

711.4 45

711.4 45

711.4 45

711.4 45

711.4 45

711.4 47

711.5 49

711.5 50

711.5 51

711.5 53

711.5 55

711.5 57

711.5 59

711.5 59

711.5 61

711.5 61

711.5 61

711.5 60

711.5 57

711.6 52

711.6 46

711.6 40

711.6 34

711.6 27

711.6 23

711.6 25

711.6 31

711.6 41

711.6 55

711.6 70

711.6 85

711.6 100

711.7 116

711.7 131

711.7 145

711.7 155

711.7 167

711.7 176

711.7 183

711.7 189

711.7 195

711.7 200

711.7 204

711.7 207

711.7 208

711.7 209

711.8 209

711.8 208

711.8 204

711.8 199

711.8 193

711.8 186

711.8 177

711.8 166

711.8 153

711.8 139

711.8 123

711.8 106

711.8 86

711.9 67

711.9 47

711.9 28

711.9 12

711.9 -1

711.9 -9

711.9 -14

711.9 -13

711.9 -10

711.9 -6

711.9 -1

711.9 0

711.9 1

712.0 2

712.0 3

712.0 3

712.0 1

712.0 0

712.0 -1

712.0 -1

712.0 -1

712.0 -0

712.0 0

712.0 1

712.0 2

712.0 2

712.1 1

712.1 2

712.1 2

712.1 2

712.1 3

712.1 3

712.1 3

712.1 3

712.1 3

712.1 3

712.1 3

712.1 3

712.1 2

712.2 2

712.2 3

712.2 4

712.2 5

712.2 6

712.2 7

712.2 8

712.2 9

712.2 9

712.2 10

712.2 11

712.2 12

712.2 12

712.3 12

712.3 12

712.3 13

712.3 13

712.3 13

712.3 14

712.3 14

712.3 15

712.3 14

712.3 15

712.3 15

712.3 16

712.3 17

712.3 17

712.4 18

712.4 19

712.4 20

712.4 21

712.4 22

712.4 23

712.4 25

712.4 26

712.4 27

712.4 29

712.4 30

712.4 30

712.4 30

712.5 31

712.5 32

712.5 33

712.5 34

712.5 36

712.5 36

712.5 36

712.5 36

712.5 37

712.5 37

712.5 37

712.5 37

712.5 35

712.6 33

712.6 30

712.6 29

712.6 28

712.6 28

712.6 29

712.6 31

712.6 34

712.6 37

712.6 42

712.6 48

712.6 54

712.6 60

712.7 66

712.7 71

712.7 76

712.7 81

712.7 85

712.7 88

712.7 91

712.7 94

712.7 96

712.7 97

712.7 97

712.7 97

712.7 96

712.8 95

712.8 92

712.8 90

712.8 87

712.8 84

712.8 79

712.8 75

712.8 70

712.8 64

712.8 57

712.8 51

712.8 44

712.8 35

712.9 28

712.9 20

712.9 13

712.9 8

712.9 3

712.9 -0

712.9 -2

712.9 -4

712.9 -5

712.9 -5

712.9 -4

712.9 -3

712.9 -2

712.9 -1

713.0 -1

713.0 -0

713.0 -1

713.0 -0

713.0 -1

713.0 -1

713.0 -1

713.0 -0

713.0 0

713.0 1

713.0 1

713.0 2

713.0 2

713.1 3

713.1 3

713.1 2

713.1 2

713.1 1

713.1 1

713.1 2

713.1 2

713.1 2

713.1 3

713.1 4

713.1 5

713.1 5

713.2 6

713.2 7

713.2 9

713.2 10

713.2 12

713.2 13

713.2 14

713.2 15

713.2 16

713.2 17

713.2 17

713.2 18

713.2 20

713.3 21

713.3 22

713.3 23

713.3 25

713.3 25

713.3 26

713.3 27

713.3 28

713.3 29

713.3 30

713.3 31

713.3 31

713.3 30

713.4 30

713.4 32

713.4 31

713.4 30

713.4 31

713.4 31

713.4 31

713.4 32

713.4 33

713.4 34

713.4 34

713.4 35

713.4 35

713.4 35

713.5 35

713.5 34

713.5 35

713.5 34

713.5 34

713.5 33

713.5 34

713.5 34

713.5 35

713.5 36

713.5 36

713.5 35

713.5 35

713.6 35

713.6 34

713.6 34

713.6 33

713.6 34

713.6 35

713.6 36

713.6 38

713.6 39

713.6 41

713.6 41

713.6 42

713.6 43

713.7 45

713.7 45

713.7 45

713.7 46

713.7 45

713.7 45

713.7 46

713.7 45

713.7 45

713.7 46

713.7 46

713.7 45

713.7 43

713.8 42

713.8 41

713.8 39

713.8 38

713.8 37

713.8 35

713.8 34

713.8 32

713.8 31

713.8 29

713.8 28

713.8 25

713.8 23

713.9 20

713.9 17

713.9 15

713.9 13

713.9 11

713.9 10

713.9 10

713.9 10

713.9 10

713.9 9

713.9 7

713.9 5

713.9 5

714.0 3

714.0 2

714.0 1

714.0 -0

714.0 -1

714.0 -2

714.0 -2

714.0 -3

714.0 -2

714.0 -1

714.0 -1

714.0 -0

714.0 -0

714.1 1

714.1 1

714.1 2

714.1 2

714.1 2

714.1 2

714.1 2

714.1 3

714.1 3

714.1 4

714.1 5

714.1 6

714.1 7

714.1 7

714.2 7

714.2 8

714.2 8

714.2 9

714.2 9

714.2 9

714.2 10

714.2 9

714.2 9

714.2 9

714.2 10

714.2 10

714.2 11

714.3 12

714.3 13

714.3 14

714.3 15

714.3 15

714.3 15

714.3 15

714.3 15

714.3 16

714.3 18

714.3 20

714.3 20

714.3 21

714.4 22

714.4 22

714.4 22

714.4 22

714.4 22

714.4 22

714.4 23

714.4 23

714.4 23

714.4 23

714.4 23

714.4 23

714.4 24

714.5 23

714.5 23

714.5 23

714.5 22

714.5 21

714.5 21

714.5 21

714.5 20

714.5 20

714.5 22

714.5 23

714.5 24

714.5 26

714.6 27

714.6 28

714.6 29

714.6 30

714.6 32

714.6 33

714.6 33

714.6 34

714.6 36

714.6 37

714.6 40

714.6 41

714.6 41

714.7 41

714.7 41

714.7 42

714.7 42

714.7 42

714.7 41

714.7 41

714.7 41

714.7 40

714.7 38

714.7 37

714.7 36

714.7 35

714.7 34

714.8 32

714.8 30

714.8 28

714.8 25

714.8 22

714.8 21

714.8 20

714.8 19

714.8 18

714.8 17

714.8 16

714.8 16

714.8 15

714.9 14

714.9 13

714.9 11

714.9 10

714.9 9

714.9 10

714.9 10

714.9 9

714.9 8

714.9 8

714.9 8

714.9 8

714.9 7

715.0 6

715.0 7

715.0 6

715.0 6

715.0 6

715.0 6

715.0 6

715.0 5

715.0 4

715.0 5

715.0 4

715.0 3

715.0 3

715.1 3

715.1 2

715.1 2

715.1 1

715.1 0

715.1 0

715.1 0

715.1 1

715.1 2

715.1 0

715.1 -0

715.1 -0

715.1 -0

715.2 -0

715.2 0

715.2 -0

715.2 0

715.2 0

715.2 0

715.2 1

715.2 2

715.2 4

715.2 5

715.2 6

715.2 8

715.2 10

715.3 11

715.3 14

715.3 16

715.3 19

715.3 21

715.3 21

715.3 23

715.3 25

715.3 26

715.3 27

715.3 27

715.3 29

715.3 30

715.4 31

715.4 31

715.4 33

715.4 35

715.4 36

715.4 38

715.4 40

715.4 40

715.4 43

715.4 44

715.4 45

715.4 45

715.4 45

715.4 46

715.5 46

715.5 46

715.5 45

715.5 45

715.5 45

715.5 46

715.5 46

715.5 46

715.5 45

715.5 45

715.5 44

715.5 43

715.5 42

715.6 42

715.6 41

715.6 40

715.6 40

715.6 39

715.6 37

715.6 34

715.6 32

715.6 32

715.6 30

715.6 29

715.6 27

715.6 25

715.7 24

715.7 22

715.7 22

715.7 21

715.7 21

715.7 21

715.7 20

715.7 19

715.7 18

715.7 17

715.7 16

715.7 15

715.7 14

715.8 13

715.8 12

715.8 11

715.8 10

715.8 10

715.8 9

715.8 9

715.8 10

715.8 9

715.8 8

715.8 6

715.8 5

715.8 4

715.9 3

715.9 3

715.9 3

715.9 3

715.9 3

715.9 3

715.9 3

715.9 2

715.9 2

715.9 2

715.9 2

715.9 2

715.9 2

716.0 1

716.0 1

716.0 1

716.0 1

716.0 1

716.0 1

716.0 1

716.0 1

716.0 0

716.0 -0

716.0 -1

716.0 -1

716.0 -1

716.1 -0

716.1 -0

716.1 0

716.1 0

716.1 -0

716.1 -1

716.1 -1

716.1 -2

716.1 -2

716.1 -2

716.1 -2

716.1 -2

716.1 -2

716.1 -2

716.2 -0

716.2 0

716.2 1

716.2 2

716.2 2

716.2 3

716.2 3

716.2 5

716.2 5

716.2 5

716.2 6

716.2 7

716.2 8

716.3 9

716.3 9

716.3 10

716.3 12

716.3 14

716.3 15

716.3 16

716.3 17

716.3 18

716.3 19

716.3 20

716.3 22

716.3 23

716.4 25

716.4 26

716.4 27

716.4 28

716.4 29

716.4 28

716.4 28

716.4 29

716.4 29

716.4 29

716.4 29

716.4 30

716.4 29

716.5 29

716.5 29

716.5 28

716.5 27

716.5 27

716.5 26

716.5 25

716.5 24

716.5 24

716.5 24

716.5 23

716.5 21

716.5 21

716.6 20

716.6 20

716.6 21

716.6 21

716.6 21

716.6 21

716.6 21

716.6 21

716.6 21

716.6 21

716.6 21

716.6 21

716.6 21

716.7 22

716.7 22

716.7 22

716.7 22

716.7 22

716.7 22

716.7 21

716.7 20

716.7 19

716.7 19

716.7 18

716.7 17

716.7 16

716.8 14

716.8 13

716.8 12

716.8 11

716.8 10

716.8 9

716.8 9

716.8 9

716.8 9

716.8 8

716.8 8

716.8 7

716.8 6

716.8 6

716.9 5

716.9 6

716.9 5

716.9 5

716.9 6

716.9 5

716.9 5

716.9 4

716.9 4

716.9 4

716.9 4

716.9 5

716.9 5

717.0 5

717.0 5

717.0 5

717.0 5

717.0 5

717.0 5

717.0 4

717.0 4

717.0 3

717.0 3

717.0 2

717.0 1

717.0 1

717.1 1

717.1 0

717.1 -0

717.1 -1

717.1 -1

717.1 -1

717.1 -1

717.1 -1

717.1 -0

717.1 -0

717.1 -1

717.1 -1

717.1 -2

717.2 -3

717.2 -2

717.2 -2

717.2 -2

717.2 -1

717.2 -1

717.2 -1

717.2 -0

717.2 -1

717.2 -0

717.2 1

717.2 3

717.2 4

717.3 5

717.3 6

717.3 8

717.3 9

717.3 10

717.3 11

717.3 12

717.3 14

717.3 16

717.3 16

717.3 16

717.3 17

717.3 19

717.4 21

717.4 25

717.4 31

717.4 36

717.4 42

717.4 48

717.4 54

717.4 60

717.4 66

717.4 71

717.4 75

717.4 80

717.4 84

717.5 87

717.5 88

717.5 90

717.5 92

717.5 93

717.5 93

717.5 93

717.5 92

717.5 90

717.5 88

717.5 86

717.5 83

717.5 81

717.6 78

717.6 75

717.6 71

717.6 67

717.6 63

717.6 58

717.6 53

717.6 47

717.6 42

717.6 37

717.6 31

717.6 26

717.6 21

717.6 18

717.7 16

717.7 16

717.7 16

717.7 16

717.7 16

717.7 15

717.7 15

717.7 15

717.7 14

717.7 13

717.7 12

717.7 11

717.7 11

717.8 10

717.8 9

717.8 7

717.8 5

717.8 5

717.8 4

717.8 2

717.8 2

717.8 1

717.8 0

717.8 -1

717.8 -1

717.8 -1

717.9 -0

717.9 0

717.9 1

717.9 0

717.9 -0

717.9 -0

717.9 -1

717.9 -0

717.9 -0

717.9 -1

717.9 -1

717.9 -1

717.9 -1

718.0 -0

718.0 -0

718.0 0

718.0 0

718.0 0

718.0 -0

718.0 -0

718.0 -0

718.0 -0

718.0 -0

718.0 -1

718.0 -1

718.0 -1

718.1 -1

718.1 -1

718.1 -1

718.1 -1

718.1 -2

718.1 -1

718.1 -1

718.1 -1

718.1 -1

718.1 -1

718.1 -1

718.1 -1

718.1 -1

718.2 -1

718.2 -1

718.2 -2

718.2 -1

718.2 -0

718.2 0

718.2 1

718.2 1

718.2 2

718.2 3

718.2 4

718.2 4

718.2 4

718.3 6

718.3 7

718.3 8

718.3 8

718.3 8

718.3 9

718.3 9

718.3 10

718.3 11

718.3 12

718.3 11

718.3 10

718.3 11

718.4 12

718.4 14

718.4 16

718.4 16

718.4 17

718.4 19

718.4 20

718.4 21

718.4 23

718.4 23

718.4 24

718.4 25

718.4 26

718.4 26

718.5 27

718.5 28

718.5 29

718.5 29

718.5 31

718.5 32

718.5 32

718.5 32

718.5 32

718.5 32

718.5 32

718.5 31

718.5 32

718.6 32

718.6 32

718.6 32

718.6 31

718.6 31

718.6 30

718.6 30

718.6 30

718.6 29

718.6 28

718.6 27

718.6 26

718.6 25

718.7 24

718.7 24

718.7 25

718.7 24

718.7 23

718.7 22

718.7 21

718.7 20

718.7 19

718.7 18

718.7 16

718.7 15

718.7 14

718.8 13

718.8 12

718.8 11

718.8 11

718.8 10

718.8 9

718.8 8

718.8 7

718.8 6

718.8 4

718.8 4

718.8 4

718.8 4

718.9 4

718.9 4

718.9 4

718.9 4

718.9 4

718.9 4

718.9 4

718.9 5

718.9 4

718.9 4

718.9 4

718.9 4

718.9 4

719.0 4

719.0 3

719.0 2

719.0 2

719.0 2

719.0 3

719.0 2

719.0 2

719.0 1

719.0 1

719.0 -0

719.0 -0

719.0 -0

719.1 -0

719.1 -0

719.1 -1

719.1 -0

719.1 0

719.1 0

719.1 0

719.1 0

719.1 0

719.1 0

719.1 -0

719.1 0

719.1 1

719.2 1

719.2 2

719.2 2

719.2 1

719.2 1

719.2 1

719.2 2

719.2 3

719.2 3

719.2 4

719.2 4

719.2 5

719.2 5

719.3 6

719.3 6

719.3 7

719.3 7

719.3 8

719.3 7

719.3 8

719.3 8

719.3 9

719.3 11

719.3 12

719.3 15

719.3 20

719.3 27

719.4 32

719.4 38

719.4 43

719.4 51

719.4 59

719.4 66

719.4 72

719.4 79

719.4 85

719.4 89

719.4 93

719.4 96

719.4 98

719.5 100

719.5 101

719.5 102

719.5 101

719.5 100

719.5 98

719.5 97

719.5 95

719.5 93

719.5 90

719.5 86

719.5 82

719.5 78

719.6 73

719.6 69

719.6 65

719.6 60

719.6 55

719.6 50

719.6 45

719.6 41

719.6 38

719.6 35

719.6 33

719.6 32

719.6 31

719.7 33

719.7 34

719.7 34

719.7 33

719.7 32

719.7 33

719.7 34

719.7 34

719.7 31

719.7 30

719.7 29

719.7 27

719.7 25

719.8 22

719.8 20

719.8 18

719.8 16

719.8 13

719.8 11

719.8 9

719.8 8

719.8 7

719.8 5

719.8 4

719.8 4

719.8 2

719.9 2

719.9 2

719.9 2

719.9 2

719.9 2

719.9 2

719.9 2

719.9 2

719.9 2

719.9 2

719.9 2

719.9 1

719.9 1

720.0 1

720.0 1

720.0 1

720.0 0

720.0 -1

720.0 -2

720.0 -3

720.0 -2

720.0 -3

720.0 -2

720.0 -2

720.0 -3

720.0 -2

720.1 -2

720.1 -2

720.1 -2

720.1 -2

720.1 -2

720.1 -2

720.1 -3

720.1 -3

720.1 -3

720.1 -2

720.1 -2

720.1 -2

720.1 -2

720.2 -1

720.2 1

720.2 2

720.2 3

720.2 4

720.2 5

720.2 6

720.2 6

720.2 7

720.2 7

720.2 8

720.2 10

720.2 11

720.2 11

720.3 12

720.3 12

720.3 12

720.3 12

720.3 13

720.3 13

720.3 13

720.3 13

720.3 14

720.3 16

720.3 18

720.3 20

720.3 22

720.4 24

720.4 27

720.4 29

720.4 32

720.4 34

720.4 37

720.4 39

720.4 40

720.4 42

720.4 44

720.4 46

720.4 48

720.4 49

720.5 50

720.5 51

720.5 52

720.5 53

720.5 53

720.5 53

720.5 52

720.5 52

720.5 50

720.5 48

720.5 47

720.5 46

720.5 45

720.6 43

720.6 41

720.6 39

720.6 36

720.6 33

720.6 31

720.6 29

720.6 28

720.6 26

720.6 25

720.6 24

720.6 24

720.6 24

720.7 23

720.7 22

720.7 22

720.7 22

720.7 22

720.7 21

720.7 20

720.7 19

720.7 17

720.7 16

720.7 15

720.7 15

720.7 14

720.8 14

720.8 13

720.8 13

720.8 12

720.8 12

720.8 12

720.8 13

720.8 12

720.8 11

720.8 11

720.8 11

720.8 10

720.8 10

720.9 10

720.9 10

720.9 10

720.9 9

720.9 8

720.9 8

720.9 7

720.9 6

720.9 6

720.9 5

720.9 5

720.9 4

720.9 4

721.0 3

721.0 2

721.0 1

721.0 1

721.0 0

721.0 -0

721.0 -1

721.0 -1

721.0 -2

721.0 -3

721.0 -2

721.0 -3

721.0 -2

721.1 -2

721.1 -2

721.1 -1

721.1 -1

721.1 -1

721.1 1

721.1 1

721.1 1

721.1 1

721.1 1

721.1 1

721.1 1

721.1 2

721.2 3

721.2 2

721.2 2

721.2 3

721.2 3

721.2 3

721.2 4

721.2 5

721.2 6

721.2 7

721.2 7

721.2 8

721.2 9

721.2 10

721.3 11

721.3 12

721.3 14

721.3 16

721.3 18

721.3 20

721.3 22

721.3 25

721.3 28

721.3 30

721.3 32

721.3 34

721.3 36

721.4 39

721.4 42

721.4 45

721.4 47

721.4 49

721.4 52

721.4 54

721.4 54

721.4 54

721.4 55

721.4 55

721.4 56

721.4 56

721.5 56

721.5 56

721.5 56

721.5 56

721.5 58

721.5 59

721.5 60

721.5 61

721.5 62

721.5 63

721.5 62

721.5 61

721.5 61

721.6 60

721.6 60

721.6 59

721.6 59

721.6 60

721.6 60

721.6 61

721.6 61

721.6 61

721.6 62

721.6 62

721.6 62

721.6 61

721.7 61

721.7 61

721.7 61

721.7 61

721.7 59

721.7 57

721.7 54

721.7 51

721.7 48

721.7 44

721.7 41

721.7 39

721.7 36

721.8 34

721.8 31

721.8 29

721.8 27

721.8 25

721.8 23

721.8 22

721.8 21

721.8 19

721.8 18

721.8 16

721.8 14

721.8 11

721.9 9

721.9 8

721.9 6

721.9 4

721.9 3

721.9 3

721.9 3

721.9 3

721.9 2

721.9 2

721.9 1

721.9 1

721.9 0

722.0 -0

722.0 -1

722.0 -1

722.0 -1

722.0 -1

722.0 -2

722.0 -2

722.0 -3

722.0 -3

722.0 -3

722.0 -3

722.0 -3

722.0 -2

722.1 -1

722.1 -1

722.1 -1

722.1 -1

722.1 -2

722.1 -1

722.1 -0

722.1 1

722.1 1

722.1 1

722.1 2

722.1 2

722.1 3

722.2 4

722.2 5

722.2 6

722.2 6

722.2 6

722.2 6

722.2 7

722.2 8

722.2 8

722.2 9

722.2 9

722.2 9

722.2 10

722.3 10

722.3 10

722.3 11

722.3 12

722.3 12

722.3 13

722.3 14

722.3 14

722.3 15

722.3 15

722.3 15

722.3 16

722.3 18

722.4 19

722.4 21

722.4 22

722.4 24

722.4 25

722.4 25

722.4 26

722.4 25

722.4 25

722.4 24

722.4 24

722.4 24

722.4 26

722.4 29

722.5 33

722.5 36

722.5 39

722.5 42

722.5 45

722.5 48

722.5 52

722.5 55

722.5 59

722.5 62

722.5 65

722.5 67

722.5 68

722.6 69

722.6 70

722.6 70

722.6 70

722.6 70

722.6 70

722.6 70

722.6 71

722.6 70

722.6 70

722.6 68

722.6 68

722.6 67

722.7 67

722.7 65

722.7 61

722.7 57

722.7 54

722.7 50

722.7 45

722.7 40

722.7 35

722.7 30

722.7 27

722.7 25

722.7 23

722.8 22

722.8 23

722.8 22

722.8 20

722.8 18

722.8 17

722.8 17

722.8 16

722.8 16

722.8 15

722.8 14

722.8 13

722.8 11

722.9 9

722.9 6

722.9 5

722.9 4

722.9 3

722.9 3

722.9 3

722.9 3

722.9 3

722.9 3

722.9 3

722.9 2

722.9 3

723.0 4

723.0 4

723.0 4

723.0 3

723.0 4

723.0 5

723.0 6

723.0 7

723.0 7

723.0 8

723.0 10

723.0 11

723.0 12

723.1 12

723.1 12

723.1 12

723.1 12

723.1 11

723.1 10

723.1 10

723.1 10

723.1 11

723.1 11

723.1 11

723.1 11

723.1 11

723.2 10

723.2 9

723.2 9

723.2 9

723.2 9

723.2 9

723.2 8

723.2 8

723.2 8

723.2 8

723.2 8

723.2 7

723.2 6

723.3 7

723.3 8

723.3 10

723.3 11

723.3 11

723.3 12

723.3 14

723.3 15

723.3 16

723.3 18

723.3 20

723.3 22

723.3 24

723.4 25

723.4 27

723.4 28

723.4 28

723.4 29

723.4 30

723.4 30

723.4 32

723.4 32

723.4 32

723.4 31

723.4 32

723.4 33

723.5 34

723.5 35

723.5 36

723.5 38

723.5 41

723.5 44

723.5 47

723.5 49

723.5 51

723.5 52

723.5 53

723.5 55

723.5 55

723.6 54

723.6 54

723.6 55

723.6 56

723.6 56

723.6 55

723.6 54

723.6 54

723.6 53

723.6 52

723.6 53

723.6 52

723.6 51

723.7 49

723.7 47

723.7 45

723.7 42

723.7 39

723.7 36

723.7 34

723.7 31

723.7 28

723.7 25

723.7 22

723.7 19

723.7 16

723.7 15

723.8 15

723.8 16

723.8 15

723.8 14

723.8 15

723.8 16

723.8 16

723.8 15

723.8 14

723.8 13

723.8 12

723.8 11

723.8 10

723.9 9

723.9 8

723.9 7

723.9 6

723.9 5

723.9 4

723.9 3

723.9 3

723.9 2

723.9 2

723.9 2

723.9 1

723.9 0

724.0 -1

724.0 -2

724.0 -2

724.0 -2

724.0 -3

724.0 -3

724.0 -2

724.0 -2

724.0 -1

724.0 -0

724.0 0

724.0 1

724.0 1

724.1 2

724.1 2

724.1 3

724.1 4

724.1 4

724.1 4

724.1 4

724.1 3

724.1 4

724.1 4

724.1 3

724.1 4

724.1 4

724.2 5

724.2 5

724.2 5

724.2 6

724.2 6

724.2 6

724.2 6

724.2 6

724.2 7

724.2 8

724.2 9

724.2 8

724.2 8

724.3 8

724.3 8

724.3 9

724.3 11

724.3 13

724.3 15

724.3 18

724.3 20

724.3 22

724.3 24

724.3 26

724.3 28

724.3 31

724.4 35

724.4 39

724.4 42

724.4 45

724.4 48

724.4 51

724.4 52

724.4 54

724.4 55

724.4 57

724.4 58

724.4 59

724.4 61

724.5 61

724.5 63

724.5 64

724.5 64

724.5 64

724.5 63

724.5 64

724.5 64

724.5 63

724.5 63

724.5 62

724.5 60

724.5 57

724.6 54

724.6 51

724.6 50

724.6 48

724.6 48

724.6 47

724.6 47

724.6 46

724.6 46

724.6 46

724.6 44

724.6 43

724.6 43

724.7 42

724.7 43

724.7 42

724.7 42

724.7 40

724.7 39

724.7 37

724.7 37

724.7 35

724.7 34

724.7 33

724.7 31

724.7 31

724.8 29

724.8 29

724.8 29

724.8 28

724.8 28

724.8 28

724.8 27

724.8 26

724.8 24

724.8 24

724.8 22

724.8 21

724.8 19

724.9 17

724.9 15

724.9 13

724.9 12

724.9 11

724.9 10

724.9 9

724.9 9

724.9 9

724.9 8

724.9 7

724.9 6

724.9 5

725.0 4

725.0 3

725.0 1

725.0 1

725.0 1

725.0 -0

725.0 -0

725.0 -0

725.0 -0

725.0 -0

725.0 -0

725.0 -0

725.0 -0

725.1 -1

725.1 -1

725.1 -0

725.1 -0

725.1 0

725.1 1

725.1 1

725.1 1

725.1 2

725.1 1

725.1 2

725.1 2

725.1 2

725.2 2

725.2 3

725.2 3

725.2 3

725.2 4

725.2 5

725.2 6

725.2 8

725.2 9

725.2 10

725.2 11

725.2 11

725.2 13

725.2 13

725.3 13

725.3 14

725.3 16

725.3 18

725.3 21

725.3 24

725.3 25

725.3 27

725.3 29

725.3 32

725.3 34

725.3 36

725.3 37

725.4 39

725.4 42

725.4 44

725.4 47

725.4 49

725.4 51

725.4 54

725.4 55

725.4 57

725.4 59

725.4 60

725.4 60

725.4 61

725.5 61

725.5 60

725.5 61

725.5 61

725.5 61

725.5 61

725.5 62

725.5 61

725.5 60

725.5 58

725.5 56

725.5 54

725.5 51

725.6 48

725.6 46

725.6 43

725.6 42

725.6 42

725.6 41

725.6 41

725.6 41

725.6 39

725.6 38

725.6 37

725.6 37

725.6 35

725.7 34

725.7 33

725.7 32

725.7 32

725.7 32

725.7 32

725.7 32

725.7 31

725.7 31

725.7 30

725.7 29

725.7 29

725.7 27

725.8 26

725.8 24

725.8 22

725.8 21

725.8 20

725.8 19

725.8 18

725.8 17

725.8 15

725.8 14

725.8 11

725.8 10

725.8 8

725.9 7

725.9 5

725.9 4

725.9 3

725.9 3

725.9 3

725.9 3

725.9 3

725.9 2

725.9 2

725.9 1

725.9 -1

725.9 -2

726.0 -3

726.0 -3

726.0 -3

726.0 -3

726.0 -2

726.0 -2

726.0 -2

726.0 -1

726.0 -1

726.0 -1

726.0 -0

726.0 0

726.0 0

726.1 0

726.1 0

726.1 -0

726.1 0

726.1 -0

726.1 -1

726.1 -0

726.1 -1

726.1 -1

726.1 -0

726.1 -1

726.1 -1

726.1 -1

726.2 -1

726.2 -1

726.2 -0

726.2 -1

726.2 0

726.2 0

726.2 1

726.2 1

726.2 1

726.2 1

726.2 0

726.2 0

726.2 1

726.3 2

726.3 3

726.3 5

726.3 7

726.3 9

726.3 10

726.3 12

726.3 14

726.3 15

726.3 16

726.3 19

726.3 21

726.3 23

726.4 25

726.4 27

726.4 30

726.4 32

726.4 35

726.4 38

726.4 42

726.4 46

726.4 49

726.4 51

726.4 53

726.4 55

726.4 56

726.5 57

726.5 58

726.5 59

726.5 60

726.5 61

726.5 61

726.5 60

726.5 60

726.5 58

726.5 57

726.5 56

726.5 53

726.5 52

726.6 49

726.6 48

726.6 46

726.6 45

726.6 43

726.6 41

726.6 39

726.6 37

726.6 36

726.6 35

726.6 34

726.6 32

726.6 32

726.7 32

726.7 31

726.7 31

726.7 31

726.7 32

726.7 32

726.7 32

726.7 33

726.7 34

726.7 33

726.7 32

726.7 31

726.7 29

726.8 28

726.8 26

726.8 25

726.8 24

726.8 23

726.8 21

726.8 20

726.8 18

726.8 15

726.8 13

726.8 12

726.8 10

726.8 8

726.9 6

726.9 5

726.9 3

726.9 2

726.9 1

726.9 0

726.9 -0

726.9 -0

726.9 -0

726.9 -0

726.9 0

726.9 1

726.9 1

727.0 1

727.0 1

727.0 1

727.0 2

727.0 3

727.0 4

727.0 5

727.0 5

727.0 5

727.0 5

727.0 5

727.0 6

727.0 5

727.1 5

727.1 5

727.1 5

727.1 4

727.1 5

727.1 4

727.1 3

727.1 3

727.1 3

727.1 3

727.1 3

727.1 3

727.1 4

727.2 4

727.2 5

727.2 6

727.2 6

727.2 8

727.2 9

727.2 9

727.2 10

727.2 10

727.2 11

727.2 12

727.2 14

727.2 16

727.3 18

727.3 18

727.3 19

727.3 21

727.3 23

727.3 25

727.3 26

727.3 27

727.3 27

727.3 29

727.3 30

727.3 30

727.3 31

727.4 31

727.4 32

727.4 32

727.4 32

727.4 33

727.4 35

727.4 37

727.4 38

727.4 38

727.4 37

727.4 37

727.4 37

727.4 38

727.4 39

727.5 41

727.5 44

727.5 49

727.5 55

727.5 60

727.5 66

727.5 73

727.5 78

727.5 82

727.5 86

727.5 90

727.5 94

727.5 97

727.6 99

727.6 100

727.6 100

727.6 101

727.6 102

727.6 103

727.6 102

727.6 101

727.6 99

727.6 96

727.6 94

727.6 91

727.6 88

727.7 83

727.7 79

727.7 75

727.7 70

727.7 66

727.7 61

727.7 56

727.7 51

727.7 44

727.7 36

727.7 30

727.7 24

727.7 20

727.8 16

727.8 15

727.8 13

727.8 13

727.8 15

727.8 17

727.8 17

727.8 17

727.8 17

727.8 15

727.8 14

727.8 13

727.8 12

727.9 11

727.9 11

727.9 10

727.9 8

727.9 7

727.9 8

727.9 8

727.9 8

727.9 7

727.9 6

727.9 5

727.9 4

727.9 4

728.0 4

728.0 3

728.0 3

728.0 2

728.0 1

728.0 0

728.0 -1

728.0 -1

728.0 -2

728.0 -3

728.0 -3

728.0 -4

728.0 -4

728.1 -4

728.1 -4

728.1 -3

728.1 -3

728.1 -2

728.1 -2

728.1 -1

728.1 -0

728.1 1

728.1 1

728.1 1

728.1 1

728.1 1

728.2 2

728.2 3

728.2 3

728.2 4

728.2 4

728.2 5

728.2 5

728.2 5

728.2 6

728.2 7

728.2 8

728.2 9

728.2 10

728.3 11

728.3 11

728.3 12

728.3 13

728.3 13

728.3 14

728.3 15

728.3 15

728.3 17

728.3 17

728.3 18

728.3 18

728.3 18

728.4 20

728.4 21

728.4 23

728.4 24

728.4 26

728.4 27

728.4 27

728.4 29

728.4 29

728.4 30

728.4 30

728.4 30

728.4 29

728.5 30

728.5 31

728.5 33

728.5 34

728.5 36

728.5 37

728.5 39

728.5 40

728.5 41

728.5 42

728.5 43

728.5 45

728.5 46

728.6 47

728.6 48

728.6 48

728.6 48

728.6 48

728.6 48

728.6 48

728.6 48

728.6 47

728.6 46

728.6 45

728.6 44

728.6 42

728.7 41

728.7 40

728.7 40

728.7 39

728.7 37

728.7 35

728.7 33

728.7 31

728.7 28

728.7 26

728.7 23

728.7 21

728.7 18

728.8 16

728.8 14

728.8 13

728.8 13

728.8 12

728.8 11

728.8 11

728.8 10

728.8 8

728.8 7

728.8 7

728.8 5

728.8 5

728.9 4

728.9 3

728.9 3

728.9 3

728.9 2

728.9 1

728.9 0

728.9 -0

728.9 -1

728.9 -1

728.9 -2

728.9 -2

728.9 -3

729.0 -3

729.0 -3

729.0 -2

729.0 -2

729.0 -2

729.0 -2

729.0 -2

729.0 -1

729.0 -1

729.0 -1

729.0 -0

729.0 -0

729.0 -0

729.1 -0

729.1 -0

729.1 -0

729.1 -0

729.1 -0

729.1 0

729.1 1

729.1 1

729.1 2

729.1 2

729.1 2

729.1 3

729.1 3

729.2 4

729.2 4

729.2 3

729.2 3

729.2 4

729.2 4

729.2 5

729.2 5

729.2 4

729.2 4

729.2 5

729.2 6

729.2 7

729.3 7

729.3 8

729.3 9

729.3 11

729.3 12

729.3 14

729.3 15

729.3 16

729.3 17

729.3 18

729.3 17

729.3 18

729.3 19

729.4 20

729.4 21

729.4 23

729.4 24

729.4 26

729.4 28

729.4 31

729.4 35

729.4 39

729.4 43

729.4 46

729.4 48

729.4 51

729.5 53

729.5 57

729.5 60

729.5 62

729.5 63

729.5 66

729.5 68

729.5 69

729.5 69

729.5 70

729.5 69

729.5 69

729.5 68

729.6 67

729.6 65

729.6 63

729.6 61

729.6 60

729.6 58

729.6 55

729.6 52

729.6 48

729.6 44

729.6 40

729.6 36

729.6 31

729.7 28

729.7 25

729.7 23

729.7 20

729.7 17

729.7 15

729.7 14

729.7 13

729.7 13

729.7 12

729.7 11

729.7 10

729.7 9

729.8 8

729.8 7

729.8 8

729.8 9

729.8 10

729.8 9

729.8 9

729.8 9

729.8 9

729.8 8

729.8 8

729.8 7

729.8 7

729.9 6

729.9 5

729.9 4

729.9 3

729.9 3

729.9 3

729.9 3

729.9 3

729.9 3

729.9 2

729.9 2

729.9 1

729.9 1

730.0 1

730.0 1

730.0 0

730.0 0

730.0 0

730.0 0

730.0 -0

730.0 -0

730.0 -0

730.0 -1

730.0 -2

730.0 -2

730.0 -2

730.1 -2

730.1 -2

730.1 -2

730.1 -2

730.1 -2

730.1 -2

730.1 -2

730.1 -1

730.1 -0

730.1 0

730.1 1

730.1 1

730.1 1

730.2 2

730.2 2

730.2 2

730.2 2

730.2 3

730.2 5

730.2 6

730.2 7

730.2 8

730.2 9

730.2 10

730.2 11

730.2 12

730.3 13

730.3 14

730.3 15

730.3 14

730.3 15

730.3 15

730.3 15

730.3 16

730.3 16

730.3 16

730.3 15

730.3 15

730.3 15

730.4 16

730.4 16

730.4 17

730.4 18

730.4 19

730.4 20

730.4 21

730.4 23

730.4 24

730.4 27

730.4 28

730.4 29

730.4 30

730.5 30

730.5 30

730.5 30

730.5 31

730.5 32

730.5 33

730.5 34

730.5 35

730.5 37

730.5 38

730.5 39

730.5 40

730.5 42

730.6 43

730.6 43

730.6 43

730.6 42

730.6 41

730.6 40

730.6 39

730.6 39

730.6 38

730.6 37

730.6 36

730.6 34

730.6 33

730.7 32

730.7 31

730.7 30

730.7 28

730.7 27

730.7 26

730.7 25

730.7 24

730.7 24

730.7 22

730.7 20

730.7 19

730.7 17

730.8 14

730.8 12

730.8 10

730.8 8

730.8 7

730.8 6

730.8 5

730.8 5

730.8 3

730.8 3

730.8 3

730.8 4

730.8 3

730.9 3

730.9 3

730.9 3

730.9 3

730.9 2

730.9 2

730.9 2

730.9 2

730.9 2

730.9 2

730.9 1

730.9 1

730.9 1

731.0 0

731.0 0

731.0 -0

731.0 -1

731.0 -1

731.0 -1

731.0 -1

731.0 -0

731.0 -1

731.0 -1

731.0 -1

731.0 -2

731.0 -2

731.1 -3

731.1 -3

731.1 -3

731.1 -3

731.1 -3

731.1 -2

731.1 -1

731.1 -1

731.1 -1

731.1 -0

731.1 0

731.1 1

731.1 3

731.2 3

731.2 3

731.2 4

731.2 5

731.2 6

731.2 7

731.2 8

731.2 9

731.2 10

731.2 10

731.2 10

731.2 12

731.2 12

731.3 13

731.3 13

731.3 14

731.3 15

731.3 16

731.3 17

731.3 18

731.3 19

731.3 20

731.3 20

731.3 21

731.3 21

731.3 21

731.4 23

731.4 26

731.4 28

731.4 30

731.4 34

731.4 37

731.4 39

731.4 42

731.4 44

731.4 46

731.4 47

731.4 49

731.4 50

731.5 52

731.5 53

731.5 53

731.5 53

731.5 54

731.5 55

731.5 56

731.5 56

731.5 56

731.5 56

731.5 56

731.5 54

731.5 53

731.6 54

731.6 53

731.6 50

731.6 49

731.6 47

731.6 46

731.6 43

731.6 40

731.6 38

731.6 36

731.6 35

731.6 32

731.6 30

731.7 29

731.7 27

731.7 27

731.7 27

731.7 26

731.7 26

731.7 24

731.7 24

731.7 22

731.7 21

731.7 19

731.7 18

731.7 16

731.8 15

731.8 13

731.8 12

731.8 12

731.8 11

731.8 9

731.8 9

731.8 8

731.8 7

731.8 7

731.8 6

731.8 6

731.8 6

731.9 6

731.9 5

731.9 5

731.9 4

731.9 3

731.9 2

731.9 2

731.9 2

731.9 1

731.9 0

731.9 1

731.9 1

731.9 1

732.0 2

732.0 2

732.0 2

732.0 2

732.0 2

732.0 2

732.0 1

732.0 1

732.0 2

732.0 2

732.0 2

732.0 1

732.0 1

732.1 2

732.1 2

732.1 1

732.1 1

732.1 1

732.1 0

732.1 -0

732.1 -1

732.1 -2

732.1 -2

732.1 -2

732.1 -1

732.1 -0

732.2 1

732.2 1

732.2 1

732.2 1

732.2 2

732.2 2

732.2 3

732.2 4

732.2 4

732.2 5

732.2 5

732.2 6

732.2 7

732.3 9

732.3 10

732.3 11

732.3 12

732.3 12

732.3 13

732.3 14

732.3 14

732.3 15

732.3 15

732.3 16

732.3 16

732.3 17

732.4 18

732.4 19

732.4 20

732.4 21

732.4 22

732.4 22

732.4 22

732.4 24

732.4 25

732.4 26

732.4 26

732.4 27

732.4 28

732.5 29

732.5 29

732.5 29

732.5 29

732.5 30

732.5 31

732.5 31

732.5 32

732.5 32

732.5 32

732.5 32

732.5 32

732.5 32

732.6 32

732.6 32

732.6 32

732.6 31

732.6 31

732.6 30

732.6 29

732.6 27

732.6 27

732.6 25

732.6 24

732.6 23

732.6 22

732.7 21

732.7 21

732.7 20

732.7 20

732.7 18

732.7 18

732.7 16

732.7 15

732.7 14

732.7 14

732.7 14

732.7 12

732.7 11

732.8 9

732.8 8

732.8 8

732.8 7

732.8 5

732.8 5

732.8 4

732.8 5

732.8 5

732.8 5

732.8 6

732.8 8

732.8 9

732.9 10

732.9 11

732.9 12

732.9 13

732.9 14

732.9 14

732.9 15

732.9 15

732.9 16

732.9 16

732.9 16

732.9 16

732.9 16

733.0 16

733.0 16

733.0 15

733.0 16

733.0 15

733.0 14

733.0 13

733.0 12

733.0 11

733.0 10

733.0 9

733.0 9

733.0 7

733.1 6

733.1 5

733.1 4

733.1 2

733.1 1

733.1 -1

733.1 -2

733.1 -3

733.1 -3

733.1 -3

733.1 -1

733.1 -0

733.1 1

733.2 2

733.2 3

733.2 4

733.2 5

733.2 6

733.2 7

733.2 7

733.2 8

733.2 9

733.2 10

733.2 10

733.2 12

733.2 13

733.3 13

733.3 14

733.3 15

733.3 15

733.3 16

733.3 16

733.3 17

733.3 17

733.3 18

733.3 19

733.3 19

733.3 20

733.3 23

733.4 25

733.4 27

733.4 29

733.4 32

733.4 34

733.4 36

733.4 37

733.4 40

733.4 43

733.4 45

733.4 47

733.4 49

733.4 51

733.5 51

733.5 51

733.5 52

733.5 52

733.5 54

733.5 54

733.5 55

733.5 55

733.5 56

733.5 56

733.5 56

733.5 56

733.5 56

733.6 56

733.6 55

733.6 54

733.6 52

733.6 51

733.6 49

733.6 46

733.6 45

733.6 42

733.6 41

733.6 39

733.6 38

733.6 37

733.7 36

733.7 36

733.7 35

733.7 34

733.7 33

733.7 31

733.7 30

733.7 28

733.7 26

733.7 25

733.7 23

733.7 22

733.7 19

733.8 17

733.8 15

733.8 12

733.8 9

733.8 8

733.8 7

733.8 5

733.8 5

733.8 4

733.8 5

733.8 5

733.8 6

733.8 7

733.9 7

733.9 7

733.9 7

733.9 7

733.9 7

733.9 7

733.9 7

733.9 6

733.9 7

733.9 7

733.9 7

733.9 7

733.9 8

734.0 8

734.0 8

734.0 8

734.0 8

734.0 7

734.0 7

734.0 7

734.0 6

734.0 5

734.0 4

734.0 4

734.0 3

734.0 3

734.1 2

734.1 2

734.1 1

734.1 -0

734.1 -1

734.1 -1

734.1 -2

734.1 -2

734.1 -3

734.1 -3

734.1 -2

734.1 -1

734.1 -1

734.2 -0

734.2 0

734.2 2

734.2 2

734.2 2

734.2 4

734.2 5

734.2 6

734.2 6

734.2 7

734.2 9

734.2 10

734.2 10

734.3 11

734.3 12

734.3 12

734.3 13

734.3 15

734.3 15

734.3 14

734.3 14

734.3 15

734.3 15

734.3 14

734.3 14

734.3 15

734.4 17

734.4 19

734.4 20

734.4 22

734.4 23

734.4 24

734.4 26

734.4 27

734.4 29

734.4 29

734.4 30

734.4 30

734.4 30

734.5 31

734.5 30

734.5 31

734.5 31

734.5 32

734.5 31

734.5 31

734.5 31

734.5 31

734.5 31

734.5 32

734.5 31

734.5 32

734.6 31

734.6 31

734.6 32

734.6 32

734.6 31

734.6 31

734.6 31

734.6 30

734.6 28

734.6 27

734.6 27

734.6 27

734.6 26

734.7 27

734.7 28

734.7 28

734.7 28

734.7 28

734.7 27

734.7 27

734.7 26

734.7 26

734.7 25

734.7 24

734.7 22

734.7 20

734.8 19

734.8 17

734.8 16

734.8 15

734.8 15

734.8 15

734.8 14

734.8 12

734.8 12

734.8 12

734.8 12

734.8 12

734.8 12

734.9 12

734.9 12

734.9 12

734.9 13

734.9 13

734.9 13

734.9 12

734.9 11

734.9 11

734.9 9

734.9 8

734.9 7

734.9 7

735.0 7

735.0 6

735.0 5

735.0 5

735.0 4

735.0 3

735.0 2

735.0 1

735.0 1

735.0 0

735.0 -0

735.0 -1

735.0 -2

735.1 -2

735.1 -2

735.1 -1

735.1 -2

735.1 -2

735.1 -2

735.1 -2

735.1 -2

735.1 -2

735.1 -1

735.1 -0

735.1 1

735.1 2

735.2 3

735.2 3

735.2 4

735.2 5

735.2 6

735.2 7

735.2 7

735.2 7

735.2 6

735.2 8

735.2 9

735.2 9

735.2 9

735.3 10

735.3 12

735.3 12

735.3 13

735.3 14

735.3 15

735.3 17

735.3 19

735.3 20

735.3 21

735.3 23

735.3 24

735.3 26

735.4 27

735.4 27

735.4 29

735.4 31

735.4 32

735.4 32

735.4 34

735.4 35

735.4 35

735.4 35

735.4 36

735.4 36

735.4 36

735.5 37

735.5 36

735.5 36

735.5 35

735.5 35

735.5 35

735.5 36

735.5 37

735.5 38

735.5 39

735.5 39

735.5 41

735.5 42

735.6 42

735.6 42

735.6 43

735.6 44

735.6 43

735.6 44

735.6 44

735.6 44

735.6 44

735.6 43

735.6 42

735.6 41

735.6 40

735.7 40

735.7 39

735.7 38

735.7 36

735.7 34

735.7 34

735.7 32

735.7 30

735.7 27

735.7 25

735.7 22

735.7 19

735.8 16

735.8 14

735.8 11

735.8 9

735.8 8

735.8 7

735.8 6

735.8 5

735.8 6

735.8 6

735.8 7

735.8 6

735.8 7

735.9 6

735.9 6

735.9 6

735.9 5

735.9 5

735.9 5

735.9 4

735.9 4

735.9 4

735.9 3

735.9 2

735.9 2

735.9 1

736.0 1

736.0 1

736.0 1

736.0 1

736.0 1

736.0 1

736.0 1

736.0 1

736.0 1

736.0 0

736.0 -1

736.0 -1

736.0 -1

736.1 -2

736.1 -2

736.1 -3

736.1 -2

736.1 -2

736.1 -1

736.1 -1

736.1 1

736.1 1

736.1 1

736.1 1

736.1 2

736.1 3

736.2 3

736.2 3

736.2 4

736.2 4

736.2 5

736.2 5

736.2 5

736.2 6

736.2 6

736.2 7

736.2 8

736.2 9

736.2 9

736.3 9

736.3 10

736.3 10

736.3 11

736.3 11

736.3 11

736.3 11

736.3 12

736.3 12

736.3 13

736.3 12

736.3 12

736.3 13

736.4 14

736.4 15

736.4 16

736.4 17

736.4 19

736.4 22

736.4 24

736.4 25

736.4 26

736.4 26

736.4 27

736.4 27

736.4 28

736.5 29

736.5 30

736.5 30

736.5 30

736.5 31

736.5 32

736.5 33

736.5 33

736.5 34

736.5 35

736.5 35

736.5 36

736.5 37

736.6 38

736.6 38

736.6 38

736.6 37

736.6 37

736.6 37

736.6 37

736.6 37

736.6 37

736.6 37

736.6 37

736.6 36

736.6 35

736.7 34

736.7 34

736.7 35

736.7 34

736.7 33

736.7 33

736.7 32

736.7 30

736.7 28

736.7 26

736.7 23

736.7 21

736.7 19

736.8 18

736.8 17

736.8 15

736.8 13

736.8 13

736.8 11

736.8 10

736.8 10

736.8 9

736.8 9

736.8 8

736.8 7

736.8 8

736.9 7

736.9 7

736.9 6

736.9 6

736.9 5

736.9 5

736.9 4

736.9 4

736.9 3

736.9 3

736.9 3

736.9 3

736.9 3

737.0 2

737.0 2

737.0 1

737.0 1

737.0 1

737.0 1

737.0 1

737.0 1

737.0 1

737.0 1

737.0 0

737.0 -0

737.0 -0

737.1 0

737.1 1

737.1 3

737.1 3

737.1 3

737.1 3

737.1 3

737.1 4

737.1 5

737.1 5

737.1 5

737.1 6

737.1 6

737.2 7

737.2 7

737.2 7

737.2 6

737.2 6

737.2 7

737.2 7

737.2 7

737.2 7

737.2 7

737.2 7

737.2 8

737.2 10

737.3 11

737.3 12

737.3 13

737.3 14

737.3 14

737.3 16

737.3 17

737.3 18

737.3 18

737.3 19

737.3 20

737.3 21

737.3 22

737.4 24

737.4 25

737.4 26

737.4 27

737.4 27

737.4 28

737.4 27

737.4 28

737.4 29

737.4 30

737.4 31

737.4 31

737.4 30

737.5 30

737.5 31

737.5 31

737.5 31

737.5 31

737.5 32

737.5 33

737.5 34

737.5 34

737.5 34

737.5 34

737.5 35

737.5 35

737.6 36

737.6 37

737.6 38

737.6 37

737.6 38

737.6 38

737.6 38

737.6 37

737.6 36

737.6 36

737.6 35

737.6 33

737.6 33

737.7 32

737.7 31

737.7 29

737.7 27

737.7 24

737.7 22

737.7 21

737.7 19

737.7 18

737.7 16

737.7 16

737.7 15

737.7 13

737.8 11

737.8 10

737.8 9

737.8 8

737.8 8

737.8 7

737.8 7

737.8 7

737.8 7

737.8 7

737.8 6

737.8 6

737.8 6

737.9 6

737.9 5

737.9 5

737.9 5

737.9 5

737.9 5

737.9 5

737.9 4

737.9 4

737.9 3

737.9 3

737.9 2

738.0 2

738.0 1

738.0 0

738.0 -0

738.0 -1

738.0 -2

738.0 -2

738.0 -3

738.0 -3

738.0 -3

738.0 -3

738.0 -3

738.0 -3

738.1 -4

738.1 -4

738.1 -5

738.1 -5

738.1 -4

738.1 -5

738.1 -5

738.1 -5

738.1 -4

738.1 -3

738.1 -3

738.1 -3

738.1 -3

738.2 -2

738.2 -2

738.2 -3

738.2 -2

738.2 -3

738.2 -3

738.2 -2

738.2 -1

738.2 0

738.2 2

738.2 3

738.2 4

738.2 5

738.3 7

738.3 9

738.3 10

738.3 12

738.3 14

738.3 16

738.3 18

738.3 19

738.3 20

738.3 21

738.3 22

738.3 23

738.3 22

738.4 22

738.4 23

738.4 25

738.4 29

738.4 36

738.4 44

738.4 52

738.4 60

738.4 67

738.4 75

738.4 82

738.4 88

738.4 93

738.5 98

738.5 102

738.5 105

738.5 107

738.5 109

738.5 110

738.5 111

738.5 112

738.5 112

738.5 112

738.5 110

738.5 108

738.5 105

738.6 102

738.6 98

738.6 95

738.6 90

738.6 85

738.6 80

738.6 73

738.6 67

738.6 60

738.6 53

738.6 46

738.6 39

738.6 33

738.7 27

738.7 21

738.7 15

738.7 14

738.7 14

738.7 16

738.7 18

738.7 20

738.7 21

738.7 21

738.7 22

738.7 22

738.7 22

738.8 21

738.8 20

738.8 20

738.8 19

738.8 18

738.8 17

738.8 16

738.8 17

738.8 16

738.8 15

738.8 14

738.8 13

738.8 12

738.9 10

738.9 9

738.9 8

738.9 8

738.9 6

738.9 5

738.9 3

738.9 1

738.9 1

738.9 -0

738.9 -0

738.9 -1

738.9 -1

739.0 -1

739.0 -2

739.0 -2

739.0 -3

739.0 -3

739.0 -3

739.0 -3

739.0 -3

739.0 -4

739.0 -4

739.0 -4

739.0 -3

739.0 -3

739.1 -2

739.1 -2

739.1 -1

739.1 -1

739.1 -0

739.1 0

739.1 0

739.1 1

739.1 2

739.1 2

739.1 2

739.1 3

739.1 3

739.2 3

739.2 3

739.2 3

739.2 4

739.2 5

739.2 6

739.2 7

739.2 6

739.2 7

739.2 8

739.2 8

739.2 9

739.2 10

739.3 12

739.3 13

739.3 15

739.3 16

739.3 17

739.3 18

739.3 20

739.3 21

739.3 23

739.3 25

739.3 25

739.3 26

739.3 28

739.4 28

739.4 30

739.4 32

739.4 35

739.4 39

739.4 43

739.4 46

739.4 49

739.4 53

739.4 57

739.4 59

739.4 63

739.5 65

739.5 68

739.5 71

739.5 74

739.5 76

739.5 77

739.5 79

739.5 81

739.5 83

739.5 84

739.5 84

739.5 84

739.5 84

739.6 83

739.6 81

739.6 80

739.6 79

739.6 78

739.6 75

739.6 73

739.6 70

739.6 67

739.6 64

739.6 60

739.6 56

739.6 52

739.7 46

739.7 41

739.7 36

739.7 32

739.7 29

739.7 27

739.7 25

739.7 22

739.7 21

739.7 19

739.7 17

739.7 15

739.7 13

739.8 12

739.8 10

739.8 9

739.8 8

739.8 7

739.8 5

739.8 5

739.8 4

739.8 4

739.8 4

739.8 4

739.8 4

739.8 4

739.9 4

739.9 3

739.9 3

739.9 3

739.9 3

739.9 4

739.9 4

739.9 3

739.9 3

739.9 2

739.9 2

739.9 3

739.9 3

740.0 2

740.0 1

740.0 0

740.0 -0

740.0 -1

740.0 -1

740.0 -1

740.0 -0

740.0 0

740.0 0

740.0 -0

740.0 0

740.0 1

740.1 1

740.1 1

740.1 1

740.1 1

740.1 1

740.1 1

740.1 1

740.1 1

740.1 1

740.1 2

740.1 2

740.1 3

740.1 3

740.2 3

740.2 4

740.2 5

740.2 5

740.2 5

740.2 6

740.2 6

740.2 7

740.2 7

740.2 7

740.2 8

740.2 8

740.2 9

740.3 11

740.3 11

740.3 12

740.3 13

740.3 14

740.3 15

740.3 17

740.3 18

740.3 18

740.3 19

740.3 20

740.3 20

740.3 21

740.4 22

740.4 22

740.4 24

740.4 26

740.4 27

740.4 28

740.4 29

740.4 29

740.4 29

740.4 29

740.4 29

740.4 29

740.4 29

740.5 30

740.5 31

740.5 31

740.5 32

740.5 33

740.5 33

740.5 34

740.5 34

740.5 35

740.5 36

740.5 37

740.5 38

740.5 39

740.6 39

740.6 39

740.6 40

740.6 41

740.6 41

740.6 42

740.6 43

740.6 44

740.6 45

740.6 46

740.6 47

740.6 48

740.6 49

740.7 50

740.7 51

740.7 52

740.7 53

740.7 53

740.7 53

740.7 52

740.7 50

740.7 49

740.7 48

740.7 46

740.7 45

740.7 43

740.8 41

740.8 40

740.8 39

740.8 37

740.8 35

740.8 33

740.8 31

740.8 29

740.8 27

740.8 26

740.8 24

740.8 22

740.9 20

740.9 18

740.9 16

740.9 13

740.9 11

740.9 10

740.9 8

740.9 6

740.9 5

740.9 4

740.9 3

740.9 3

740.9 3

741.0 3

741.0 3

741.0 2

741.0 2

741.0 2

741.0 1

741.0 0

741.0 -0

741.0 -1

741.0 -1

741.0 -1

741.0 -2

741.0 -2

741.1 -2

741.1 -2

741.1 -3

741.1 -3

741.1 -2

741.1 -2

741.1 -2

741.1 -2

741.1 -2

741.1 -1

741.1 -1

741.1 -0

741.1 -0

741.2 1

741.2 1

741.2 2

741.2 3

741.2 4

741.2 4

741.2 5

741.2 6

741.2 7

741.2 8

741.2 8

741.2 9

741.2 10

741.3 12

741.3 14

741.3 16

741.3 18

741.3 19

741.3 19

741.3 20

741.3 20

741.3 20

741.3 20

741.3 21

741.3 21

741.3 21

741.4 21

741.4 21

741.4 23

741.4 25

741.4 27

741.4 30

741.4 33

741.4 37

741.4 40

741.4 44

741.4 50

741.4 54

741.4 59

741.5 63

741.5 67

741.5 70

741.5 72

741.5 72

741.5 73

741.5 77

741.5 80

741.5 86

741.5 93

741.5 98

741.5 103

741.5 109

741.6 114

741.6 119

741.6 123

741.6 127

741.6 130

741.6 131

741.6 131

741.6 131

741.6 130

741.6 129

741.6 126

741.6 124

741.6 121

741.7 118

741.7 115

741.7 111

741.7 107

741.7 103

741.7 100

741.7 96

741.7 90

741.7 85

741.7 80

741.7 75

741.7 70

741.7 66

741.8 61

741.8 54

741.8 47

741.8 40

741.8 33

741.8 26

741.8 20

741.8 17

741.8 16

741.8 17

741.8 16

741.8 17

741.8 16

741.9 15

741.9 14

741.9 14

741.9 13

741.9 12

741.9 11

741.9 10

741.9 8

741.9 8

741.9 7

741.9 6

741.9 6

742.0 7

742.0 6

742.0 7

742.0 7

742.0 7

742.0 6

742.0 5

742.0 5

742.0 4

742.0 3

742.0 2

742.0 2

742.0 2

742.1 2

742.1 2

742.1 2

742.1 3

742.1 3

742.1 3

742.1 3

742.1 3

742.1 3

742.1 5

742.1 5

742.1 6

742.1 7

742.2 8

742.2 8

742.2 9

742.2 9

742.2 9

742.2 10

742.2 10

742.2 11

742.2 10

742.2 11

742.2 12

742.2 13

742.2 15

742.3 15

742.3 15

742.3 17

742.3 18

742.3 18

742.3 19

742.3 19

742.3 18

742.3 18

742.3 18

742.3 17

742.3 17

742.3 18

742.4 19

742.4 19

742.4 19

742.4 19

742.4 19

742.4 21

742.4 22

742.4 23

742.4 24

742.4 24

742.4 26

742.4 28

742.4 30

742.5 30

742.5 31

742.5 33

742.5 34

742.5 35

742.5 35

742.5 35

742.5 37

742.5 39

742.5 42

742.5 46

742.5 49

742.5 52

742.6 55

742.6 57

742.6 59

742.6 61

742.6 62

742.6 65

742.6 67

742.6 68

742.6 70

742.6 70

742.6 71

742.6 71

742.6 71

742.7 70

742.7 70

742.7 69

742.7 68

742.7 66

742.7 64

742.7 62

742.7 60

742.7 57

742.7 55

742.7 52

742.7 48

742.7 44

742.8 41

742.8 36

742.8 32

742.8 28

742.8 24

742.8 20

742.8 17

742.8 15

742.8 12

742.8 11

742.8 10

742.8 9

742.8 8

742.9 8

742.9 6

742.9 5

742.9 5

742.9 5

742.9 5

742.9 5

742.9 6

742.9 7

742.9 7

742.9 6

742.9 6

742.9 5

743.0 4

743.0 4

743.0 4

743.0 3

743.0 3

743.0 3

743.0 3

743.0 3

743.0 3

743.0 2

743.0 2

743.0 2

743.1 3

743.1 2

743.1 2

743.1 2

743.1 2

743.1 2

743.1 2

743.1 3

743.1 3

743.1 3

743.1 3

743.1 4

743.1 4

743.2 4

743.2 5

743.2 6

743.2 6

743.2 6

743.2 6

743.2 6

743.2 7

743.2 8

743.2 8

743.2 9

743.2 10

743.2 11

743.3 12

743.3 14

743.3 15

743.3 16

743.3 17

743.3 19

743.3 20

743.3 21

743.3 22

743.3 23

743.3 24

743.3 24

743.3 24

743.4 23

743.4 23

743.4 23

743.4 27

743.4 32

743.4 37

743.4 42

743.4 47

743.4 51

743.4 56

743.4 63

743.4 69

743.4 75

743.5 82

743.5 88

743.5 94

743.5 99

743.5 104

743.5 107

743.5 110

743.5 113

743.5 117

743.5 119

743.5 121

743.5 123

743.5 124

743.6 124

743.6 124

743.6 123

743.6 121

743.6 119

743.6 116

743.6 112

743.6 109

743.6 103

743.6 97

743.6 91

743.6 84

743.6 77

743.7 69

743.7 61

743.7 54

743.7 48

743.7 45

743.7 43

743.7 42

743.7 39

743.7 35

743.7 31

743.7 27

743.7 24

743.7 23

743.8 21

743.8 18

743.8 17

743.8 15

743.8 13

743.8 12

743.8 10

743.8 8

743.8 6

743.8 6

743.8 5

743.8 4

743.8 2

743.9 2

743.9 2

743.9 1

743.9 0

743.9 0

743.9 1

743.9 1

743.9 1

743.9 1

743.9 2

743.9 1

743.9 1

744.0 1

744.0 1

744.0 1

744.0 1

744.0 1

744.0 1

744.0 1

744.0 1

744.0 1

744.0 1

744.0 1

744.0 1

744.0 0

744.1 0

744.1 0

744.1 -0

744.1 -1

744.1 -1

744.1 -1

744.1 -0

744.1 0

744.1 0

744.1 1

744.1 1

744.1 1

744.1 2

744.2 2

744.2 2

744.2 3

744.2 3

744.2 4

744.2 4

744.2 4

744.2 4

744.2 5

744.2 5

744.2 6

744.2 6

744.2 7

744.3 8

744.3 8

744.3 9

744.3 9

744.3 10

744.3 10

744.3 10

744.3 10

744.3 11

744.3 11

744.3 10

744.3 9

744.3 10

744.4 10

744.4 11

744.4 13

744.4 16

744.4 18

744.4 21

744.4 25

744.4 29

744.4 33

744.4 37

744.4 40

744.4 44

744.4 47

744.5 51

744.5 54

744.5 57

744.5 59

744.5 59

744.5 61

744.5 64

744.5 66

744.5 67

744.5 68

744.5 68

744.5 68

744.5 67

744.6 66

744.6 65

744.6 65

744.6 63

744.6 61

744.6 59

744.6 56

744.6 53

744.6 49

744.6 46

744.6 43

744.6 39

744.6 35

744.7 31

744.7 29

744.7 27

744.7 24

744.7 24

744.7 22

744.7 20

744.7 19

744.7 19

744.7 18

744.7 17

744.7 16

744.7 16

744.8 15

744.8 14

744.8 13

744.8 12

744.8 11

744.8 11

744.8 10

744.8 9

744.8 9

744.8 10

744.8 9

744.8 8

744.9 7

744.9 6

744.9 6

744.9 5

744.9 5

744.9 5

744.9 5

744.9 5

744.9 5

744.9 5

744.9 4

744.9 5

744.9 5

745.0 5

745.0 5

745.0 5

745.0 4

745.0 3

745.0 3

745.0 2

745.0 2

745.0 2

745.0 1

745.0 2

745.0 2

745.0 2

745.1 3

745.1 4

745.1 4

745.1 4

745.1 4

745.1 5

745.1 5

745.1 5

745.1 5

745.1 5

745.1 5

745.1 5

745.1 5

745.2 5

745.2 5

745.2 5

745.2 5

745.2 6

745.2 7

745.2 7

745.2 8

745.2 9

745.2 9

745.2 9

745.2 10

745.2 10

745.3 10

745.3 11

745.3 11

745.3 12

745.3 14

745.3 14

745.3 14

745.3 14

745.3 15

745.3 16

745.3 17

745.3 18

745.3 19

745.4 20

745.4 22

745.4 23

745.4 24

745.4 26

745.4 29

745.4 32

745.4 35

745.4 38

745.4 42

745.4 45

745.4 48

745.4 52

745.5 55

745.5 58

745.5 60

745.5 63

745.5 66

745.5 69

745.5 72

745.5 73

745.5 74

745.5 75

745.5 75

745.5 74

745.5 73

745.6 71

745.6 69

745.6 66

745.6 63

745.6 60

745.6 57

745.6 53

745.6 50

745.6 45

745.6 42

745.6 38

745.6 36

745.7 32

745.7 28

745.7 25

745.7 21

745.7 19

745.7 16

745.7 14

745.7 13

745.7 12

745.7 11

745.7 10

745.7 9

745.7 9

745.8 9

745.8 8

745.8 8

745.8 8

745.8 7

745.8 7

745.8 7

745.8 7

745.8 7

745.8 7

745.8 8

745.8 7

745.8 7

745.9 7

745.9 6

745.9 5

745.9 5

745.9 4

745.9 4

745.9 3

745.9 3

745.9 2

745.9 2

745.9 2

745.9 3

745.9 2

746.0 2

746.0 2

746.0 2

746.0 2

746.0 2

746.0 2

746.0 2

746.0 2

746.0 1

746.0 1

746.0 1

746.0 1

746.0 0

746.1 0

746.1 0

746.1 0

746.1 -1

746.1 -1

746.1 -1

746.1 -2

746.1 -3

746.1 -2

746.1 -2

746.1 -2

746.1 -1

746.1 -1

746.2 -1

746.2 -0

746.2 -0

746.2 -0

746.2 -0

746.2 0

746.2 1

746.2 2

746.2 3

746.2 4

746.2 5

746.2 5

746.2 6

746.3 7

746.3 8

746.3 9

746.3 10

746.3 10

746.3 12

746.3 14

746.3 15

746.3 16

746.3 16

746.3 17

746.3 18

746.3 19

746.4 20

746.4 20

746.4 20

746.4 21

746.4 21

746.4 21

746.4 21

746.4 21

746.4 22

746.4 24

746.4 25

746.4 27

746.5 29

746.5 30

746.5 31

746.5 31

746.5 32

746.5 33

746.5 34

746.5 35

746.5 36

746.5 37

746.5 37

746.5 38

746.5 37

746.6 37

746.6 36

746.6 35

746.6 35

746.6 35

746.6 34

746.6 34

746.6 34

746.6 34

746.6 35

746.6 34

746.6 33

746.6 31

746.7 30

746.7 29

746.7 28

746.7 26

746.7 23

746.7 22

746.7 21

746.7 20

746.7 18

746.7 17

746.7 17

746.7 16

746.7 17

746.8 17

746.8 16

746.8 17

746.8 15

746.8 14

746.8 13

746.8 12

746.8 11

746.8 11

746.8 11

746.8 10

746.8 10

746.8 9

746.9 9

746.9 8

746.9 8

746.9 7

746.9 7

746.9 7

746.9 7

746.9 7

746.9 7

746.9 8

746.9 8

746.9 8

746.9 7

747.0 6

747.0 6

747.0 5

747.0 5

747.0 4

747.0 4

747.0 3

747.0 3

747.0 3

747.0 3

747.0 3

747.0 2

747.0 2

747.1 2

747.1 2

747.1 2

747.1 2

747.1 2

747.1 1

747.1 1

747.1 1

747.1 1

747.1 1

747.1 2

747.1 2

747.1 3

747.2 4

747.2 4

747.2 4

747.2 4

747.2 4

747.2 3

747.2 3

747.2 4

747.2 4

747.2 5

747.2 6

747.2 9

747.3 11

747.3 14

747.3 15

747.3 17

747.3 19

747.3 21

747.3 24

747.3 26

747.3 28

747.3 30

747.3 32

747.3 34

747.3 35

747.4 35

747.4 36

747.4 37

747.4 37

747.4 39

747.4 40

747.4 42

747.4 44

747.4 47

747.4 49

747.4 52

747.4 55

747.4 56

747.5 58

747.5 59

747.5 60

747.5 60

747.5 60

747.5 59

747.5 58

747.5 57

747.5 56

747.5 54

747.5 52

747.5 50

747.5 48

747.6 47

747.6 47

747.6 48

747.6 48

747.6 49

747.6 49

747.6 50

747.6 52

747.6 53

747.6 53

747.6 54

747.6 54

747.6 53

747.7 52

747.7 51

747.7 49

747.7 48

747.7 47

747.7 47

747.7 47

747.7 47

747.7 48

747.7 48

747.7 49

747.7 49

747.7 48

747.8 47

747.8 45

747.8 42

747.8 40

747.8 38

747.8 34

747.8 31

747.8 28

747.8 24

747.8 20

747.8 16

747.8 12

747.8 9

747.9 6

747.9 4

747.9 4

747.9 4

747.9 5

747.9 5

747.9 5

747.9 7

747.9 7

747.9 7

747.9 7

747.9 7

748.0 7

748.0 6

748.0 5

748.0 5

748.0 4

748.0 5

748.0 4

748.0 3

748.0 4

748.0 4

748.0 3

748.0 3

748.0 2

748.1 2

748.1 2

748.1 2

748.1 1

748.1 1

748.1 1

748.1 1

748.1 1

748.1 0

748.1 -0

748.1 -0

748.1 0

748.1 1

748.2 1

748.2 2

748.2 3

748.2 4

748.2 5

748.2 6

748.2 5

748.2 7

748.2 8

748.2 9

748.2 11

748.2 12

748.2 13

748.3 14

748.3 15

748.3 16

748.3 18

748.3 19

748.3 21

748.3 22

748.3 22

748.3 22

748.3 23

748.3 24

748.3 25

748.3 25

748.4 26

748.4 26

748.4 27

748.4 27

748.4 27

748.4 27

748.4 27

748.4 28

748.4 28

748.4 29

748.4 29

748.4 30

748.4 30

748.5 31

748.5 32

748.5 32

748.5 32

748.5 31

748.5 31

748.5 31

748.5 31

748.5 30

748.5 30

748.5 30

748.5 29

748.5 27

748.6 27

748.6 27

748.6 26

748.6 27

748.6 29

748.6 31

748.6 32

748.6 33

748.6 32

748.6 33

748.6 33

748.6 33

748.7 34

748.7 34

748.7 34

748.7 35

748.7 34

748.7 34

748.7 33

748.7 33

748.7 34

748.7 34

748.7 34

748.7 33

748.7 33

748.8 32

748.8 30

748.8 29

748.8 27

748.8 26

748.8 24

748.8 23

748.8 21

748.8 19

748.8 16

748.8 14

748.8 12

748.8 10

748.9 8

748.9 5

748.9 4

748.9 3

748.9 3

748.9 3

748.9 3

748.9 5

748.9 5

748.9 4

748.9 3

748.9 3

748.9 3

749.0 3

749.0 3

749.0 2

749.0 3

749.0 3

749.0 3

749.0 3

749.0 2

749.0 2

749.0 2

749.0 2

749.0 2

749.0 1

749.1 1

749.1 1

749.1 0

749.1 0

749.1 1

749.1 3

749.1 3

749.1 4

749.1 4

749.1 4

749.1 4

749.1 5

749.1 5

749.2 6

749.2 6

749.2 7

749.2 7

749.2 8

749.2 8

749.2 9

749.2 10

749.2 11

749.2 12

749.2 11

749.2 11

749.3 13

749.3 14

749.3 16

749.3 16

749.3 18

749.3 19

749.3 20

749.3 21

749.3 21

749.3 22

749.3 22

749.3 22

749.3 23

749.4 24

749.4 26

749.4 27

749.4 28

749.4 30

749.4 32

749.4 34

749.4 37

749.4 40

749.4 41

749.4 42

749.4 43

749.4 44

749.5 46

749.5 47

749.5 49

749.5 50

749.5 51

749.5 52

749.5 54

749.5 55

749.5 57

749.5 57

749.5 58

749.5 58

749.5 58

749.6 56

749.6 56

749.6 56

749.6 56

749.6 55

749.6 54

749.6 52

749.6 51

749.6 49

749.6 46

749.6 44

749.6 41

749.6 38

749.7 36

749.7 34

749.7 32

749.7 31

749.7 29

749.7 26

749.7 24

749.7 23

749.7 22

749.7 20

749.7 18

749.7 16

749.7 15

749.8 13

749.8 12

749.8 11

749.8 11

749.8 10

749.8 9

749.8 8

749.8 8

749.8 8

749.8 8

749.8 8

749.8 7

749.9 7

749.9 7

749.9 6

749.9 6

749.9 5

749.9 5

749.9 4

749.9 4

749.9 4

749.9 4

749.9 3

749.9 3

749.9 2

750.0 2

750.0 1

750.0 1

750.0 0

750.0 0

750.0 0

750.0 1

750.0 0

750.0 0

750.0 -1

750.0 -1

750.0 -1

750.0 -2

750.1 -1

750.1 -1

750.1 -1

750.1 -1

750.1 -1

750.1 0

750.1 0

750.1 0

750.1 0

750.1 1

750.1 2

750.1 3

750.1 4

750.2 5

750.2 6

750.2 8

750.2 8

750.2 8

750.2 9

750.2 9

750.2 10

750.2 10

750.2 10

750.2 11

750.2 11

750.2 11

750.3 12

750.3 12

750.3 12

750.3 12

750.3 13

750.3 14

750.3 15

750.3 15

750.3 15

750.3 15

750.3 16

750.3 16

750.3 16

750.4 15

750.4 16

750.4 16

750.4 17

750.4 18

750.4 19

750.4 21

750.4 22

750.4 22

750.4 23

750.4 24

750.4 24

750.4 25

750.5 25

750.5 26

750.5 27

750.5 28

750.5 29

750.5 29

750.5 29

750.5 30

750.5 30

750.5 30

750.5 30

750.5 31

750.6 32

750.6 33

750.6 33

750.6 33

750.6 33

750.6 32

750.6 32

750.6 33

750.6 32

750.6 32

750.6 31

750.6 30

750.6 30

750.7 29

750.7 28

750.7 27

750.7 25

750.7 24

750.7 24

750.7 23

750.7 22

750.7 20

750.7 19

750.7 17

750.7 15

750.7 13

750.8 12

750.8 11

750.8 10

750.8 10

750.8 9

750.8 9

750.8 9

750.8 9

750.8 9

750.8 8

750.8 9

750.8 9

750.8 9

750.9 9

750.9 9

750.9 10

750.9 10

750.9 10

750.9 8

750.9 8

750.9 8

750.9 8

750.9 8

750.9 8

750.9 8

750.9 8

751.0 7

751.0 6

751.0 6

751.0 5

751.0 5

751.0 3

751.0 3

751.0 3

751.0 2

751.0 2

751.0 1

751.0 -0

751.0 -1

751.1 -1

751.1 -0

751.1 -0

751.1 -0

751.1 1

751.1 0

751.1 0

751.1 0

751.1 0

751.1 0

751.1 0

751.1 0

751.2 0

751.2 1

751.2 2

751.2 2

751.2 2

751.2 2

751.2 3

751.2 4

751.2 5

751.2 5

751.2 6

751.2 8

751.2 9

751.3 10

751.3 11

751.3 12

751.3 13

751.3 14

751.3 16

751.3 16

751.3 17

751.3 18

751.3 18

751.3 19

751.3 20

751.3 20

751.4 21

751.4 21

751.4 22

751.4 23

751.4 24

751.4 26

751.4 27

751.4 28

751.4 29

751.4 30

751.4 31

751.4 31

751.4 32

751.5 33

751.5 33

751.5 34

751.5 34

751.5 35

751.5 36

751.5 37

751.5 38

751.5 40

751.5 41

751.5 43

751.5 44

751.5 44

751.6 45

751.6 47

751.6 47

751.6 47

751.6 47

751.6 47

751.6 47

751.6 46

751.6 45

751.6 44

751.6 43

751.6 42

751.7 40

751.7 38

751.7 35

751.7 34

751.7 32

751.7 29

751.7 28

751.7 26

751.7 24

751.7 22

751.7 20

751.7 18

751.7 16

751.8 13

751.8 10

751.8 8

751.8 6

751.8 4

751.8 2

751.8 2

751.8 0

751.8 -1

751.8 -1

751.8 -1

751.8 -1

751.8 -2

751.9 -3

751.9 -4

751.9 -4

751.9 -4

751.9 -4

751.9 -3

751.9 -4

751.9 -4

751.9 -4

751.9 -3

751.9 -3

751.9 -3

751.9 -3

752.0 -3

752.0 -2

752.0 -2

752.0 -3

752.0 -3

752.0 -3

752.0 -3

752.0 -3

752.0 -2

752.0 -2

752.0 -2

752.0 -2

752.0 -2

752.1 -2

752.1 -2

752.1 -1

752.1 -2

752.1 -1

752.1 -1

752.1 -0

752.1 0

752.1 1

752.1 2

752.1 1

752.1 1

752.1 1

752.2 2

752.2 1

752.2 1

752.2 1

752.2 2

752.2 3

752.2 3

752.2 4

752.2 5

752.2 5

752.2 5

752.2 6

752.3 7

752.3 8

752.3 9

752.3 10

752.3 10

752.3 11

752.3 11

752.3 11

752.3 11

752.3 11

752.3 11

752.3 12

752.3 12

752.4 13

752.4 14

752.4 15

752.4 17

752.4 18

752.4 20

752.4 21

752.4 22

752.4 24

752.4 25

752.4 25

752.4 26

752.4 27

752.5 27

752.5 27

752.5 28

752.5 29

752.5 29

752.5 30

752.5 30

752.5 30

752.5 32

752.5 33

752.5 33

752.5 33

752.5 33

752.6 33

752.6 33

752.6 33

752.6 32

752.6 31

752.6 31

752.6 31

752.6 31

752.6 30

752.6 30

752.6 30

752.6 30

752.6 30

752.7 31

752.7 31

752.7 32

752.7 32

752.7 32

752.7 32

752.7 31

752.7 32

752.7 31

752.7 30

752.7 30

752.7 29

752.8 27

752.8 26

752.8 25

752.8 24

752.8 23

752.8 22

752.8 20

752.8 19

752.8 17

752.8 17

752.8 16

752.8 15

752.8 15

752.9 13

752.9 12

752.9 10

752.9 9

752.9 9

752.9 7

752.9 6

752.9 4

752.9 5

752.9 6

752.9 7

752.9 6

752.9 5

753.0 5

753.0 5

753.0 6

753.0 6

753.0 5

753.0 5

753.0 5

753.0 5

753.0 4

753.0 5

753.0 5

753.0 5

753.0 5

753.1 5

753.1 5

753.1 5

753.1 5

753.1 5

753.1 5

753.1 4

753.1 4

753.1 4

753.1 4

753.1 4

753.1 4

753.1 5

753.2 5

753.2 5

753.2 6

753.2 6

753.2 6

753.2 6

753.2 6

753.2 7

753.2 8

753.2 9

753.2 10

753.2 11

753.2 11

753.3 12

753.3 12

753.3 14

753.3 15

753.3 16

753.3 18

753.3 18

753.3 19

753.3 20

753.3 21

753.3 22

753.3 23

753.4 24

753.4 24

753.4 25

753.4 25

753.4 25

753.4 26

753.4 26

753.4 26

753.4 26

753.4 26

753.4 27

753.4 27

753.4 27

753.5 28

753.5 27

753.5 27

753.5 26

753.5 27

753.5 28

753.5 29

753.5 30

753.5 31

753.5 32

753.5 33

753.5 34

753.5 34

753.6 33

753.6 33

753.6 33

753.6 32

753.6 32

753.6 33

753.6 33

753.6 33

753.6 33

753.6 32

753.6 30

753.6 30

753.6 30

753.7 29

753.7 29

753.7 28

753.7 27

753.7 26

753.7 24

753.7 23

753.7 21

753.7 20

753.7 19

753.7 18

753.7 17

753.7 16

753.8 13

753.8 12

753.8 11

753.8 9

753.8 7

753.8 7

753.8 8

753.8 8

753.8 8

753.8 8

753.8 7

753.8 7

753.9 5

753.9 4

753.9 3

753.9 1

753.9 0

753.9 -0

753.9 -0

753.9 -0

753.9 -0

753.9 0

753.9 -1

753.9 -2

753.9 -2

754.0 -2

754.0 -2

754.0 -1

754.0 -0

754.0 -0

754.0 -0

754.0 -0

754.0 -0

754.0 -0

754.0 0

754.0 1

754.0 1

754.0 2

754.1 2

754.1 2

754.1 2

754.1 1

754.1 1

754.1 2

754.1 2

754.1 2

754.1 2

754.1 2

754.1 2

754.1 2

754.1 2

754.2 3

754.2 3

754.2 3

754.2 4

754.2 4

754.2 4

754.2 5

754.2 6

754.2 8

754.2 8

754.2 8

754.2 9

754.2 10

754.3 11

754.3 12

754.3 13

754.3 14

754.3 14

754.3 14

754.3 15

754.3 16

754.3 16

754.3 16

754.3 17

754.3 18

754.4 18

754.4 18

754.4 19

754.4 19

754.4 20

754.4 20

754.4 20

754.4 21

754.4 21

754.4 22

754.4 22

754.4 21

754.4 21

754.5 20

754.5 20

754.5 19

754.5 20

754.5 20

754.5 19

754.5 19

754.5 20

754.5 21

754.5 22

754.5 23

754.5 23

754.5 22

754.6 23

754.6 24

754.6 25

754.6 25

754.6 25

754.6 25

754.6 25

754.6 26

754.6 26

754.6 26

754.6 27

754.6 28

754.6 28

754.7 29

754.7 30

754.7 31

754.7 31

754.7 31

754.7 31

754.7 31

754.7 30

754.7 29

754.7 27

754.7 26

754.7 24

754.7 23

754.8 22

754.8 20

754.8 19

754.8 18

754.8 16

754.8 15

754.8 15

754.8 14

754.8 13

754.8 13

754.8 13

754.8 12

754.9 12

754.9 11

754.9 10

754.9 10

754.9 10

754.9 9

754.9 9

754.9 9

754.9 9

754.9 8

754.9 9

754.9 8

754.9 8

755.0 8

755.0 8

755.0 7

755.0 7

755.0 7

755.0 6

755.0 6

755.0 5

755.0 3

755.0 2

755.0 1

755.0 0

755.0 -1

755.1 -0

755.1 0

755.1 0

755.1 -0

755.1 -1

755.1 -1

755.1 -1

755.1 -1

755.1 -1

755.1 -1

755.1 0

755.1 1

755.1 1

755.2 2

755.2 3

755.2 3

755.2 3

755.2 3

755.2 3

755.2 4

755.2 5

755.2 7

755.2 7

755.2 8

755.2 9

755.2 10

755.3 12

755.3 14

755.3 15

755.3 16

755.3 18

755.3 19

755.3 21

755.3 21

755.3 23

755.3 24

755.3 25

755.3 26

755.4 27

755.4 28

755.4 29

755.4 31

755.4 32

755.4 32

755.4 31

755.4 32

755.4 32

755.4 32

755.4 31

755.4 31

755.4 31

755.5 32

755.5 32

755.5 31

755.5 31

755.5 30

755.5 30

755.5 30

755.5 30

755.5 32

755.5 33

755.5 34

755.5 35

755.5 36

755.6 37

755.6 39

755.6 39

755.6 40

755.6 41

755.6 42

755.6 42

755.6 42

755.6 43

755.6 42

755.6 42

755.6 42

755.6 42

755.7 42

755.7 41

755.7 40

755.7 39

755.7 37

755.7 35

755.7 34

755.7 32

755.7 31

755.7 29

755.7 28

755.7 26

755.7 24

755.8 22

755.8 20

755.8 19

755.8 18

755.8 16

755.8 14

755.8 13

755.8 13

755.8 13

755.8 12

755.8 12

755.8 12

755.9 11

755.9 11

755.9 11

755.9 11

755.9 10

755.9 10

755.9 9

755.9 8

755.9 8

755.9 8

755.9 7

755.9 6

755.9 6

756.0 5

756.0 5

756.0 5

756.0 4

756.0 3

756.0 3

756.0 2

756.0 2

756.0 1

756.0 1

756.0 2

756.0 2

756.0 2

756.1 1

756.1 0

756.1 0

756.1 0

756.1 0

756.1 0

756.1 0

756.1 0

756.1 1

756.1 2

756.1 2

756.1 3

756.1 3

756.2 3

756.2 3

756.2 3

756.2 3

756.2 4

756.2 4

756.2 4

756.2 4

756.2 5

756.2 5

756.2 5

756.2 6

756.3 6

756.3 7

756.3 7

756.3 8

756.3 8

756.3 9

756.3 9

756.3 9

756.3 10

756.3 10

756.3 11

756.3 12

756.3 13

756.4 14

756.4 15

756.4 17

756.4 17

756.4 18

756.4 20

756.4 20

756.4 21

756.4 19

756.4 16

756.4 11

756.4 -7

756.4 -48

756.5 -126

756.5 -258

756.5 -435

756.5 -624

756.5 -779

756.5 -854

756.5 -811

756.5 -645

756.5 -374

756.5 -13

756.5 408

756.5 860

756.5 1324

756.6 1785

756.6 2232

756.6 2655

756.6 3049

756.6 3412

756.6 3740

756.6 4033

756.6 4291

756.6 4513

756.6 4698

756.6 4847

756.6 4956

756.6 5031

756.7 5069

756.7 5069

756.7 5029

756.7 4953

756.7 4840

756.7 4688

756.7 4497

756.7 4269

756.7 4002

756.7 3696

756.7 3352

756.7 2971

756.8 2552

756.8 2098

756.8 1612

756.8 1106

756.8 604

756.8 141

756.8 -235

756.8 -488

756.8 -612

756.8 -619

756.8 -545

756.8 -435

756.8 -321

756.9 -216

756.9 -135

756.9 -79

756.9 -39

756.9 -13

756.9 2

756.9 8

756.9 10

756.9 10

756.9 8

756.9 6

756.9 5

756.9 2

757.0 0

757.0 -1

757.0 -1

757.0 1

757.0 1

757.0 1

757.0 1

757.0 2

757.0 3

757.0 4

757.0 4

757.0 3

757.0 4

757.1 4

757.1 5

757.1 5

757.1 6

757.1 6

757.1 6

757.1 7

757.1 8

757.1 9

757.1 9

757.1 10

757.1 10

757.2 9

757.2 9

757.2 10

757.2 11

757.2 12

757.2 12

757.2 13

757.2 14

757.2 16

757.2 16

757.2 17

757.2 18

757.2 19

757.3 20

757.3 21

757.3 22

757.3 23

757.3 25

757.3 26

757.3 28

757.3 29

757.3 29

757.3 30

757.3 30

757.3 31

757.3 32

757.4 32

757.4 33

757.4 33

757.4 33

757.4 34

757.4 35

757.4 36

757.4 38

757.4 39

757.4 40

757.4 40

757.4 36

757.4 24

757.5 -3

757.5 -47

757.5 -111

757.5 -188

757.5 -249

757.5 -279

757.5 -272

757.5 -219

757.5 -122

757.5 8

757.5 165

757.5 333

757.5 507

757.6 682

757.6 850

757.6 1009

757.6 1158

757.6 1296

757.6 1421

757.6 1532

757.6 1629

757.6 1714

757.6 1784

757.6 1840

757.6 1882

757.7 1911

757.7 1925

757.7 1926

757.7 1910

757.7 1882

757.7 1840

757.7 1783

757.7 1713

757.7 1629

757.7 1531

757.7 1419

757.7 1292

757.7 1151

757.8 995

757.8 826

757.8 644

757.8 452

757.8 260

757.8 81

757.8 -71

757.8 -177

757.8 -226

757.8 -235

757.8 -215

757.8 -175

757.8 -130

757.9 -90

757.9 -57

757.9 -34

757.9 -18

757.9 -8

757.9 -3

757.9 -0

757.9 1

757.9 2

757.9 1

757.9 1

757.9 1

757.9 1

758.0 1

758.0 1

758.0 0

758.0 0

758.0 -0

758.0 -1

758.0 -1

758.0 -1

758.0 -1

758.0 -0

758.0 0

758.0 0

758.1 1

758.1 2

758.1 2

758.1 3

758.1 3

758.1 4

758.1 4

758.1 4

758.1 5

758.1 6

758.1 5

758.1 5

758.1 4

758.2 4

758.2 4

758.2 4

758.2 5

758.2 6

758.2 7

758.2 7

758.2 7

758.2 8

758.2 7

758.2 8

758.2 9

758.2 11

758.3 11

758.3 12

758.3 12

758.3 13

758.3 13

758.3 13

758.3 14

758.3 15

758.3 17

758.3 17

758.3 19

758.3 21

758.3 21

758.4 22

758.4 23

758.4 24

758.4 25

758.4 27

758.4 27

758.4 28

758.4 28

758.4 29

758.4 30

758.4 30

758.4 29

758.4 28

758.5 23

758.5 14

758.5 5

758.5 -9

758.5 -21

758.5 -26

758.5 -23

758.5 -12

758.5 6

758.5 30

758.5 57

758.5 87

758.6 117

758.6 148

758.6 177

758.6 203

758.6 227

758.6 250

758.6 271

758.6 290

758.6 306

758.6 321

758.6 334

758.6 343

758.6 350

758.7 355

758.7 358

758.7 356

758.7 353

758.7 348

758.7 340

758.7 330

758.7 318

758.7 303

758.7 285

758.7 266

758.7 242

758.7 218

758.8 190

758.8 160

758.8 128

758.8 93

758.8 59

758.8 27

758.8 1

758.8 -20

758.8 -28

758.8 -28

758.8 -23

758.8 -16

758.8 -9

758.9 -3

758.9 1

758.9 4

758.9 6

758.9 6

758.9 5

758.9 5

758.9 5

758.9 5

758.9 5

758.9 5

758.9 5

759.0 6

759.0 5

759.0 6

759.0 6

759.0 6

759.0 5

759.0 5

759.0 6

759.0 5

759.0 5

759.0 6

759.0 6

759.0 6

759.1 6

759.1 6

759.1 5

759.1 5

759.1 4

759.1 3

759.1 3

759.1 3

759.1 3

759.1 3

759.1 3

759.1 4

759.1 4

759.2 4

759.2 5

759.2 6

759.2 7

759.2 7

759.2 8

759.2 9

759.2 9

759.2 10

759.2 11

759.2 11

759.2 12

759.2 13

759.3 14

759.3 14

759.3 15

759.3 17

759.3 18

759.3 19

759.3 19

759.3 20

759.3 20

759.3 21

759.3 22

759.3 22

759.4 24

759.4 25

759.4 27

759.4 27

759.4 28

759.4 30

759.4 31

759.4 34

759.4 36

759.4 39

759.4 41

759.4 43

759.4 46

759.5 47

759.5 49

759.5 50

759.5 50

759.5 50

759.5 49

759.5 48

759.5 48

759.5 50

759.5 51

759.5 54

759.5 58

759.5 61

759.6 65

759.6 68

759.6 71

759.6 74

759.6 76

759.6 78

759.6 79

759.6 80

759.6 80

759.6 79

759.6 78

759.6 77

759.6 75

759.7 74

759.7 72

759.7 70

759.7 68

759.7 66

759.7 63

759.7 60

759.7 58

759.7 55

759.7 52

759.7 49

759.7 45

759.8 40

759.8 35

759.8 30

759.8 25

759.8 20

759.8 14

759.8 9

759.8 4

759.8 -1

759.8 -3

759.8 -4

759.8 -3

759.8 -3

759.9 -3

759.9 -1

759.9 -0

759.9 -0

759.9 0

759.9 0

759.9 -0

759.9 -0

759.9 -0

759.9 0

759.9 -0

759.9 -0

759.9 -1

760.0 -1

760.0 -0

760.0 -0

760.0 0

760.0 1

760.0 1

760.0 1

760.0 2

760.0 2

760.0 2

760.0 2

760.0 2

760.0 2

760.1 3

760.1 3

760.1 3

760.1 3

760.1 4

760.1 3

760.1 3

760.1 3

760.1 3

760.1 3

760.1 2

760.1 2

760.2 2

760.2 2

760.2 2

760.2 2

760.2 1

760.2 1

760.2 1

760.2 2

760.2 3

760.2 3

760.2 4

760.2 5

760.2 6

760.3 7

760.3 8

760.3 10

760.3 11

760.3 11

760.3 13

760.3 13

760.3 14

760.3 15

760.3 15

760.3 16

760.3 17

760.3 19

760.4 20

760.4 20

760.4 21

760.4 21

760.4 22

760.4 23

760.4 24

760.4 25

760.4 26

760.4 27

760.4 27

760.4 28

760.4 28

760.5 27

760.5 25

760.5 23

760.5 21

760.5 19

760.5 17

760.5 17

760.5 17

760.5 17

760.5 19

760.5 21

760.5 22

760.6 24

760.6 26

760.6 28

760.6 30

760.6 32

760.6 34

760.6 36

760.6 37

760.6 38

760.6 38

760.6 38

760.6 39

760.6 39

760.7 38

760.7 37

760.7 36

760.7 36

760.7 36

760.7 37

760.7 38

760.7 39

760.7 41

760.7 42

760.7 42

760.7 42

760.7 40

760.8 39

760.8 36

760.8 34

760.8 31

760.8 28

760.8 25

760.8 22

760.8 19

760.8 17

760.8 15

760.8 15

760.8 15

760.8 16

760.9 18

760.9 19

760.9 20

760.9 23

760.9 23

760.9 25

760.9 26

760.9 27

760.9 28

760.9 28

760.9 28

760.9 28

761.0 27

761.0 27

761.0 26

761.0 24

761.0 23

761.0 23

761.0 24

761.0 25

761.0 25

761.0 26

761.0 26

761.0 25

761.0 25

761.1 24

761.1 23

761.1 22

761.1 21

761.1 19

761.1 18

761.1 16

761.1 14

761.1 11

761.1 9

761.1 7

761.1 5

761.1 4

761.2 3

761.2 4

761.2 5

761.2 5

761.2 5

761.2 4

761.2 5

761.2 6

761.2 7

761.2 10

761.2 11

761.2 12

761.2 13

761.3 14

761.3 15

761.3 16

761.3 17

761.3 18

761.3 19

761.3 19

761.3 20

761.3 20

761.3 20

761.3 20

761.3 20

761.4 21

761.4 22

761.4 25

761.4 28

761.4 31

761.4 34

761.4 36

761.4 38

761.4 40

761.4 43

761.4 45

761.4 47

761.4 49

761.5 50

761.5 51

761.5 51

761.5 52

761.5 52

761.5 53

761.5 52

761.5 53

761.5 54

761.5 55

761.5 57

761.5 57

761.5 57

761.6 57

761.6 57

761.6 57

761.6 57

761.6 56

761.6 55

761.6 53

761.6 51

761.6 49

761.6 46

761.6 43

761.6 39

761.6 36

761.7 32

761.7 30

761.7 30

761.7 28

761.7 27

761.7 27

761.7 26

761.7 24

761.7 23

761.7 22

761.7 21

761.7 21

761.8 20

761.8 18

761.8 16

761.8 15

761.8 13

761.8 11

761.8 9

761.8 7

761.8 7

761.8 6

761.8 6

761.8 6

761.8 5

761.9 6

761.9 6

761.9 8

761.9 10

761.9 12

761.9 14

761.9 16

761.9 17

761.9 17

761.9 18

761.9 18

761.9 18

761.9 19

762.0 19

762.0 20

762.0 20

762.0 19

762.0 19

762.0 20

762.0 19

762.0 18

762.0 18

762.0 18

762.0 18

762.0 18

762.0 18

762.1 18

762.1 17

762.1 16

762.1 15

762.1 14

762.1 12

762.1 10

762.1 9

762.1 6

762.1 5

762.1 3

762.1 2

762.2 1

762.2 1

762.2 1

762.2 3

762.2 4

762.2 5

762.2 7

762.2 8

762.2 9

762.2 10

762.2 11

762.2 12

762.2 13

762.3 13

762.3 14

762.3 15

762.3 16

762.3 17

762.3 16

762.3 15

762.3 16

762.3 15

762.3 15

762.3 15

762.3 16

762.3 16

762.4 17

762.4 17

762.4 18

762.4 18

762.4 18

762.4 18

762.4 19

762.4 20

762.4 19

762.4 20

762.4 21

762.4 20

762.5 20

762.5 20

762.5 20

762.5 19

762.5 19

762.5 19

762.5 19

762.5 20

762.5 22

762.5 25

762.5 29

762.5 34

762.5 38

762.6 42

762.6 46

762.6 49

762.6 52

762.6 55

762.6 56

762.6 58

762.6 59

762.6 59

762.6 59

762.6 60

762.6 60

762.6 59

762.7 59

762.7 59

762.7 57

762.7 56

762.7 55

762.7 54

762.7 52

762.7 51

762.7 49

762.7 47

762.7 43

762.7 40

762.7 37

762.8 33

762.8 29

762.8 24

762.8 20

762.8 16

762.8 13

762.8 10

762.8 9

762.8 9

762.8 9

762.8 11

762.8 13

762.9 15

762.9 16

762.9 17

762.9 18

762.9 18

762.9 18

762.9 17

762.9 17

762.9 17

762.9 16

762.9 16

762.9 16

762.9 15

763.0 15

763.0 14

763.0 13

763.0 13

763.0 12

763.0 11

763.0 10

763.0 10

763.0 9

763.0 8

763.0 7

763.0 6

763.0 5

763.1 4

763.1 2

763.1 2

763.1 1

763.1 1

763.1 1

763.1 2

763.1 2

763.1 3

763.1 4

763.1 4

763.1 5

763.1 5

763.2 6

763.2 7

763.2 8

763.2 9

763.2 9

763.2 10

763.2 10

763.2 11

763.2 12

763.2 12

763.2 12

763.2 13

763.3 14

763.3 15

763.3 16

763.3 17

763.3 17

763.3 18

763.3 19

763.3 19

763.3 19

763.3 19

763.3 19

763.3 19

763.3 20

763.4 22

763.4 24

763.4 26

763.4 27

763.4 30

763.4 34

763.4 36

763.4 39

763.4 42

763.4 45

763.4 48

763.4 50

763.4 51

763.5 53

763.5 53

763.5 51

763.5 49

763.5 48

763.5 47

763.5 47

763.5 47

763.5 49

763.5 51

763.5 55

763.5 58

763.5 61

763.6 63

763.6 65

763.6 68

763.6 70

763.6 71

763.6 71

763.6 72

763.6 71

763.6 71

763.6 70

763.6 68

763.6 66

763.7 66

763.7 65

763.7 64

763.7 63

763.7 63

763.7 61

763.7 60

763.7 57

763.7 56

763.7 53

763.7 50

763.7 46

763.7 42

763.8 38

763.8 32

763.8 26

763.8 20

763.8 13

763.8 7

763.8 2

763.8 -1

763.8 -2

763.8 -3

763.8 -3

763.8 -3

763.8 -3

763.9 -2

763.9 -2

763.9 -2

763.9 -2

763.9 -2

763.9 -1

763.9 -0

763.9 -1

763.9 -1

763.9 -1

763.9 -1

763.9 -0

764.0 0

764.0 1

764.0 2

764.0 3

764.0 3

764.0 3

764.0 3

764.0 3

764.0 3

764.0 2

764.0 3

764.0 3

764.0 3

764.1 3

764.1 2

764.1 2

764.1 1

764.1 2

764.1 1

764.1 1

764.1 2

764.1 1

764.1 2

764.1 2

764.1 2

764.1 2

764.2 1

764.2 1

764.2 1

764.2 1

764.2 2

764.2 2

764.2 2

764.2 3

764.2 3

764.2 4

764.2 4

764.2 5

764.2 7

764.3 8

764.3 10

764.3 12

764.3 14

764.3 15

764.3 15

764.3 16

764.3 16

764.3 16

764.3 16

764.3 17

764.3 17

764.4 18

764.4 20

764.4 21

764.4 23

764.4 24

764.4 25

764.4 27

764.4 30

764.4 32

764.4 32

764.4 34

764.4 35

764.4 35

764.5 36

764.5 36

764.5 36

764.5 35

764.5 35

764.5 35

764.5 34

764.5 36

764.5 37

764.5 39

764.5 42

764.5 44

764.5 46

764.6 48

764.6 50

764.6 52

764.6 53

764.6 54

764.6 54

764.6 54

764.6 52

764.6 51

764.6 49

764.6 49

764.6 48

764.7 47

764.7 46

764.7 45

764.7 44

764.7 43

764.7 42

764.7 40

764.7 37

764.7 35

764.7 33

764.7 31

764.7 29

764.7 27

764.8 23

764.8 21

764.8 18

764.8 15

764.8 12

764.8 10

764.8 8

764.8 7

764.8 7

764.8 7

764.8 8

764.8 9

764.8 10

764.9 10

764.9 11

764.9 11

764.9 11

764.9 11

764.9 11

764.9 11

764.9 10

764.9 9

764.9 9

764.9 9

764.9 9

764.9 9

765.0 9

765.0 9

765.0 9

765.0 9

765.0 8

765.0 8

765.0 7

765.0 6

765.0 5

765.0 4

765.0 3

765.0 3

765.1 3

765.1 4

765.1 4

765.1 3

765.1 2

765.1 2

765.1 1

765.1 1

765.1 2

765.1 2

765.1 2

765.1 3

765.1 3

765.2 3

765.2 3

765.2 4

765.2 4

765.2 5

765.2 5

765.2 5

765.2 5

765.2 6

765.2 6

765.2 7

765.2 7

765.2 7

765.3 8

765.3 9

765.3 10

765.3 11

765.3 12

765.3 14

765.3 15

765.3 15

765.3 16

765.3 16

765.3 15

765.3 15

765.4 13

765.4 12

765.4 13

765.4 16

765.4 20

765.4 24

765.4 30

765.4 36

765.4 41

765.4 47

765.4 53

765.4 58

765.4 62

765.5 65

765.5 69

765.5 72

765.5 75

765.5 77

765.5 81

765.5 83

765.5 84

765.5 87

765.5 90

765.5 94

765.5 97

765.5 99

765.6 101

765.6 102

765.6 102

765.6 102

765.6 100

765.6 98

765.6 96

765.6 94

765.6 91

765.6 88

765.6 83

765.6 78

765.6 72

765.7 66

765.7 60

765.7 55

765.7 51

765.7 48

765.7 48

765.7 47

765.7 45

765.7 43

765.7 40

765.7 37

765.7 32

765.8 28

765.8 25

765.8 21

765.8 17

765.8 14

765.8 11

765.8 9

765.8 7

765.8 5

765.8 4

765.8 4

765.8 4

765.8 5

765.9 5

765.9 5

765.9 5

765.9 5

765.9 5

765.9 4

765.9 3

765.9 2

765.9 2

765.9 3

765.9 4

765.9 3

765.9 3

766.0 2

766.0 2

766.0 1

766.0 1

766.0 0

766.0 0

766.0 -0

766.0 -1

766.0 -2

766.0 -2

766.0 -2

766.0 -2

766.1 -3

766.1 -3

766.1 -2

766.1 -3

766.1 -2

766.1 -0

766.1 0

766.1 -0

766.1 0

766.1 1

766.1 0

766.1 1

766.1 0

766.2 0

766.2 0

766.2 0

766.2 1

766.2 2

766.2 3

766.2 4

766.2 5

766.2 6

766.2 6

766.2 7

766.2 8

766.2 9

766.3 10

766.3 10

766.3 11

766.3 11

766.3 12

766.3 12

766.3 12

766.3 12

766.3 12

766.3 12

766.3 11

766.3 11

766.4 11

766.4 11

766.4 11

766.4 11

766.4 13

766.4 14

766.4 15

766.4 17

766.4 19

766.4 22

766.4 23

766.4 26

766.4 27

766.5 29

766.5 31

766.5 32

766.5 33

766.5 34

766.5 35

766.5 36

766.5 38

766.5 40

766.5 41

766.5 42

766.5 44

766.5 46

766.6 47

766.6 48

766.6 49

766.6 49

766.6 49

766.6 48

766.6 48

766.6 46

766.6 45

766.6 43

766.6 41

766.6 39

766.6 37

766.7 34

766.7 32

766.7 30

766.7 28

766.7 26

766.7 25

766.7 24

766.7 24

766.7 23

766.7 22

766.7 22

766.7 21

766.8 21

766.8 18

766.8 17

766.8 15

766.8 13

766.8 11

766.8 9

766.8 7

766.8 6

766.8 6

766.8 6

766.8 6

766.8 6

766.9 6

766.9 6

766.9 7

766.9 7

766.9 7

766.9 7

766.9 7

766.9 7

766.9 6

766.9 6

766.9 6

766.9 6

766.9 6

767.0 6

767.0 5

767.0 5

767.0 4

767.0 4

767.0 4

767.0 4

767.0 4

767.0 4

767.0 4

767.0 5

767.0 5

767.1 4

767.1 4

767.1 3

767.1 2

767.1 2

767.1 1

767.1 1

767.1 1

767.1 0

767.1 0

767.1 0

767.1 1

767.1 2

767.2 2

767.2 3

767.2 4

767.2 4

767.2 5

767.2 5

767.2 6

767.2 7

767.2 8

767.2 9

767.2 10

767.2 12

767.2 13

767.3 15

767.3 17

767.3 19

767.3 20

767.3 21

767.3 22

767.3 24

767.3 25

767.3 25

767.3 26

767.3 27

767.3 27

767.4 27

767.4 27

767.4 28

767.4 27

767.4 27

767.4 27

767.4 28

767.4 28

767.4 28

767.4 28

767.4 27

767.4 27

767.4 28

767.5 28

767.5 28

767.5 29

767.5 29

767.5 29

767.5 30

767.5 31

767.5 31

767.5 32

767.5 33

767.5 34

767.5 36

767.5 37

767.6 38

767.6 38

767.6 38

767.6 38

767.6 38

767.6 38

767.6 38

767.6 38

767.6 37

767.6 36

767.6 35

767.6 34

767.7 33

767.7 31

767.7 30

767.7 29

767.7 28

767.7 26

767.7 25

767.7 24

767.7 22

767.7 20

767.7 18

767.7 16

767.7 15

767.8 13

767.8 11

767.8 10

767.8 9

767.8 8

767.8 7

767.8 6

767.8 5

767.8 5

767.8 5

767.8 5

767.8 4

767.8 4

767.9 4
[truncated: 1,291,050 more chars]
