# Supplementary material for: POMK regulates dystroglycan function via LARGE1-mediated elongation of matriglycan
Source: eLife. 2020 Sep 25;9:e61388. doi: 10.7554/eLife.61388 (PMC7556876; doi:10.7554/eLife.61388)
Supplement: Source data 2. — Data were exported to the TXT format by FlexAnalysis 3.3 (Bruker Daltonics). The mass spectra in the article were zoomed into the range of m/z 750–950 to better present MS signals corresponding to core M3 glycan structures. [file elife-61388-data2.txt.zip › HAP_POMK_DG390_O22.txt]

699.9 42

699.9 34

700.0 28

700.0 21

700.0 16

700.0 11

700.0 7

700.0 3

700.0 -0

700.0 -3

700.0 -4

700.0 -6

700.0 -6

700.0 -6

700.0 -6

700.1 -4

700.1 -2

700.1 0

700.1 3

700.1 7

700.1 13

700.1 20

700.1 27

700.1 33

700.1 43

700.1 54

700.1 64

700.1 75

700.2 84

700.2 91

700.2 99

700.2 108

700.2 117

700.2 125

700.2 132

700.2 139

700.2 147

700.2 154

700.2 156

700.2 161

700.2 162

700.3 165

700.3 166

700.3 168

700.3 168

700.3 171

700.3 172

700.3 172

700.3 172

700.3 174

700.3 177

700.3 179

700.3 179

700.3 179

700.3 182

700.4 185

700.4 187

700.4 191

700.4 195

700.4 203

700.4 207

700.4 215

700.4 221

700.4 225

700.4 228

700.4 231

700.4 233

700.4 236

700.5 240

700.5 242

700.5 241

700.5 239

700.5 235

700.5 234

700.5 229

700.5 223

700.5 217

700.5 213

700.5 206

700.5 202

700.5 196

700.6 188

700.6 182

700.6 175

700.6 167

700.6 158

700.6 152

700.6 146

700.6 137

700.6 129

700.6 121

700.6 114

700.6 109

700.6 103

700.6 101

700.7 101

700.7 101

700.7 101

700.7 99

700.7 98

700.7 96

700.7 96

700.7 94

700.7 92

700.7 89

700.7 89

700.7 85

700.7 82

700.8 77

700.8 75

700.8 69

700.8 63

700.8 59

700.8 55

700.8 54

700.8 51

700.8 47

700.8 42

700.8 37

700.8 28

700.8 25

700.9 17

700.9 12

700.9 5

700.9 1

700.9 -3

700.9 -8

700.9 -11

700.9 -14

700.9 -18

700.9 -21

700.9 -22

700.9 -24

700.9 -26

701.0 -28

701.0 -33

701.0 -37

701.0 -41

701.0 -44

701.0 -46

701.0 -49

701.0 -51

701.0 -52

701.0 -52

701.0 -54

701.0 -55

701.0 -54

701.0 -53

701.1 -52

701.1 -47

701.1 -41

701.1 -39

701.1 -37

701.1 -31

701.1 -24

701.1 -20

701.1 -13

701.1 -6

701.1 3

701.1 13

701.1 21

701.2 30

701.2 40

701.2 48

701.2 57

701.2 68

701.2 75

701.2 80

701.2 89

701.2 95

701.2 101

701.2 109

701.2 119

701.2 126

701.3 136

701.3 148

701.3 158

701.3 170

701.3 184

701.3 196

701.3 214

701.3 228

701.3 246

701.3 264

701.3 286

701.3 304

701.3 322

701.3 344

701.4 365

701.4 383

701.4 404

701.4 422

701.4 437

701.4 451

701.4 466

701.4 478

701.4 489

701.4 499

701.4 505

701.4 514

701.4 518

701.5 519

701.5 518

701.5 513

701.5 505

701.5 501

701.5 495

701.5 485

701.5 477

701.5 470

701.5 460

701.5 447

701.5 437

701.5 424

701.6 408

701.6 396

701.6 385

701.6 373

701.6 364

701.6 351

701.6 342

701.6 334

701.6 325

701.6 313

701.6 306

701.6 302

701.6 294

701.7 283

701.7 273

701.7 265

701.7 257

701.7 249

701.7 242

701.7 235

701.7 229

701.7 224

701.7 217

701.7 212

701.7 206

701.7 197

701.7 190

701.8 185

701.8 180

701.8 173

701.8 165

701.8 160

701.8 155

701.8 147

701.8 140

701.8 132

701.8 126

701.8 117

701.8 111

701.8 107

701.9 103

701.9 96

701.9 88

701.9 82

701.9 77

701.9 72

701.9 65

701.9 61

701.9 58

701.9 51

701.9 44

701.9 36

701.9 31

702.0 23

702.0 16

702.0 12

702.0 10

702.0 6

702.0 3

702.0 -0

702.0 -2

702.0 -1

702.0 -5

702.0 -8

702.0 -9

702.0 -13

702.1 -17

702.1 -19

702.1 -19

702.1 -20

702.1 -18

702.1 -18

702.1 -14

702.1 -13

702.1 -9

702.1 -5

702.1 -0

702.1 5

702.1 9

702.1 12

702.2 17

702.2 22

702.2 26

702.2 31

702.2 35

702.2 41

702.2 44

702.2 48

702.2 50

702.2 53

702.2 58

702.2 63

702.2 71

702.3 78

702.3 83

702.3 89

702.3 95

702.3 98

702.3 104

702.3 108

702.3 108

702.3 110

702.3 114

702.3 118

702.3 123

702.3 129

702.4 133

702.4 139

702.4 145

702.4 149

702.4 156

702.4 162

702.4 167

702.4 170

702.4 175

702.4 181

702.4 182

702.4 187

702.4 188

702.4 188

702.5 188

702.5 188

702.5 186

702.5 187

702.5 184

702.5 181

702.5 177

702.5 176

702.5 174

702.5 173

702.5 171

702.5 168

702.5 163

702.6 157

702.6 151

702.6 145

702.6 140

702.6 134

702.6 126

702.6 122

702.6 120

702.6 118

702.6 113

702.6 110

702.6 105

702.6 99

702.7 94

702.7 90

702.7 89

702.7 83

702.7 75

702.7 71

702.7 67

702.7 63

702.7 59

702.7 55

702.7 50

702.7 46

702.7 42

702.8 37

702.8 31

702.8 25

702.8 20

702.8 16

702.8 15

702.8 14

702.8 14

702.8 12

702.8 10

702.8 6

702.8 -1

702.8 -4

702.8 -7

702.9 -11

702.9 -15

702.9 -18

702.9 -19

702.9 -20

702.9 -21

702.9 -25

702.9 -29

702.9 -33

702.9 -36

702.9 -39

702.9 -40

702.9 -42

703.0 -43

703.0 -47

703.0 -47

703.0 -44

703.0 -44

703.0 -42

703.0 -41

703.0 -43

703.0 -44

703.0 -42

703.0 -39

703.0 -35

703.0 -33

703.1 -28

703.1 -22

703.1 -18

703.1 -10

703.1 -2

703.1 4

703.1 9

703.1 15

703.1 21

703.1 27

703.1 34

703.1 40

703.1 50

703.2 58

703.2 65

703.2 70

703.2 77

703.2 83

703.2 91

703.2 98

703.2 106

703.2 115

703.2 121

703.2 128

703.2 135

703.2 144

703.2 152

703.3 159

703.3 165

703.3 170

703.3 175

703.3 179

703.3 182

703.3 187

703.3 194

703.3 196

703.3 197

703.3 198

703.3 204

703.3 206

703.4 211

703.4 219

703.4 226

703.4 230

703.4 235

703.4 240

703.4 244

703.4 251

703.4 254

703.4 262

703.4 263

703.4 263

703.4 265

703.5 265

703.5 270

703.5 271

703.5 272

703.5 269

703.5 270

703.5 270

703.5 270

703.5 270

703.5 270

703.5 267

703.5 264

703.5 259

703.6 252

703.6 245

703.6 237

703.6 228

703.6 220

703.6 212

703.6 206

703.6 197

703.6 192

703.6 187

703.6 182

703.6 175

703.6 171

703.6 166

703.7 160

703.7 158

703.7 158

703.7 154

703.7 150

703.7 147

703.7 141

703.7 141

703.7 136

703.7 135

703.7 131

703.7 125

703.7 123

703.8 116

703.8 110

703.8 107

703.8 105

703.8 100

703.8 93

703.8 87

703.8 82

703.8 74

703.8 67

703.8 59

703.8 51

703.8 46

703.9 43

703.9 36

703.9 34

703.9 26

703.9 21

703.9 14

703.9 9

703.9 3

703.9 -1

703.9 -5

703.9 -7

703.9 -8

703.9 -9

704.0 -9

704.0 -13

704.0 -18

704.0 -19

704.0 -21

704.0 -20

704.0 -17

704.0 -19

704.0 -21

704.0 -23

704.0 -23

704.0 -23

704.0 -22

704.0 -21

704.1 -20

704.1 -21

704.1 -19

704.1 -18

704.1 -16

704.1 -12

704.1 -12

704.1 -12

704.1 -9

704.1 -4

704.1 1

704.1 6

704.1 10

704.2 14

704.2 16

704.2 22

704.2 26

704.2 31

704.2 39

704.2 44

704.2 47

704.2 51

704.2 54

704.2 59

704.2 62

704.2 62

704.3 62

704.3 64

704.3 68

704.3 68

704.3 70

704.3 74

704.3 76

704.3 77

704.3 79

704.3 79

704.3 84

704.3 84

704.3 87

704.4 91

704.4 94

704.4 95

704.4 95

704.4 97

704.4 95

704.4 97

704.4 100

704.4 102

704.4 104

704.4 105

704.4 106

704.4 107

704.4 109

704.5 110

704.5 108

704.5 107

704.5 105

704.5 102

704.5 100

704.5 103

704.5 102

704.5 100

704.5 95

704.5 92

704.5 90

704.5 90

704.6 85

704.6 81

704.6 81

704.6 83

704.6 79

704.6 77

704.6 75

704.6 73

704.6 72

704.6 69

704.6 65

704.6 63

704.6 61

704.7 58

704.7 57

704.7 55

704.7 51

704.7 51

704.7 49

704.7 46

704.7 43

704.7 39

704.7 37

704.7 35

704.7 31

704.7 30

704.8 27

704.8 26

704.8 29

704.8 29

704.8 31

704.8 31

704.8 28

704.8 26

704.8 24

704.8 22

704.8 20

704.8 15

704.8 10

704.8 7

704.9 6

704.9 4

704.9 -2

704.9 -7

704.9 -13

704.9 -18

704.9 -23

704.9 -26

704.9 -31

704.9 -33

704.9 -34

704.9 -37

704.9 -38

705.0 -41

705.0 -43

705.0 -44

705.0 -47

705.0 -47

705.0 -48

705.0 -49

705.0 -49

705.0 -46

705.0 -44

705.0 -42

705.0 -41

705.0 -36

705.1 -32

705.1 -29

705.1 -25

705.1 -23

705.1 -21

705.1 -18

705.1 -18

705.1 -16

705.1 -13

705.1 -12

705.1 -9

705.1 -3

705.1 1

705.2 2

705.2 5

705.2 12

705.2 18

705.2 25

705.2 32

705.2 40

705.2 48

705.2 56

705.2 66

705.2 75

705.2 85

705.2 93

705.2 103

705.3 112

705.3 126

705.3 141

705.3 151

705.3 164

705.3 177

705.3 190

705.3 202

705.3 219

705.3 233

705.3 250

705.3 264

705.3 277

705.4 287

705.4 298

705.4 310

705.4 324

705.4 340

705.4 361

705.4 379

705.4 395

705.4 411

705.4 431

705.4 447

705.4 467

705.4 486

705.5 504

705.5 523

705.5 541

705.5 557

705.5 572

705.5 584

705.5 597

705.5 609

705.5 620

705.5 628

705.5 637

705.5 644

705.5 652

705.6 655

705.6 651

705.6 649

705.6 647

705.6 646

705.6 648

705.6 650

705.6 650

705.6 647

705.6 647

705.6 645

705.6 639

705.6 633

705.7 628

705.7 624

705.7 617

705.7 607

705.7 600

705.7 591

705.7 580

705.7 571

705.7 563

705.7 552

705.7 541

705.7 531

705.7 522

705.7 514

705.8 501

705.8 489

705.8 478

705.8 466

705.8 455

705.8 442

705.8 429

705.8 414

705.8 402

705.8 387

705.8 373

705.8 359

705.8 349

705.9 340

705.9 333

705.9 329

705.9 323

705.9 317

705.9 308

705.9 301

705.9 294

705.9 286

705.9 274

705.9 264

705.9 251

705.9 238

706.0 225

706.0 215

706.0 206

706.0 196

706.0 185

706.0 173

706.0 161

706.0 150

706.0 142

706.0 134

706.0 125

706.0 117

706.0 112

706.1 107

706.1 100

706.1 94

706.1 89

706.1 83

706.1 80

706.1 79

706.1 79

706.1 76

706.1 76

706.1 76

706.1 75

706.1 76

706.1 78

706.2 79

706.2 81

706.2 82

706.2 84

706.2 88

706.2 94

706.2 98

706.2 101

706.2 104

706.2 104

706.2 108

706.2 110

706.2 112

706.3 115

706.3 118

706.3 122

706.3 126

706.3 132

706.3 138

706.3 145

706.3 149

706.3 153

706.3 158

706.3 164

706.3 169

706.3 177

706.4 182

706.4 187

706.4 193

706.4 201

706.4 207

706.4 213

706.4 219

706.4 228

706.4 233

706.4 238

706.4 243

706.4 250

706.4 257

706.5 263

706.5 269

706.5 275

706.5 282

706.5 284

706.5 285

706.5 288

706.5 287

706.5 288

706.5 292

706.5 296

706.5 302

706.5 305

706.5 305

706.6 308

706.6 311

706.6 310

706.6 308

706.6 306

706.6 302

706.6 297

706.6 296

706.6 294

706.6 294

706.6 290

706.6 283

706.6 280

706.7 279

706.7 276

706.7 275

706.7 271

706.7 266

706.7 262

706.7 254

706.7 251

706.7 250

706.7 248

706.7 246

706.7 243

706.7 241

706.8 236

706.8 230

706.8 223

706.8 222

706.8 221

706.8 218

706.8 219

706.8 219

706.8 216

706.8 210

706.8 202

706.8 195

706.8 196

706.9 191

706.9 184

706.9 178

706.9 172

706.9 164

706.9 159

706.9 154

706.9 148

706.9 141

706.9 131

706.9 123

706.9 118

706.9 112

707.0 100

707.0 91

707.0 82

707.0 78

707.0 73

707.0 66

707.0 61

707.0 56

707.0 54

707.0 54

707.0 52

707.0 54

707.0 53

707.0 53

707.1 53

707.1 59

707.1 61

707.1 65

707.1 68

707.1 69

707.1 73

707.1 79

707.1 87

707.1 95

707.1 105

707.1 109

707.1 113

707.2 118

707.2 126

707.2 133

707.2 139

707.2 145

707.2 152

707.2 160

707.2 166

707.2 175

707.2 185

707.2 189

707.2 195

707.2 201

707.3 208

707.3 214

707.3 216

707.3 215

707.3 221

707.3 234

707.3 244

707.3 250

707.3 258

707.3 270

707.3 276

707.3 286

707.3 300

707.4 317

707.4 333

707.4 354

707.4 377

707.4 406

707.4 438

707.4 471

707.4 507

707.4 541

707.4 575

707.4 616

707.4 662

707.4 708

707.4 751

707.5 795

707.5 837

707.5 880

707.5 918

707.5 954

707.5 978

707.5 1005

707.5 1025

707.5 1039

707.5 1050

707.5 1054

707.5 1058

707.5 1057

707.6 1049

707.6 1040

707.6 1037

707.6 1026

707.6 1007

707.6 983

707.6 960

707.6 938

707.6 911

707.6 892

707.6 869

707.6 845

707.6 824

707.7 805

707.7 787

707.7 773

707.7 756

707.7 735

707.7 719

707.7 703

707.7 691

707.7 681

707.7 670

707.7 654

707.7 639

707.7 626

707.8 607

707.8 593

707.8 576

707.8 559

707.8 541

707.8 527

707.8 507

707.8 485

707.8 465

707.8 447

707.8 433

707.8 418

707.8 406

707.9 397

707.9 388

707.9 377

707.9 366

707.9 355

707.9 348

707.9 344

707.9 338

707.9 336

707.9 330

707.9 326

707.9 322

707.9 317

707.9 317

708.0 317

708.0 311

708.0 305

708.0 306

708.0 304

708.0 300

708.0 298

708.0 296

708.0 291

708.0 283

708.0 277

708.0 273

708.0 269

708.1 263

708.1 256

708.1 249

708.1 240

708.1 231

708.1 225

708.1 223

708.1 222

708.1 220

708.1 219

708.1 214

708.1 209

708.1 198

708.2 194

708.2 186

708.2 176

708.2 171

708.2 166

708.2 162

708.2 160

708.2 154

708.2 150

708.2 150

708.2 155

708.2 164

708.2 175

708.3 186

708.3 203

708.3 223

708.3 246

708.3 274

708.3 309

708.3 349

708.3 395

708.3 446

708.3 511

708.3 581

708.3 656

708.3 742

708.4 826

708.4 915

708.4 1004

708.4 1095

708.4 1184

708.4 1270

708.4 1357

708.4 1439

708.4 1516

708.4 1584

708.4 1645

708.4 1696

708.4 1743

708.4 1770

708.5 1792

708.5 1812

708.5 1816

708.5 1809

708.5 1794

708.5 1774

708.5 1748

708.5 1715

708.5 1677

708.5 1638

708.5 1589

708.5 1536

708.5 1484

708.6 1428

708.6 1374

708.6 1319

708.6 1270

708.6 1218

708.6 1173

708.6 1131

708.6 1095

708.6 1062

708.6 1029

708.6 996

708.6 960

708.6 933

708.7 905

708.7 879

708.7 855

708.7 837

708.7 821

708.7 801

708.7 776

708.7 751

708.7 723

708.7 694

708.7 668

708.7 641

708.7 619

708.8 596

708.8 569

708.8 547

708.8 529

708.8 514

708.8 496

708.8 481

708.8 470

708.8 459

708.8 444

708.8 434

708.8 425

708.8 411

708.8 400

708.9 390

708.9 381

708.9 369

708.9 362

708.9 351

708.9 341

708.9 327

708.9 314

708.9 304

708.9 296

708.9 289

708.9 280

708.9 274

709.0 270

709.0 265

709.0 254

709.0 244

709.0 236

709.0 227

709.0 219

709.0 212

709.0 208

709.0 202

709.0 196

709.0 191

709.0 186

709.1 187

709.1 186

709.1 187

709.1 185

709.1 188

709.1 188

709.1 188

709.1 190

709.1 194

709.1 196

709.1 197

709.1 198

709.1 201

709.2 203

709.2 206

709.2 208

709.2 210

709.2 210

709.2 211

709.2 213

709.2 217

709.2 219

709.2 227

709.2 229

709.2 236

709.2 245

709.3 249

709.3 256

709.3 265

709.3 275

709.3 286

709.3 300

709.3 320

709.3 339

709.3 362

709.3 386

709.3 408

709.3 432

709.3 467

709.3 501

709.4 536

709.4 572

709.4 609

709.4 647

709.4 688

709.4 725

709.4 758

709.4 791

709.4 824

709.4 852

709.4 883

709.4 907

709.4 927

709.5 941

709.5 947

709.5 951

709.5 956

709.5 956

709.5 956

709.5 951

709.5 939

709.5 926

709.5 910

709.5 892

709.5 869

709.5 848

709.6 831

709.6 814

709.6 792

709.6 771

709.6 749

709.6 724

709.6 700

709.6 672

709.6 646

709.6 628

709.6 612

709.6 592

709.6 574

709.7 556

709.7 536

709.7 516

709.7 500

709.7 481

709.7 466

709.7 453

709.7 439

709.7 422

709.7 410

709.7 393

709.7 375

709.7 355

709.8 336

709.8 321

709.8 308

709.8 293

709.8 283

709.8 270

709.8 257

709.8 249

709.8 239

709.8 235

709.8 229

709.8 227

709.8 226

709.9 219

709.9 212

709.9 206

709.9 198

709.9 192

709.9 185

709.9 180

709.9 178

709.9 177

709.9 174

709.9 169

709.9 164

709.9 158

709.9 153

710.0 147

710.0 144

710.0 139

710.0 133

710.0 126

710.0 120

710.0 113

710.0 105

710.0 96

710.0 87

710.0 81

710.0 76

710.0 72

710.1 67

710.1 64

710.1 64

710.1 62

710.1 63

710.1 68

710.1 75

710.1 78

710.1 81

710.1 87

710.1 91

710.1 95

710.1 101

710.2 102

710.2 105

710.2 110

710.2 116

710.2 121

710.2 126

710.2 128

710.2 131

710.2 132

710.2 134

710.2 136

710.2 138

710.2 139

710.3 141

710.3 142

710.3 142

710.3 143

710.3 146

710.3 150

710.3 153

710.3 159

710.3 166

710.3 174

710.3 180

710.3 187

710.3 197

710.4 208

710.4 217

710.4 228

710.4 240

710.4 253

710.4 262

710.4 265

710.4 272

710.4 275

710.4 278

710.4 279

710.4 277

710.4 271

710.4 272

710.5 274

710.5 283

710.5 293

710.5 308

710.5 336

710.5 375

710.5 432

710.5 500

710.5 584

710.5 682

710.5 802

710.5 940

710.5 1101

710.6 1285

710.6 1485

710.6 1695

710.6 1918

710.6 2149

710.6 2384

710.6 2620

710.6 2856

710.6 3084

710.6 3302

710.6 3503

710.6 3686

710.6 3855

710.7 4008

710.7 4136

710.7 4242

710.7 4321

710.7 4373

710.7 4404

710.7 4419

710.7 4417

710.7 4388

710.7 4341

710.7 4280

710.7 4210

710.7 4129

710.8 4041

710.8 3945

710.8 3845

710.8 3747

710.8 3640

710.8 3538

710.8 3433

710.8 3331

710.8 3239

710.8 3160

710.8 3084

710.8 3009

710.8 2937

710.9 2865

710.9 2792

710.9 2725

710.9 2650

710.9 2569

710.9 2485

710.9 2401

710.9 2308

710.9 2213

710.9 2120

710.9 2029

710.9 1939

710.9 1850

710.9 1762

711.0 1678

711.0 1596

711.0 1516

711.0 1447

711.0 1385

711.0 1326

711.0 1274

711.0 1231

711.0 1197

711.0 1173

711.0 1155

711.0 1144

711.0 1135

711.1 1125

711.1 1122

711.1 1122

711.1 1136

711.1 1145

711.1 1157

711.1 1174

711.1 1187

711.1 1193

711.1 1195

711.1 1209

711.1 1217

711.1 1219

711.2 1217

711.2 1210

711.2 1202

711.2 1192

711.2 1180

711.2 1163

711.2 1146

711.2 1128

711.2 1098

711.2 1066

711.2 1030

711.2 989

711.2 947

711.3 905

711.3 857

711.3 812

711.3 770

711.3 737

711.3 706

711.3 675

711.3 648

711.3 625

711.3 601

711.3 583

711.3 571

711.3 562

711.4 557

711.4 556

711.4 556

711.4 553

711.4 554

711.4 551

711.4 549

711.4 550

711.4 557

711.4 564

711.4 565

711.4 567

711.4 563

711.5 562

711.5 561

711.5 566

711.5 571

711.5 575

711.5 582

711.5 593

711.5 610

711.5 632

711.5 660

711.5 697

711.5 747

711.5 798

711.5 851

711.6 917

711.6 993

711.6 1073

711.6 1155

711.6 1237

711.6 1318

711.6 1397

711.6 1481

711.6 1566

711.6 1649

711.6 1723

711.6 1791

711.6 1857

711.7 1904

711.7 1945

711.7 1978

711.7 2002

711.7 2022

711.7 2034

711.7 2035

711.7 2026

711.7 2014

711.7 1993

711.7 1964

711.7 1935

711.7 1900

711.8 1863

711.8 1823

711.8 1778

711.8 1737

711.8 1696

711.8 1656

711.8 1613

711.8 1570

711.8 1535

711.8 1495

711.8 1453

711.8 1416

711.8 1382

711.9 1350

711.9 1309

711.9 1268

711.9 1225

711.9 1181

711.9 1143

711.9 1107

711.9 1065

711.9 1022

711.9 980

711.9 935

711.9 888

711.9 842

712.0 802

712.0 766

712.0 733

712.0 702

712.0 673

712.0 649

712.0 627

712.0 608

712.0 593

712.0 579

712.0 568

712.0 559

712.0 556

712.0 556

712.1 553

712.1 553

712.1 552

712.1 552

712.1 550

712.1 549

712.1 553

712.1 555

712.1 557

712.1 558

712.1 559

712.1 556

712.1 550

712.2 546

712.2 543

712.2 539

712.2 535

712.2 525

712.2 517

712.2 507

712.2 496

712.2 482

712.2 467

712.2 454

712.2 438

712.2 424

712.3 409

712.3 393

712.3 381

712.3 366

712.3 348

712.3 332

712.3 319

712.3 301

712.3 285

712.3 272

712.3 261

712.3 252

712.3 246

712.4 244

712.4 244

712.4 251

712.4 266

712.4 287

712.4 315

712.4 348

712.4 383

712.4 419

712.4 463

712.4 507

712.4 555

712.4 601

712.5 644

712.5 686

712.5 729

712.5 772

712.5 816

712.5 858

712.5 902

712.5 952

712.5 993

712.5 1025

712.5 1053

712.5 1082

712.5 1106

712.6 1129

712.6 1150

712.6 1161

712.6 1171

712.6 1181

712.6 1189

712.6 1192

712.6 1198

712.6 1206

712.6 1218

712.6 1228

712.6 1234

712.6 1239

712.6 1247

712.7 1258

712.7 1269

712.7 1273

712.7 1279

712.7 1285

712.7 1289

712.7 1290

712.7 1290

712.7 1281

712.7 1270

712.7 1252

712.7 1228

712.7 1207

712.8 1187

712.8 1166

712.8 1136

712.8 1108

712.8 1077

712.8 1041

712.8 995

712.8 950

712.8 909

712.8 870

712.8 827

712.8 788

712.8 748

712.9 710

712.9 674

712.9 641

712.9 612

712.9 583

712.9 557

712.9 534

712.9 508

712.9 481

712.9 458

712.9 440

712.9 425

712.9 410

713.0 395

713.0 382

713.0 375

713.0 368

713.0 363

713.0 357

713.0 347

713.0 340

713.0 338

713.0 334

713.0 330

713.0 328

713.0 328

713.1 323

713.1 316

713.1 315

713.1 309

713.1 306

713.1 301

713.1 298

713.1 295

713.1 292

713.1 290

713.1 289

713.1 293

713.1 293

713.2 292

713.2 292

713.2 293

713.2 293

713.2 292

713.2 295

713.2 294

713.2 293

713.2 290

713.2 285

713.2 284

713.2 280

713.2 272

713.2 268

713.3 259

713.3 250

713.3 243

713.3 229

713.3 213

713.3 196

713.3 169

713.3 135

713.3 98

713.3 69

713.3 53

713.3 50

713.3 69

713.4 115

713.4 191

713.4 301

713.4 441

713.4 611

713.4 811

713.4 1042

713.4 1297

713.4 1577

713.4 1876

713.4 2183

713.4 2503

713.4 2832

713.5 3159

713.5 3475

713.5 3773

713.5 4065

713.5 4348

713.5 4613

713.5 4862

713.5 5088

713.5 5287

713.5 5445

713.5 5563

713.5 5652

713.5 5714

713.6 5750

713.6 5749

713.6 5716

713.6 5651

713.6 5566

713.6 5471

713.6 5370

713.6 5270

713.6 5183

713.6 5110

713.6 5041

713.6 4983

713.6 4943

713.7 4913

713.7 4895

713.7 4885

713.7 4877

713.7 4873

713.7 4872

713.7 4866

713.7 4863

713.7 4849

713.7 4826

713.7 4801

713.7 4757

713.7 4697

713.8 4619

713.8 4537

713.8 4449

713.8 4350

713.8 4233

713.8 4102

713.8 3950

713.8 3789

713.8 3614

713.8 3443

713.8 3278

713.8 3116

713.8 2949

713.8 2781

713.9 2621

713.9 2469

713.9 2332

713.9 2198

713.9 2070

713.9 1953

713.9 1847

713.9 1747

713.9 1647

713.9 1554

713.9 1477

713.9 1403

713.9 1336

714.0 1274

714.0 1217

714.0 1165

714.0 1120

714.0 1082

714.0 1049

714.0 1016

714.0 990

714.0 964

714.0 936

714.0 910

714.0 884

714.0 862

714.1 838

714.1 818

714.1 793

714.1 766

714.1 739

714.1 721

714.1 700

714.1 680

714.1 656

714.1 631

714.1 606

714.1 582

714.1 555

714.2 525

714.2 497

714.2 468

714.2 442

714.2 419

714.2 397

714.2 379

714.2 358

714.2 339

714.2 323

714.2 307

714.2 295

714.2 286

714.3 271

714.3 259

714.3 249

714.3 241

714.3 230

714.3 219

714.3 205

714.3 192

714.3 178

714.3 164

714.3 154

714.3 145

714.3 140

714.4 142

714.4 155

714.4 178

714.4 213

714.4 258

714.4 311

714.4 373

714.4 445

714.4 524

714.4 609

714.4 701

714.4 793

714.4 894

714.5 996

714.5 1093

714.5 1193

714.5 1295

714.5 1389

714.5 1477

714.5 1558

714.5 1630

714.5 1696

714.5 1754

714.5 1801

714.5 1838

714.5 1865

714.5 1883

714.6 1885

714.6 1879

714.6 1862

714.6 1836

714.6 1803

714.6 1767

714.6 1724

714.6 1684

714.6 1642

714.6 1599

714.6 1566

714.6 1543

714.6 1532

714.7 1522

714.7 1511

714.7 1506

714.7 1504

714.7 1503

714.7 1500

714.7 1502

714.7 1499

714.7 1494

714.7 1486

714.7 1478

714.7 1462

714.7 1441

714.8 1422

714.8 1396

714.8 1366

714.8 1333

714.8 1296

714.8 1254

714.8 1212

714.8 1165

714.8 1114

714.8 1062

714.8 1010

714.8 954

714.8 897

714.9 842

714.9 788

714.9 735

714.9 685

714.9 639

714.9 593

714.9 552

714.9 513

714.9 482

714.9 459

714.9 436

714.9 418

714.9 396

715.0 377

715.0 363

715.0 350

715.0 337

715.0 328

715.0 318

715.0 302

715.0 290

715.0 283

715.0 276

715.0 268

715.0 264

715.0 263

715.1 263

715.1 266

715.1 262

715.1 258

715.1 256

715.1 253

715.1 249

715.1 247

715.1 243

715.1 240

715.1 235

715.1 231

715.1 227

715.1 224

715.2 222

715.2 221

715.2 219

715.2 215

715.2 214

715.2 220

715.2 222

715.2 223

715.2 226

715.2 231

715.2 236

715.2 243

715.2 247

715.3 251

715.3 257

715.3 263

715.3 265

715.3 270

715.3 276

715.3 281

715.3 287

715.3 291

715.3 294

715.3 299

715.3 300

715.3 301

715.4 301

715.4 301

715.4 306

715.4 312

715.4 318

715.4 327

715.4 334

715.4 345

715.4 358

715.4 369

715.4 380

715.4 394

715.4 410

715.5 426

715.5 442

715.5 458

715.5 476

715.5 493

715.5 504

715.5 515

715.5 526

715.5 538

715.5 548

715.5 554

715.5 557

715.5 561

715.6 566

715.6 566

715.6 562

715.6 558

715.6 553

715.6 547

715.6 535

715.6 522

715.6 509

715.6 498

715.6 486

715.6 476

715.6 464

715.7 452

715.7 443

715.7 435

715.7 425

715.7 420

715.7 414

715.7 405

715.7 397

715.7 389

715.7 384

715.7 380

715.7 375

715.7 369

715.8 361

715.8 352

715.8 343

715.8 331

715.8 321

715.8 310

715.8 302

715.8 293

715.8 280

715.8 272

715.8 262

715.8 252

715.8 238

715.8 225

715.9 212

715.9 200

715.9 187

715.9 176

715.9 162

715.9 151

715.9 140

715.9 133

715.9 124

715.9 114

715.9 105

715.9 98

715.9 90

716.0 86

716.0 81

716.0 75

716.0 68

716.0 62

716.0 60

716.0 58

716.0 53

716.0 49

716.0 43

716.0 39

716.0 34

716.0 35

716.1 35

716.1 35

716.1 35

716.1 36

716.1 38

716.1 38

716.1 35

716.1 35

716.1 32

716.1 33

716.1 36

716.1 41

716.1 45

716.2 48

716.2 51

716.2 55

716.2 58

716.2 63

716.2 70

716.2 79

716.2 86

716.2 92

716.2 97

716.2 103

716.2 105

716.2 109

716.3 111

716.3 115

716.3 115

716.3 117

716.3 118

716.3 117

716.3 116

716.3 115

716.3 115

716.3 116

716.3 118

716.3 119

716.3 116

716.4 114

716.4 112

716.4 112

716.4 109

716.4 110

716.4 110

716.4 112

716.4 115

716.4 120

716.4 124

716.4 126

716.4 128

716.4 131

716.5 134

716.5 135

716.5 139

716.5 143

716.5 149

716.5 153

716.5 156

716.5 157

716.5 158

716.5 159

716.5 157

716.5 156

716.5 156

716.6 157

716.6 155

716.6 156

716.6 156

716.6 155

716.6 151

716.6 147

716.6 145

716.6 142

716.6 139

716.6 135

716.6 131

716.6 127

716.6 121

716.7 117

716.7 112

716.7 109

716.7 102

716.7 98

716.7 95

716.7 92

716.7 88

716.7 82

716.7 76

716.7 71

716.7 67

716.7 61

716.8 60

716.8 58

716.8 55

716.8 48

716.8 45

716.8 39

716.8 35

716.8 29

716.8 24

716.8 21

716.8 21

716.8 19

716.8 18

716.9 16

716.9 12

716.9 9

716.9 4

716.9 1

716.9 -1

716.9 -5

716.9 -10

716.9 -13

716.9 -16

716.9 -20

716.9 -21

716.9 -23

717.0 -24

717.0 -26

717.0 -27

717.0 -29

717.0 -31

717.0 -31

717.0 -31

717.0 -33

717.0 -33

717.0 -30

717.0 -28

717.0 -28

717.0 -27

717.1 -24

717.1 -23

717.1 -21

717.1 -19

717.1 -19

717.1 -16

717.1 -10

717.1 -1

717.1 7

717.1 14

717.1 21

717.1 27

717.1 33

717.2 39

717.2 46

717.2 54

717.2 60

717.2 65

717.2 68

717.2 75

717.2 82

717.2 88

717.2 93

717.2 97

717.2 102

717.2 109

717.3 115

717.3 117

717.3 122

717.3 131

717.3 139

717.3 145

717.3 152

717.3 164

717.3 174

717.3 181

717.3 190

717.3 201

717.3 211

717.3 219

717.4 226

717.4 236

717.4 247

717.4 255

717.4 267

717.4 278

717.4 288

717.4 297

717.4 307

717.4 316

717.4 322

717.4 325

717.4 327

717.5 328

717.5 326

717.5 326

717.5 328

717.5 331

717.5 333

717.5 332

717.5 328

717.5 325

717.5 321

717.5 313

717.5 304

717.5 296

717.6 292

717.6 286

717.6 277

717.6 273

717.6 267

717.6 261

717.6 250

717.6 242

717.6 238

717.6 231

717.6 223

717.6 216

717.6 211

717.7 205

717.7 194

717.7 188

717.7 186

717.7 180

717.7 173

717.7 166

717.7 158

717.7 151

717.7 141

717.7 133

717.7 126

717.7 122

717.8 119

717.8 116

717.8 111

717.8 107

717.8 99

717.8 90

717.8 82

717.8 74

717.8 65

717.8 55

717.8 50

717.8 45

717.8 38

717.9 31

717.9 25

717.9 18

717.9 12

717.9 8

717.9 5

717.9 4

717.9 2

717.9 -3

717.9 -5

717.9 -7

717.9 -10

717.9 -14

718.0 -15

718.0 -13

718.0 -15

718.0 -16

718.0 -13

718.0 -11

718.0 -10

718.0 -10

718.0 -10

718.0 -8

718.0 -8

718.0 -7

718.0 -9

718.1 -10

718.1 -12

718.1 -9

718.1 -9

718.1 -6

718.1 -6

718.1 -6

718.1 -4

718.1 -5

718.1 -1

718.1 1

718.1 1

718.1 2

718.2 2

718.2 4

718.2 9

718.2 9

718.2 8

718.2 10

718.2 10

718.2 11

718.2 14

718.2 18

718.2 22

718.2 26

718.2 30

718.2 33

718.3 35

718.3 38

718.3 40

718.3 39

718.3 39

718.3 42

718.3 44

718.3 45

718.3 46

718.3 47

718.3 47

718.3 52

718.3 54

718.4 57

718.4 58

718.4 62

718.4 65

718.4 70

718.4 77

718.4 81

718.4 87

718.4 90

718.4 92

718.4 96

718.4 101

718.4 108

718.5 115

718.5 120

718.5 127

718.5 133

718.5 140

718.5 147

718.5 154

718.5 161

718.5 166

718.5 170

718.5 176

718.5 182

718.5 188

718.6 192

718.6 195

718.6 200

718.6 203

718.6 205

718.6 204

718.6 204

718.6 202

718.6 197

718.6 195

718.6 193

718.6 187

718.6 184

718.7 181

718.7 179

718.7 175

718.7 173

718.7 171

718.7 167

718.7 162

718.7 157

718.7 155

718.7 151

718.7 147

718.7 143

718.7 137

718.8 132

718.8 125

718.8 117

718.8 111

718.8 103

718.8 97

718.8 89

718.8 83

718.8 76

718.8 69

718.8 61

718.8 51

718.8 41

718.9 30

718.9 22

718.9 16

718.9 9

718.9 -1

718.9 -9

718.9 -17

718.9 -25

718.9 -29

718.9 -36

718.9 -42

718.9 -47

718.9 -52

719.0 -55

719.0 -56

719.0 -58

719.0 -60

719.0 -64

719.0 -67

719.0 -66

719.0 -66

719.0 -66

719.0 -62

719.0 -60

719.0 -58

719.0 -55

719.0 -53

719.1 -50

719.1 -46

719.1 -44

719.1 -41

719.1 -38

719.1 -33

719.1 -30

719.1 -25

719.1 -20

719.1 -15

719.1 -5

719.1 2

719.1 11

719.2 18

719.2 21

719.2 25

719.2 31

719.2 38

719.2 44

719.2 51

719.2 55

719.2 63

719.2 70

719.2 76

719.2 81

719.2 86

719.3 91

719.3 96

719.3 96

719.3 100

719.3 107

719.3 112

719.3 120

719.3 124

719.3 131

719.3 135

719.3 143

719.3 147

719.3 150

719.4 153

719.4 156

719.4 160

719.4 169

719.4 181

719.4 195

719.4 214

719.4 243

719.4 282

719.4 330

719.4 380

719.4 436

719.4 499

719.5 568

719.5 642

719.5 723

719.5 808

719.5 892

719.5 974

719.5 1058

719.5 1140

719.5 1218

719.5 1288

719.5 1360

719.5 1423

719.5 1481

719.6 1528

719.6 1565

719.6 1602

719.6 1628

719.6 1645

719.6 1655

719.6 1657

719.6 1653

719.6 1638

719.6 1616

719.6 1583

719.6 1544

719.6 1501

719.7 1455

719.7 1412

719.7 1370

719.7 1329

719.7 1290

719.7 1256

719.7 1233

719.7 1216

719.7 1202

719.7 1183

719.7 1166

719.7 1155

719.7 1144

719.8 1136

719.8 1126

719.8 1115

719.8 1098

719.8 1082

719.8 1065

719.8 1045

719.8 1027

719.8 1006

719.8 983

719.8 955

719.8 928

719.8 898

719.9 869

719.9 843

719.9 812

719.9 781

719.9 749

719.9 715

719.9 679

719.9 642

719.9 607

719.9 570

719.9 536

719.9 504

719.9 473

720.0 445

720.0 416

720.0 392

720.0 371

720.0 352

720.0 343

720.0 330

720.0 313

720.0 297

720.0 282

720.0 267

720.0 252

720.0 240

720.0 228

720.1 215

720.1 205

720.1 195

720.1 187

720.1 180

720.1 177

720.1 173

720.1 172

720.1 174

720.1 174

720.1 171

720.1 167

720.1 164

720.2 160

720.2 154

720.2 151

720.2 148

720.2 147

720.2 147

720.2 146

720.2 142

720.2 141

720.2 137

720.2 132

720.2 130

720.2 128

720.3 126

720.3 124

720.3 125

720.3 125

720.3 120

720.3 116

720.3 112

720.3 107

720.3 106

720.3 109

720.3 111

720.3 112

720.3 113

720.4 113

720.4 112

720.4 112

720.4 115

720.4 121

720.4 124

720.4 131

720.4 139

720.4 150

720.4 161

720.4 177

720.4 196

720.4 214

720.5 233

720.5 259

720.5 280

720.5 307

720.5 330

720.5 355

720.5 380

720.5 408

720.5 431

720.5 451

720.5 473

720.5 493

720.5 509

720.6 523

720.6 534

720.6 540

720.6 547

720.6 549

720.6 549

720.6 552

720.6 554

720.6 550

720.6 546

720.6 540

720.6 532

720.6 516

720.7 503

720.7 488

720.7 478

720.7 464

720.7 451

720.7 440

720.7 432

720.7 424

720.7 414

720.7 405

720.7 397

720.7 384

720.7 376

720.8 373

720.8 367

720.8 363

720.8 352

720.8 344

720.8 335

720.8 326

720.8 314

720.8 303

720.8 293

720.8 277

720.8 263

720.8 252

720.9 239

720.9 227

720.9 217

720.9 204

720.9 197

720.9 191

720.9 182

720.9 172

720.9 165

720.9 153

720.9 141

720.9 129

720.9 117

721.0 106

721.0 94

721.0 82

721.0 74

721.0 65

721.0 57

721.0 50

721.0 43

721.0 34

721.0 29

721.0 28

721.0 28

721.0 27

721.0 23

721.1 18

721.1 18

721.1 20

721.1 22

721.1 24

721.1 29

721.1 35

721.1 42

721.1 50

721.1 62

721.1 75

721.1 86

721.1 99

721.2 110

721.2 121

721.2 135

721.2 145

721.2 154

721.2 167

721.2 178

721.2 191

721.2 203

721.2 210

721.2 219

721.2 225

721.2 232

721.3 236

721.3 242

721.3 248

721.3 254

721.3 261

721.3 267

721.3 274

721.3 282

721.3 284

721.3 287

721.3 292

721.3 300

721.3 309

721.4 322

721.4 332

721.4 348

721.4 368

721.4 393

721.4 416

721.4 439

721.4 460

721.4 486

721.4 520

721.4 552

721.4 588

721.4 622

721.5 662

721.5 703

721.5 742

721.5 782

721.5 823

721.5 858

721.5 895

721.5 928

721.5 958

721.5 984

721.5 1005

721.5 1024

721.5 1037

721.6 1050

721.6 1057

721.6 1061

721.6 1057

721.6 1050

721.6 1044

721.6 1031

721.6 1015

721.6 1001

721.6 984

721.6 967

721.6 949

721.6 932

721.7 913

721.7 896

721.7 874

721.7 851

721.7 829

721.7 809

721.7 789

721.7 774

721.7 759

721.7 740

721.7 724

721.7 709

721.7 697

721.8 680

721.8 661

721.8 641

721.8 622

721.8 605

721.8 591

721.8 573

721.8 552

721.8 530

721.8 511

721.8 489

721.8 467

721.8 449

721.9 434

721.9 416

721.9 397

721.9 385

721.9 372

721.9 357

721.9 342

721.9 333

721.9 327

721.9 322

721.9 318

721.9 316

721.9 315

722.0 309

722.0 305

722.0 304

722.0 303

722.0 300

722.0 299

722.0 300

722.0 302

722.0 301

722.0 302

722.0 303

722.0 300

722.0 295

722.1 288

722.1 285

722.1 283

722.1 276

722.1 268

722.1 258

722.1 249

722.1 240

722.1 235

722.1 229

722.1 222

722.1 218

722.1 212

722.2 202

722.2 195

722.2 190

722.2 183

722.2 180

722.2 177

722.2 176

722.2 171

722.2 169

722.2 171

722.2 172

722.2 172

722.2 168

722.2 171

722.3 171

722.3 173

722.3 178

722.3 187

722.3 195

722.3 201

722.3 201

722.3 204

722.3 208

722.3 210

722.3 213

722.3 214

722.3 219

722.4 219

722.4 219

722.4 223

722.4 230

722.4 236

722.4 243

722.4 254

722.4 266

722.4 277

722.4 289

722.4 298

722.4 309

722.4 323

722.5 340

722.5 353

722.5 365

722.5 377

722.5 386

722.5 401

722.5 414

722.5 425

722.5 432

722.5 439

722.5 443

722.5 446

722.5 446

722.6 449

722.6 448

722.6 447

722.6 444

722.6 435

722.6 424

722.6 415

722.6 404

722.6 396

722.6 384

722.6 371

722.6 358

722.6 344

722.7 330

722.7 317

722.7 307

722.7 294

722.7 284

722.7 279

722.7 268

722.7 258

722.7 248

722.7 241

722.7 236

722.7 230

722.7 226

722.8 216

722.8 211

722.8 207

722.8 198

722.8 195

722.8 188

722.8 184

722.8 181

722.8 175

722.8 169

722.8 160

722.8 153

722.8 144

722.9 134

722.9 129

722.9 122

722.9 114

722.9 109

722.9 104

722.9 102

722.9 99

722.9 93

722.9 88

722.9 84

722.9 81

722.9 77

723.0 77

723.0 74

723.0 70

723.0 67

723.0 64

723.0 61

723.0 60

723.0 60

723.0 56

723.0 52

723.0 49

723.0 47

723.0 44

723.1 43

723.1 37

723.1 36

723.1 41

723.1 44

723.1 47

723.1 50

723.1 50

723.1 50

723.1 46

723.1 45

723.1 48

723.1 54

723.2 60

723.2 64

723.2 72

723.2 76

723.2 80

723.2 88

723.2 93

723.2 99

723.2 107

723.2 113

723.2 120

723.2 125

723.2 131

723.3 135

723.3 140

723.3 142

723.3 143

723.3 146

723.3 149

723.3 150

723.3 149

723.3 154

723.3 162

723.3 165

723.3 172

723.3 181

723.4 192

723.4 207

723.4 220

723.4 232

723.4 243

723.4 254

723.4 265

723.4 277

723.4 287

723.4 302

723.4 318

723.4 334

723.4 349

723.5 363

723.5 380

723.5 392

723.5 401

723.5 414

723.5 420

723.5 425

723.5 429

723.5 428

723.5 428

723.5 421

723.5 417

723.5 412

723.5 404

723.6 394

723.6 385

723.6 376

723.6 365

723.6 355

723.6 345

723.6 335

723.6 325

723.6 312

723.6 304

723.6 297

723.6 290

723.6 282

723.7 274

723.7 265

723.7 256

723.7 249

723.7 242

723.7 235

723.7 223

723.7 218

723.7 213

723.7 209

723.7 203

723.7 197

723.7 189

723.8 178

723.8 170

723.8 162

723.8 152

723.8 139

723.8 127

723.8 115

723.8 104

723.8 95

723.8 88

723.8 78

723.8 68

723.8 57

723.9 48

723.9 41

723.9 35

723.9 29

723.9 19

723.9 12

723.9 8

723.9 2

723.9 -1

723.9 -2

723.9 -5

723.9 -10

723.9 -12

724.0 -17

724.0 -19

724.0 -22

724.0 -24

724.0 -26

724.0 -25

724.0 -23

724.0 -23

724.0 -23

724.0 -21

724.0 -18

724.0 -18

724.0 -14

724.1 -15

724.1 -16

724.1 -18

724.1 -19

724.1 -17

724.1 -13

724.1 -11

724.1 -10

724.1 -9

724.1 -9

724.1 -7

724.1 -4

724.1 1

724.2 4

724.2 6

724.2 8

724.2 8

724.2 10

724.2 12

724.2 12

724.2 13

724.2 14

724.2 16

724.2 18

724.2 21

724.2 24

724.3 30

724.3 36

724.3 43

724.3 49

724.3 54

724.3 57

724.3 60

724.3 63

724.3 67

724.3 70

724.3 72

724.3 75

724.3 78

724.4 85

724.4 90

724.4 93

724.4 95

724.4 100

724.4 106

724.4 111

724.4 117

724.4 122

724.4 127

724.4 132

724.4 137

724.4 139

724.5 143

724.5 146

724.5 144

724.5 144

724.5 145

724.5 144

724.5 144

724.5 146

724.5 149

724.5 151

724.5 154

724.5 157

724.5 160

724.6 161

724.6 162

724.6 160

724.6 160

724.6 157

724.6 155

724.6 154

724.6 154

724.6 152

724.6 152

724.6 150

724.6 149

724.6 143

724.7 137

724.7 132

724.7 132

724.7 133

724.7 133

724.7 127

724.7 124

724.7 119

724.7 113

724.7 111

724.7 105

724.7 97

724.7 91

724.8 86

724.8 78

724.8 75

724.8 69

724.8 64

724.8 57

724.8 50

724.8 45

724.8 44

724.8 42

724.8 38

724.8 34

724.8 33

724.9 30

724.9 29

724.9 27

724.9 21

724.9 16

724.9 12

724.9 6

724.9 -1

724.9 -6

724.9 -13

724.9 -18

724.9 -24

724.9 -25

725.0 -25

725.0 -26

725.0 -30

725.0 -31

725.0 -33

725.0 -32

725.0 -34

725.0 -36

725.0 -35

725.0 -37

725.0 -36

725.0 -35

725.0 -34

725.1 -34

725.1 -31

725.1 -29

725.1 -24

725.1 -20

725.1 -15

725.1 -7

725.1 -1

725.1 4

725.1 8

725.1 14

725.1 21

725.1 23

725.1 26

725.2 30

725.2 31

725.2 36

725.2 40

725.2 47

725.2 55

725.2 62

725.2 72

725.2 82

725.2 91

725.2 100

725.2 111

725.2 122

725.3 132

725.3 144

725.3 157

725.3 169

725.3 181

725.3 193

725.3 207

725.3 221

725.3 233

725.3 243

725.3 254

725.3 267

725.3 279

725.4 290

725.4 303

725.4 316

725.4 328

725.4 344

725.4 355

725.4 364

725.4 375

725.4 384

725.4 393

725.4 400

725.4 407

725.4 414

725.5 420

725.5 424

725.5 424

725.5 426

725.5 426

725.5 428

725.5 428

725.5 424

725.5 422

725.5 417

725.5 414

725.5 409

725.5 404

725.6 397

725.6 390

725.6 378

725.6 368

725.6 357

725.6 348

725.6 335

725.6 322

725.6 307

725.6 297

725.6 287

725.6 277

725.6 268

725.7 264

725.7 258

725.7 252

725.7 248

725.7 239

725.7 236

725.7 230

725.7 224

725.7 216

725.7 208

725.7 200

725.7 194

725.7 187

725.8 175

725.8 166

725.8 161

725.8 156

725.8 152

725.8 144

725.8 135

725.8 128

725.8 120

725.8 113

725.8 104

725.8 97

725.8 88

725.9 79

725.9 71

725.9 66

725.9 59

725.9 54

725.9 49

725.9 43

725.9 36

725.9 34

725.9 28

725.9 23

725.9 19

725.9 16

726.0 13

726.0 12

726.0 9

726.0 8

726.0 7

726.0 4

726.0 2

726.0 -1

726.0 -1

726.0 -3

726.0 -4

726.0 -6

726.0 -9

726.1 -11

726.1 -13

726.1 -14

726.1 -14

726.1 -15

726.1 -20

726.1 -20

726.1 -20

726.1 -21

726.1 -22

726.1 -21

726.1 -18

726.1 -13

726.2 -10

726.2 -1

726.2 3

726.2 11

726.2 16

726.2 22

726.2 25

726.2 28

726.2 30

726.2 34

726.2 40

726.2 47

726.2 54

726.3 58

726.3 62

726.3 69

726.3 71

726.3 75

726.3 82

726.3 88

726.3 92

726.3 96

726.3 100

726.3 101

726.3 100

726.3 103

726.4 105

726.4 110

726.4 114

726.4 117

726.4 118

726.4 123

726.4 133

726.4 137

726.4 144

726.4 153

726.4 162

726.4 170

726.4 182

726.5 196

726.5 203

726.5 216

726.5 226

726.5 235

726.5 242

726.5 250

726.5 262

726.5 274

726.5 283

726.5 288

726.5 298

726.5 307

726.6 314

726.6 321

726.6 328

726.6 334

726.6 342

726.6 345

726.6 348

726.6 353

726.6 355

726.6 357

726.6 360

726.6 364

726.6 365

726.7 365

726.7 362

726.7 362

726.7 360

726.7 358

726.7 356

726.7 347

726.7 343

726.7 336

726.7 332

726.7 328

726.7 324

726.7 318

726.8 309

726.8 303

726.8 292

726.8 283

726.8 272

726.8 261

726.8 253

726.8 246

726.8 238

726.8 228

726.8 221

726.8 209

726.8 196

726.9 185

726.9 174

726.9 164

726.9 157

726.9 144

726.9 133

726.9 124

726.9 116

726.9 106

726.9 97

726.9 87

726.9 78

726.9 71

727.0 68

727.0 64

727.0 58

727.0 51

727.0 47

727.0 44

727.0 42

727.0 41

727.0 41

727.0 40

727.0 40

727.0 38

727.0 37

727.1 37

727.1 37

727.1 41

727.1 44

727.1 48

727.1 55

727.1 58

727.1 59

727.1 61

727.1 66

727.1 72

727.1 74

727.1 76

727.2 78

727.2 79

727.2 81

727.2 84

727.2 88

727.2 95

727.2 99

727.2 100

727.2 105

727.2 109

727.2 113

727.2 118

727.2 124

727.3 125

727.3 126

727.3 131

727.3 138

727.3 143

727.3 146

727.3 149

727.3 151

727.3 157

727.3 160

727.3 161

727.3 166

727.3 172

727.3 185

727.4 199

727.4 217

727.4 238

727.4 265

727.4 297

727.4 335

727.4 380

727.4 426

727.4 473

727.4 520

727.4 565

727.4 615

727.4 664

727.5 716

727.5 769

727.5 819

727.5 871

727.5 918

727.5 963

727.5 1008

727.5 1047

727.5 1085

727.5 1119

727.5 1147

727.5 1172

727.5 1193

727.6 1209

727.6 1216

727.6 1211

727.6 1208

727.6 1200

727.6 1191

727.6 1174

727.6 1153

727.6 1132

727.6 1111

727.6 1092

727.6 1076

727.6 1058

727.7 1049

727.7 1041

727.7 1032

727.7 1023

727.7 1009

727.7 995

727.7 983

727.7 970

727.7 955

727.7 938

727.7 925

727.7 912

727.7 901

727.8 888

727.8 871

727.8 855

727.8 835

727.8 815

727.8 795

727.8 773

727.8 750

727.8 726

727.8 704

727.8 681

727.8 653

727.8 623

727.9 592

727.9 563

727.9 537

727.9 505

727.9 478

727.9 450

727.9 425

727.9 399

727.9 375

727.9 355

727.9 337

727.9 321

727.9 307

728.0 290

728.0 272

728.0 255

728.0 241

728.0 231

728.0 222

728.0 212

728.0 203

728.0 195

728.0 189

728.0 184

728.0 178

728.0 171

728.1 163

728.1 159

728.1 158

728.1 155

728.1 155

728.1 153

728.1 156

728.1 156

728.1 159

728.1 156

728.1 150

728.1 146

728.1 141

728.2 140

728.2 139

728.2 142

728.2 146

728.2 146

728.2 144

728.2 141

728.2 139

728.2 137

728.2 135

728.2 135

728.2 135

728.2 135

728.3 133

728.3 130

728.3 131

728.3 127

728.3 126

728.3 127

728.3 126

728.3 126

728.3 127

728.3 128

728.3 128

728.3 127

728.3 127

728.4 132

728.4 138

728.4 144

728.4 150

728.4 158

728.4 167

728.4 173

728.4 184

728.4 194

728.4 207

728.4 226

728.4 242

728.4 258

728.5 276

728.5 295

728.5 311

728.5 327

728.5 342

728.5 358

728.5 375

728.5 389

728.5 402

728.5 412

728.5 418

728.5 425

728.5 431

728.6 434

728.6 439

728.6 435

728.6 437

728.6 437

728.6 434

728.6 432

728.6 427

728.6 421

728.6 414

728.6 407

728.6 400

728.6 397

728.7 394

728.7 387

728.7 382

728.7 378

728.7 374

728.7 371

728.7 369

728.7 366

728.7 363

728.7 360

728.7 353

728.7 349

728.7 347

728.8 345

728.8 337

728.8 331

728.8 325

728.8 317

728.8 308

728.8 296

728.8 282

728.8 265

728.8 252

728.8 239

728.8 227

728.8 214

728.9 201

728.9 187

728.9 176

728.9 160

728.9 149

728.9 135

728.9 124

728.9 113

728.9 104

728.9 92

728.9 84

728.9 77

728.9 70

729.0 62

729.0 59

729.0 55

729.0 54

729.0 52

729.0 52

729.0 52

729.0 51

729.0 50

729.0 49

729.0 48

729.0 49

729.0 49

729.1 52

729.1 55

729.1 56

729.1 56

729.1 57

729.1 56

729.1 54

729.1 55

729.1 60

729.1 65

729.1 69

729.1 71

729.1 74

729.2 79

729.2 81

729.2 85

729.2 91

729.2 95

729.2 99

729.2 103

729.2 105

729.2 108

729.2 110

729.2 115

729.2 119

729.2 121

729.3 127

729.3 136

729.3 145

729.3 151

729.3 154

729.3 161

729.3 166

729.3 171

729.3 178

729.3 186

729.3 196

729.3 205

729.3 214

729.4 224

729.4 233

729.4 243

729.4 255

729.4 265

729.4 280

729.4 295

729.4 311

729.4 323

729.4 334

729.4 345

729.4 359

729.4 366

729.5 373

729.5 383

729.5 388

729.5 392

729.5 395

729.5 395

729.5 393

729.5 394

729.5 395

729.5 396

729.5 395

729.5 395

729.5 395

729.6 391

729.6 385

729.6 378

729.6 371

729.6 365

729.6 358

729.6 353

729.6 347

729.6 342

729.6 336

729.6 329

729.6 326

729.6 320

729.7 313

729.7 303

729.7 298

729.7 292

729.7 285

729.7 278

729.7 271

729.7 262

729.7 254

729.7 246

729.7 237

729.7 226

729.7 218

729.8 210

729.8 200

729.8 190

729.8 181

729.8 173

729.8 166

729.8 159

729.8 151

729.8 146

729.8 140

729.8 134

729.8 125

729.8 115

729.9 110

729.9 103

729.9 96

729.9 92

729.9 89

729.9 85

729.9 79

729.9 73

729.9 68

729.9 62

729.9 56

729.9 50

729.9 46

730.0 44

730.0 42

730.0 38

730.0 35

730.0 34

730.0 30

730.0 25

730.0 22

730.0 20

730.0 16

730.0 11

730.0 8

730.0 5

730.1 1

730.1 -6

730.1 -7

730.1 -8

730.1 -9

730.1 -11

730.1 -11

730.1 -9

730.1 -10

730.1 -9

730.1 -8

730.1 -5

730.1 1

730.2 8

730.2 13

730.2 18

730.2 21

730.2 23

730.2 24

730.2 30

730.2 35

730.2 40

730.2 45

730.2 53

730.2 57

730.2 62

730.3 63

730.3 65

730.3 68

730.3 68

730.3 68

730.3 73

730.3 77

730.3 81

730.3 82

730.3 86

730.3 87

730.3 88

730.3 91

730.4 98

730.4 105

730.4 108

730.4 111

730.4 117

730.4 122

730.4 128

730.4 134

730.4 143

730.4 151

730.4 159

730.4 167

730.4 171

730.5 176

730.5 182

730.5 188

730.5 193

730.5 194

730.5 196

730.5 196

730.5 198

730.5 196

730.5 196

730.5 196

730.5 193

730.5 190

730.6 188

730.6 185

730.6 183

730.6 180

730.6 180

730.6 174

730.6 170

730.6 166

730.6 157

730.6 148

730.6 142

730.6 136

730.6 130

730.7 122

730.7 117

730.7 113

730.7 109

730.7 103

730.7 102

730.7 98

730.7 93

730.7 90

730.7 88

730.7 84

730.7 79

730.7 78

730.8 73

730.8 67

730.8 61

730.8 54

730.8 51

730.8 47

730.8 43

730.8 38

730.8 36

730.8 32

730.8 26

730.8 28

730.8 27

730.9 25

730.9 22

730.9 20

730.9 17

730.9 12

730.9 9

730.9 5

730.9 -1

730.9 -5

730.9 -9

730.9 -13

730.9 -15

730.9 -16

731.0 -16

731.0 -18

731.0 -18

731.0 -19

731.0 -19

731.0 -20

731.0 -20

731.0 -19

731.0 -20

731.0 -20

731.0 -21

731.0 -21

731.0 -22

731.1 -22

731.1 -20

731.1 -19

731.1 -18

731.1 -16

731.1 -13

731.1 -13

731.1 -10

731.1 -5

731.1 2

731.1 8

731.1 11

731.1 15

731.2 18

731.2 20

731.2 24

731.2 31

731.2 34

731.2 41

731.2 41

731.2 42

731.2 46

731.2 48

731.2 53

731.2 59

731.2 67

731.3 73

731.3 78

731.3 83

731.3 89

731.3 97

731.3 102

731.3 110

731.3 120

731.3 130

731.3 137

731.3 142

731.3 147

731.3 151

731.4 159

731.4 167

731.4 171

731.4 178

731.4 180

731.4 186

731.4 199

731.4 209

731.4 217

731.4 226

731.4 231

731.4 234

731.4 239

731.5 245

731.5 251

731.5 252

731.5 249

731.5 252

731.5 250

731.5 249

731.5 251

731.5 252

731.5 253

731.5 252

731.5 254

731.5 252

731.6 249

731.6 247

731.6 246

731.6 246

731.6 243

731.6 242

731.6 239

731.6 234

731.6 227

731.6 219

731.6 215

731.6 212

731.6 209

731.7 202

731.7 196

731.7 192

731.7 187

731.7 184

731.7 180

731.7 171

731.7 164

731.7 155

731.7 144

731.7 137

731.7 127

731.7 118

731.8 106

731.8 98

731.8 92

731.8 88

731.8 80

731.8 74

731.8 71

731.8 66

731.8 60

731.8 55

731.8 51

731.8 42

731.8 34

731.9 28

731.9 24

731.9 19

731.9 14

731.9 12

731.9 7

731.9 4

731.9 0

731.9 -6

731.9 -9

731.9 -14

731.9 -20

731.9 -25

732.0 -28

732.0 -32

732.0 -35

732.0 -38

732.0 -41

732.0 -44

732.0 -47

732.0 -48

732.0 -46

732.0 -45

732.0 -45

732.0 -43

732.0 -45

732.1 -44

732.1 -45

732.1 -44

732.1 -42

732.1 -39

732.1 -35

732.1 -33

732.1 -29

732.1 -26

732.1 -22

732.1 -19

732.1 -14

732.1 -9

732.2 -5

732.2 1

732.2 5

732.2 10

732.2 11

732.2 16

732.2 19

732.2 23

732.2 28

732.2 34

732.2 40

732.2 47

732.2 52

732.3 59

732.3 64

732.3 70

732.3 74

732.3 77

732.3 81

732.3 88

732.3 94

732.3 96

732.3 96

732.3 93

732.3 91

732.3 91

732.4 93

732.4 98

732.4 104

732.4 108

732.4 113

732.4 115

732.4 120

732.4 126

732.4 130

732.4 129

732.4 129

732.4 130

732.4 132

732.5 133

732.5 134

732.5 136

732.5 135

732.5 138

732.5 139

732.5 141

732.5 142

732.5 141

732.5 139

732.5 141

732.5 142

732.5 141

732.6 139

732.6 137

732.6 135

732.6 130

732.6 128

732.6 125

732.6 120

732.6 114

732.6 107

732.6 101

732.6 99

732.6 99

732.6 100

732.7 102

732.7 100

732.7 97

732.7 95

732.7 93

732.7 92

732.7 89

732.7 87

732.7 84

732.7 83

732.7 80

732.7 75

732.7 73

732.8 69

732.8 64

732.8 59

732.8 57

732.8 56

732.8 52

732.8 47

732.8 44

732.8 41

732.8 38

732.8 33

732.8 27

732.8 25

732.9 22

732.9 18

732.9 11

732.9 4

732.9 -2

732.9 -6

732.9 -9

732.9 -15

732.9 -17

732.9 -20

732.9 -23

732.9 -25

732.9 -27

733.0 -30

733.0 -33

733.0 -34

733.0 -34

733.0 -34

733.0 -32

733.0 -29

733.0 -31

733.0 -30

733.0 -32

733.0 -31

733.0 -29

733.0 -26

733.1 -22

733.1 -16

733.1 -10

733.1 -6

733.1 -3

733.1 1

733.1 6

733.1 8

733.1 15

733.1 21

733.1 28

733.1 33

733.1 35

733.2 36

733.2 38

733.2 41

733.2 47

733.2 52

733.2 53

733.2 58

733.2 65

733.2 70

733.2 74

733.2 82

733.2 88

733.2 94

733.3 102

733.3 111

733.3 118

733.3 126

733.3 131

733.3 137

733.3 145

733.3 149

733.3 154

733.3 161

733.3 165

733.3 176

733.3 185

733.4 197

733.4 210

733.4 226

733.4 241

733.4 257

733.4 276

733.4 300

733.4 326

733.4 350

733.4 376

733.4 403

733.4 432

733.4 466

733.5 498

733.5 533

733.5 563

733.5 593

733.5 625

733.5 657

733.5 681

733.5 707

733.5 733

733.5 757

733.5 774

733.5 790

733.5 801

733.6 807

733.6 809

733.6 805

733.6 795

733.6 788

733.6 775

733.6 757

733.6 746

733.6 732

733.6 716

733.6 701

733.6 681

733.6 661

733.7 639

733.7 619

733.7 597

733.7 580

733.7 564

733.7 546

733.7 526

733.7 509

733.7 493

733.7 479

733.7 465

733.7 451

733.7 436

733.8 425

733.8 411

733.8 401

733.8 391

733.8 381

733.8 374

733.8 367

733.8 359

733.8 350

733.8 339

733.8 328

733.8 317

733.8 308

733.9 300

733.9 289

733.9 283

733.9 281

733.9 276

733.9 272

733.9 269

733.9 260

733.9 252

733.9 244

733.9 236

733.9 230

733.9 226

734.0 220

734.0 214

734.0 209

734.0 202

734.0 195

734.0 188

734.0 182

734.0 175

734.0 173

734.0 170

734.0 164

734.0 160

734.0 156

734.1 148

734.1 145

734.1 142

734.1 139

734.1 134

734.1 128

734.1 124

734.1 120

734.1 115

734.1 111

734.1 108

734.1 106

734.1 102

734.2 96

734.2 94

734.2 92

734.2 86

734.2 81

734.2 79

734.2 77

734.2 76

734.2 75

734.2 75

734.2 75

734.2 73

734.2 71

734.3 72

734.3 72

734.3 72

734.3 72

734.3 73

734.3 78

734.3 80

734.3 80

734.3 81

734.3 81

734.3 83

734.3 83

734.3 89

734.4 94

734.4 95

734.4 98

734.4 102

734.4 106

734.4 109

734.4 113

734.4 120

734.4 128

734.4 137

734.4 145

734.4 150

734.4 157

734.5 166

734.5 175

734.5 184

734.5 194

734.5 204

734.5 212

734.5 219

734.5 226

734.5 233

734.5 239

734.5 245

734.5 252

734.5 257

734.6 262

734.6 267

734.6 269

734.6 269

734.6 267

734.6 262

734.6 262

734.6 264

734.6 261

734.6 255

734.6 250

734.6 246

734.6 237

734.7 230

734.7 223

734.7 214

734.7 207

734.7 203

734.7 198

734.7 192

734.7 183

734.7 177

734.7 167

734.7 157

734.7 149

734.7 141

734.8 134

734.8 124

734.8 116

734.8 108

734.8 101

734.8 95

734.8 88

734.8 86

734.8 83

734.8 79

734.8 76

734.8 72

734.8 67

734.9 59

734.9 52

734.9 48

734.9 47

734.9 46

734.9 44

734.9 39

734.9 34

734.9 29

734.9 28

734.9 25

734.9 23

734.9 19

735.0 17

735.0 16

735.0 16

735.0 16

735.0 12

735.0 12

735.0 12

735.0 13

735.0 10

735.0 7

735.0 7

735.0 4

735.0 4

735.1 4

735.1 3

735.1 4

735.1 6

735.1 5

735.1 4

735.1 5

735.1 5

735.1 5

735.1 7

735.1 8

735.1 9

735.2 12

735.2 17

735.2 21

735.2 25

735.2 27

735.2 24

735.2 28

735.2 32

735.2 37

735.2 41

735.2 44

735.2 48

735.2 54

735.3 61

735.3 69

735.3 73

735.3 80

735.3 83

735.3 86

735.3 89

735.3 90

735.3 95

735.3 98

735.3 103

735.3 105

735.3 112

735.4 118

735.4 123

735.4 132

735.4 145

735.4 159

735.4 177

735.4 197

735.4 220

735.4 247

735.4 277

735.4 311

735.4 341

735.4 370

735.5 398

735.5 428

735.5 454

735.5 482

735.5 511

735.5 545

735.5 576

735.5 600

735.5 621

735.5 643

735.5 663

735.5 678

735.5 692

735.6 704

735.6 710

735.6 709

735.6 706

735.6 701

735.6 697

735.6 691

735.6 685

735.6 675

735.6 663

735.6 650

735.6 639

735.6 625

735.7 614

735.7 604

735.7 594

735.7 581

735.7 569

735.7 556

735.7 544

735.7 534

735.7 521

735.7 508

735.7 490

735.7 474

735.7 460

735.8 445

735.8 428

735.8 415

735.8 400

735.8 385

735.8 366

735.8 349

735.8 334

735.8 320

735.8 306

735.8 293

735.8 281

735.8 267

735.9 252

735.9 238

735.9 228

735.9 218

735.9 212

735.9 207

735.9 200

735.9 197

735.9 191

735.9 188

735.9 185

735.9 185

735.9 182

736.0 181

736.0 179

736.0 180

736.0 180

736.0 185

736.0 190

736.0 193

736.0 199

736.0 204

736.0 208

736.0 209

736.0 211

736.0 210

736.1 207

736.1 203

736.1 201

736.1 199

736.1 197

736.1 191

736.1 181

736.1 175

736.1 167

736.1 161

736.1 153

736.1 144

736.1 135

736.2 125

736.2 115

736.2 107

736.2 100

736.2 91

736.2 82

736.2 78

736.2 70

736.2 63

736.2 57

736.2 55

736.2 49

736.2 49

736.3 48

736.3 50

736.3 51

736.3 54

736.3 53

736.3 52

736.3 55

736.3 57

736.3 61

736.3 65

736.3 68

736.3 68

736.3 70

736.4 72

736.4 74

736.4 72

736.4 75

736.4 77

736.4 80

736.4 87

736.4 92

736.4 100

736.4 105

736.4 113

736.4 121

736.4 131

736.5 141

736.5 153

736.5 165

736.5 178

736.5 188

736.5 196

736.5 202

736.5 210

736.5 219

736.5 227

736.5 231

736.5 235

736.5 239

736.6 241

736.6 242

736.6 241

736.6 244

736.6 245

736.6 248

736.6 249

736.6 249

736.6 243

736.6 236

736.6 231

736.6 222

736.6 216

736.7 210

736.7 206

736.7 203

736.7 195

736.7 186

736.7 181

736.7 173

736.7 166

736.7 161

736.7 160

736.7 154

736.7 147

736.7 140

736.8 134

736.8 126

736.8 120

736.8 108

736.8 102

736.8 95

736.8 87

736.8 83

736.8 76

736.8 67

736.8 61

736.8 53

736.8 49

736.9 43

736.9 39

736.9 39

736.9 33

736.9 27

736.9 21

736.9 13

736.9 7

736.9 5

736.9 2

736.9 -2

736.9 -0

736.9 -0

737.0 -1

737.0 -4

737.0 -6

737.0 -5

737.0 -3

737.0 -4

737.0 0

737.0 3

737.0 3

737.0 0

737.0 1

737.0 4

737.0 7

737.1 9

737.1 11

737.1 13

737.1 15

737.1 16

737.1 19

737.1 24

737.1 25

737.1 28

737.1 31

737.1 35

737.1 38

737.1 39

737.2 42

737.2 41

737.2 40

737.2 39

737.2 39

737.2 40

737.2 45

737.2 51

737.2 57

737.2 63

737.2 67

737.2 68

737.2 70

737.3 72

737.3 74

737.3 80

737.3 83

737.3 85

737.3 88

737.3 91

737.3 96

737.3 104

737.3 111

737.3 118

737.3 123

737.3 131

737.4 139

737.4 146

737.4 153

737.4 164

737.4 171

737.4 180

737.4 190

737.4 200

737.4 214

737.4 222

737.4 234

737.4 247

737.5 259

737.5 274

737.5 285

737.5 295

737.5 306

737.5 317

737.5 328

737.5 336

737.5 338

737.5 339

737.5 340

737.5 340

737.5 342

737.6 341

737.6 337

737.6 335

737.6 329

737.6 322

737.6 316

737.6 311

737.6 305

737.6 299

737.6 291

737.6 284

737.6 274

737.6 266

737.7 256

737.7 245

737.7 236

737.7 227

737.7 217

737.7 211

737.7 206

737.7 200

737.7 197

737.7 188

737.7 182

737.7 175

737.7 168

737.8 162

737.8 152

737.8 144

737.8 138

737.8 133

737.8 127

737.8 117

737.8 108

737.8 102

737.8 97

737.8 89

737.8 81

737.8 71

737.9 62

737.9 56

737.9 46

737.9 39

737.9 33

737.9 29

737.9 27

737.9 23

737.9 21

737.9 15

737.9 10

737.9 8

737.9 4

738.0 1

738.0 1

738.0 1

738.0 1

738.0 -1

738.0 -1

738.0 -1

738.0 -5

738.0 -13

738.0 -17

738.0 -17

738.0 -19

738.0 -19

738.1 -21

738.1 -22

738.1 -23

738.1 -26

738.1 -28

738.1 -29

738.1 -29

738.1 -30

738.1 -26

738.1 -26

738.1 -27

738.1 -25

738.1 -21

738.2 -18

738.2 -19

738.2 -17

738.2 -15

738.2 -13

738.2 -13

738.2 -16

738.2 -16

738.2 -16

738.2 -11

738.2 -6

738.2 -0

738.2 7

738.3 14

738.3 24

738.3 35

738.3 45

738.3 60

738.3 76

738.3 90

738.3 107

738.3 129

738.3 149

738.3 169

738.3 196

738.3 222

738.4 247

738.4 272

738.4 300

738.4 333

738.4 365

738.4 399

738.4 430

738.4 457

738.4 480

738.4 506

738.4 525

738.4 538

738.4 546

738.5 554

738.5 563

738.5 563

738.5 562

738.5 558

738.5 551

738.5 545

738.5 537

738.5 524

738.5 509

738.5 494

738.5 479

738.5 467

738.6 452

738.6 433

738.6 415

738.6 401

738.6 384

738.6 360

738.6 342

738.6 325

738.6 307

738.6 291

738.6 282

738.6 268

738.6 255

738.7 246

738.7 239

738.7 232

738.7 224

738.7 214

738.7 201

738.7 190

738.7 181

738.7 171

738.7 155

738.7 145

738.7 139

738.7 132

738.8 122

738.8 114

738.8 108

738.8 97

738.8 89

738.8 83

738.8 76

738.8 66

738.8 60

738.8 57

738.8 54

738.8 49

738.8 39

738.9 33

738.9 30

738.9 25

738.9 19

738.9 13

738.9 11

738.9 7

738.9 1

738.9 -3

738.9 -5

738.9 -9

738.9 -13

738.9 -19

739.0 -24

739.0 -27

739.0 -30

739.0 -33

739.0 -36

739.0 -39

739.0 -43

739.0 -45

739.0 -45

739.0 -45

739.0 -48

739.0 -51

739.1 -53

739.1 -50

739.1 -50

739.1 -50

739.1 -45

739.1 -43

739.1 -42

739.1 -37

739.1 -32

739.1 -29

739.1 -27

739.1 -24

739.1 -19

739.2 -12

739.2 -8

739.2 -4

739.2 0

739.2 1

739.2 3

739.2 7

739.2 9

739.2 15

739.2 21

739.2 24

739.2 25

739.2 31

739.3 37

739.3 45

739.3 51

739.3 57

739.3 63

739.3 73

739.3 83

739.3 96

739.3 107

739.3 118

739.3 132

739.3 150

739.3 165

739.4 185

739.4 203

739.4 226

739.4 249

739.4 272

739.4 292

739.4 317

739.4 340

739.4 365

739.4 387

739.4 408

739.4 423

739.4 441

739.5 455

739.5 470

739.5 482

739.5 496

739.5 510

739.5 518

739.5 523

739.5 526

739.5 522

739.5 516

739.5 515

739.5 515

739.5 507

739.6 499

739.6 488

739.6 476

739.6 461

739.6 452

739.6 437

739.6 423

739.6 407

739.6 390

739.6 373

739.6 356

739.6 339

739.6 326

739.7 310

739.7 298

739.7 285

739.7 271

739.7 258

739.7 247

739.7 238

739.7 225

739.7 210

739.7 196

739.7 186

739.7 180

739.7 170

739.8 159

739.8 152

739.8 144

739.8 131

739.8 117

739.8 106

739.8 94

739.8 85

739.8 80

739.8 76

739.8 66

739.8 57

739.8 48

739.9 42

739.9 34

739.9 29

739.9 24

739.9 19

739.9 13

739.9 7

739.9 5

739.9 3

739.9 1

739.9 -3

739.9 -4

739.9 -5

740.0 -6

740.0 -7

740.0 -8

740.0 -9

740.0 -10

740.0 -7

740.0 -8

740.0 -9

740.0 -7

740.0 -5

740.0 -6

740.0 -8

740.0 -9

740.1 -8

740.1 -9

740.1 -10

740.1 -11

740.1 -10

740.1 -6

740.1 -3

740.1 -2

740.1 -3

740.1 -1

740.1 -0

740.1 -0

740.1 3

740.2 5

740.2 7

740.2 6

740.2 8

740.2 7

740.2 8

740.2 10

740.2 10

740.2 9

740.2 10

740.2 10

740.2 10

740.2 10

740.3 13

740.3 12

740.3 12

740.3 10

740.3 10

740.3 8

740.3 1

740.3 -9

740.3 -27

740.3 -53

740.3 -82

740.3 -111

740.4 -136

740.4 -159

740.4 -174

740.4 -173

740.4 -142

740.4 -79

740.4 18

740.4 147

740.4 308

740.4 508

740.4 741

740.4 1007

740.4 1299

740.5 1604

740.5 1921

740.5 2260

740.5 2609

740.5 2959

740.5 3310

740.5 3651

740.5 3977

740.5 4285

740.5 4572

740.5 4842

740.5 5086

740.5 5299

740.6 5478

740.6 5623

740.6 5739

740.6 5822

740.6 5866

740.6 5877

740.6 5852

740.6 5796

740.6 5708

740.6 5598

740.6 5463

740.6 5318

740.6 5176

740.7 5036

740.7 4904

740.7 4788

740.7 4691

740.7 4612

740.7 4544

740.7 4480

740.7 4433

740.7 4402

740.7 4370

740.7 4336

740.7 4303

740.7 4259

740.8 4219

740.8 4177

740.8 4121

740.8 4054

740.8 3975

740.8 3881

740.8 3779

740.8 3668

740.8 3553

740.8 3429

740.8 3295

740.8 3153

740.8 3009

740.9 2863

740.9 2718

740.9 2572

740.9 2425

740.9 2281

740.9 2141

740.9 2003

740.9 1867

740.9 1738

740.9 1615

740.9 1510

740.9 1418

740.9 1324

741.0 1233

741.0 1154

741.0 1084

741.0 1024

741.0 968

741.0 915

741.0 876

741.0 836

741.0 793

741.0 759

741.0 730

741.0 700

741.0 680

741.1 663

741.1 649

741.1 635

741.1 624

741.1 614

741.1 606

741.1 599

741.1 592

741.1 582

741.1 574

741.1 561

741.1 552

741.1 544

741.2 534

741.2 520

741.2 507

741.2 496

741.2 483

741.2 471

741.2 459

741.2 447

741.2 437

741.2 426

741.2 414

741.2 400

741.2 389

741.3 380

741.3 366

741.3 347

741.3 326

741.3 296

741.3 259

741.3 196

741.3 115

741.3 15

741.3 -106

741.3 -240

741.3 -373

741.3 -492

741.4 -562

741.4 -548

741.4 -437

741.4 -217

741.4 143

741.4 698

741.4 1444

741.4 2369

741.4 3481

741.4 4763

741.4 6209

741.4 7790

741.4 9497

741.5 11296

741.5 13180

741.5 15101

741.5 17050

741.5 19010

741.5 20959

741.5 22861

741.5 24704

741.5 26465

741.5 28104

741.5 29592

741.5 30920

741.6 32066

741.6 33036

741.6 33824

741.6 34423

741.6 34815

741.6 35004

741.6 35001

741.6 34832

741.6 34522

741.6 34097

741.6 33591

741.6 33033

741.6 32464

741.7 31906

741.7 31361

741.7 30840

741.7 30371

741.7 29975

741.7 29663

741.7 29398

741.7 29167

741.7 28964

741.7 28761

741.7 28559

741.7 28343

741.7 28116

741.8 27853

741.8 27555

741.8 27203

741.8 26820

741.8 26379

741.8 25883

741.8 25321

741.8 24702

741.8 24018

741.8 23268

741.8 22464

741.8 21619

741.8 20739

741.9 19849

741.9 18941

741.9 18029

741.9 17113

741.9 16219

741.9 15356

741.9 14527

741.9 13734

741.9 12977

741.9 12260

741.9 11580

741.9 10940

741.9 10330

742.0 9749

742.0 9208

742.0 8718

742.0 8271

742.0 7873

742.0 7508

742.0 7165

742.0 6840

742.0 6542

742.0 6271

742.0 6022

742.0 5798

742.0 5586

742.1 5385

742.1 5195

742.1 5025

742.1 4856

742.1 4704

742.1 4554

742.1 4412

742.1 4270

742.1 4129

742.1 3978

742.1 3820

742.1 3665

742.1 3512

742.2 3355

742.2 3200

742.2 3042

742.2 2887

742.2 2726

742.2 2568

742.2 2407

742.2 2256

742.2 2109

742.2 1970

742.2 1832

742.2 1703

742.2 1576

742.3 1462

742.3 1360

742.3 1272

742.3 1191

742.3 1114

742.3 1039

742.3 959

742.3 883

742.3 799

742.3 712

742.3 623

742.3 532

742.3 446

742.4 374

742.4 325

742.4 311

742.4 346

742.4 444

742.4 611

742.4 857

742.4 1181

742.4 1584

742.4 2060

742.4 2605

742.4 3207

742.4 3849

742.5 4533

742.5 5248

742.5 5990

742.5 6749

742.5 7516

742.5 8268

742.5 9013

742.5 9729

742.5 10402

742.5 11028

742.5 11614

742.5 12134

742.5 12584

742.6 12960

742.6 13254

742.6 13468

742.6 13607

742.6 13663

742.6 13642

742.6 13557

742.6 13403

742.6 13202

742.6 12966

742.6 12709

742.6 12440

742.7 12166

742.7 11908

742.7 11674

742.7 11474

742.7 11311

742.7 11171

742.7 11057

742.7 10956

742.7 10866

742.7 10792

742.7 10729

742.7 10657

742.7 10570

742.8 10486

742.8 10395

742.8 10295

742.8 10172

742.8 10019

742.8 9839

742.8 9639

742.8 9402

742.8 9141

742.8 8871

742.8 8577

742.8 8244

742.8 7896

742.9 7535

742.9 7173

742.9 6812

742.9 6453

742.9 6099

742.9 5751

742.9 5415

742.9 5092

742.9 4788

742.9 4497

742.9 4224

742.9 3962

742.9 3716

743.0 3498

743.0 3296

743.0 3114

743.0 2944

743.0 2783

743.0 2637

743.0 2510

743.0 2399

743.0 2304

743.0 2212

743.0 2119

743.0 2039

743.0 1972

743.1 1908

743.1 1854

743.1 1801

743.1 1746

743.1 1697

743.1 1653

743.1 1611

743.1 1574

743.1 1536

743.1 1494

743.1 1448

743.1 1409

743.1 1366

743.2 1324

743.2 1278

743.2 1237

743.2 1188

743.2 1131

743.2 1077

743.2 1025

743.2 971

743.2 923

743.2 878

743.2 836

743.2 795

743.2 759

743.3 725

743.3 694

743.3 663

743.3 634

743.3 610

743.3 588

743.3 563

743.3 539

743.3 519

743.3 504

743.3 485

743.3 463

743.3 447

743.4 432

743.4 415

743.4 409

743.4 417

743.4 436

743.4 464

743.4 508

743.4 570

743.4 649

743.4 737

743.4 844

743.4 964

743.4 1087

743.5 1219

743.5 1352

743.5 1492

743.5 1634

743.5 1778

743.5 1918

743.5 2054

743.5 2185

743.5 2310

743.5 2425

743.5 2527

743.5 2624

743.6 2709

743.6 2774

743.6 2828

743.6 2863

743.6 2879

743.6 2880

743.6 2861

743.6 2829

743.6 2786

743.6 2732

743.6 2671

743.6 2602

743.6 2532

743.7 2460

743.7 2399

743.7 2341

743.7 2287

743.7 2239

743.7 2200

743.7 2173

743.7 2146

743.7 2132

743.7 2116

743.7 2104

743.7 2085

743.7 2065

743.8 2050

743.8 2031

743.8 2006

743.8 1975

743.8 1942

743.8 1907

743.8 1867

743.8 1821

743.8 1771

743.8 1717

743.8 1659

743.8 1596

743.8 1524

743.9 1452

743.9 1379

743.9 1301

743.9 1225

743.9 1151

743.9 1076

743.9 1008

743.9 944

743.9 882

743.9 825

743.9 768

743.9 715

743.9 669

744.0 628

744.0 585

744.0 551

744.0 520

744.0 489

744.0 461

744.0 439

744.0 422

744.0 403

744.0 387

744.0 373

744.0 363

744.0 351

744.1 342

744.1 332

744.1 326

744.1 319

744.1 314

744.1 306

744.1 299

744.1 294

744.1 291

744.1 285

744.1 280

744.1 277

744.1 276

744.2 273

744.2 270

744.2 264

744.2 258

744.2 256

744.2 253

744.2 247

744.2 243

744.2 239

744.2 235

744.2 229

744.2 225

744.2 221

744.3 220

744.3 218

744.3 215

744.3 211

744.3 211

744.3 212

744.3 212

744.3 211

744.3 212

744.3 211

744.3 210

744.3 211

744.3 210

744.4 206

744.4 200

744.4 198

744.4 194

744.4 193

744.4 196

744.4 202

744.4 209

744.4 215

744.4 226

744.4 239

744.4 253

744.5 268

744.5 282

744.5 299

744.5 314

744.5 328

744.5 339

744.5 352

744.5 367

744.5 378

744.5 388

744.5 394

744.5 402

744.5 410

744.6 420

744.6 422

744.6 425

744.6 425

744.6 427

744.6 427

744.6 424

744.6 422

744.6 414

744.6 405

744.6 395

744.6 385

744.6 372

744.7 364

744.7 355

744.7 346

744.7 340

744.7 337

744.7 336

744.7 333

744.7 327

744.7 323

744.7 322

744.7 318

744.7 315

744.7 315

744.8 309

744.8 304

744.8 295

744.8 287

744.8 285

744.8 277

744.8 267

744.8 255

744.8 244

744.8 231

744.8 219

744.8 208

744.8 195

744.9 180

744.9 167

744.9 154

744.9 145

744.9 132

744.9 119

744.9 107

744.9 92

744.9 79

744.9 68

744.9 60

744.9 52

744.9 45

745.0 35

745.0 27

745.0 22

745.0 16

745.0 12

745.0 8

745.0 6

745.0 5

745.0 7

745.0 8

745.0 12

745.0 12

745.0 11

745.1 13

745.1 16

745.1 21

745.1 26

745.1 27

745.1 31

745.1 36

745.1 41

745.1 45

745.1 51

745.1 59

745.1 65

745.1 69

745.2 75

745.2 79

745.2 85

745.2 88

745.2 91

745.2 93

745.2 94

745.2 97

745.2 102

745.2 106

745.2 108

745.2 111

745.3 114

745.3 117

745.3 118

745.3 124

745.3 127

745.3 130

745.3 137

745.3 142

745.3 144

745.3 146

745.3 148

745.3 151

745.3 153

745.4 155

745.4 160

745.4 167

745.4 178

745.4 192

745.4 204

745.4 217

745.4 227

745.4 240

745.4 252

745.4 266

745.4 278

745.4 291

745.5 304

745.5 315

745.5 324

745.5 333

745.5 341

745.5 348

745.5 354

745.5 358

745.5 360

745.5 362

745.5 362

745.5 361

745.5 359

745.6 354

745.6 347

745.6 339

745.6 330

745.6 327

745.6 320

745.6 309

745.6 298

745.6 288

745.6 277

745.6 265

745.6 253

745.6 247

745.7 244

745.7 239

745.7 238

745.7 233

745.7 226

745.7 223

745.7 220

745.7 218

745.7 214

745.7 215

745.7 212

745.7 210

745.7 203

745.8 197

745.8 189

745.8 183

745.8 175

745.8 167

745.8 158

745.8 150

745.8 141

745.8 136

745.8 125

745.8 116

745.8 105

745.8 92

745.9 82

745.9 72

745.9 66

745.9 57

745.9 46

745.9 36

745.9 28

745.9 18

745.9 10

745.9 4

745.9 -2

745.9 -5

745.9 -10

746.0 -15

746.0 -18

746.0 -23

746.0 -27

746.0 -29

746.0 -34

746.0 -38

746.0 -41

746.0 -40

746.0 -42

746.0 -43

746.0 -47

746.1 -49

746.1 -50

746.1 -51

746.1 -50

746.1 -49

746.1 -50

746.1 -46

746.1 -43

746.1 -40

746.1 -37

746.1 -35

746.1 -33

746.1 -34

746.2 -32

746.2 -29

746.2 -25

746.2 -23

746.2 -19

746.2 -16

746.2 -10

746.2 -5

746.2 3

746.2 12

746.2 20

746.2 28

746.2 35

746.3 42

746.3 45

746.3 49

746.3 54

746.3 57

746.3 61

746.3 65

746.3 69

746.3 74

746.3 77

746.3 79

746.3 80

746.3 85

746.4 87

746.4 90

746.4 91

746.4 92

746.4 91

746.4 95

746.4 93

746.4 91

746.4 88

746.4 86

746.4 87

746.4 90

746.4 96

746.5 103

746.5 106

746.5 114

746.5 126

746.5 142

746.5 162

746.5 182

746.5 202

746.5 222

746.5 240

746.5 257

746.5 275

746.5 288

746.6 301

746.6 314

746.6 327

746.6 339

746.6 350

746.6 358

746.6 367

746.6 372

746.6 375

746.6 375

746.6 376

746.6 374

746.6 367

746.7 359

746.7 350

746.7 342

746.7 332

746.7 323

746.7 309

746.7 296

746.7 283

746.7 273

746.7 264

746.7 252

746.7 239

746.7 228

746.8 219

746.8 213

746.8 208

746.8 202

746.8 197

746.8 190

746.8 182

746.8 174

746.8 168

746.8 163

746.8 155

746.8 147

746.9 142

746.9 135

746.9 126

746.9 117

746.9 107

746.9 99

746.9 90

746.9 80

746.9 71

746.9 62

746.9 51

746.9 42

746.9 34

747.0 28

747.0 23

747.0 16

747.0 9

747.0 4

747.0 -3

747.0 -10

747.0 -17

747.0 -20

747.0 -22

747.0 -25

747.0 -26

747.0 -27

747.1 -25

747.1 -27

747.1 -28

747.1 -27

747.1 -25

747.1 -23

747.1 -23

747.1 -19

747.1 -15

747.1 -13

747.1 -9

747.1 -6

747.1 -1

747.2 4

747.2 10

747.2 20

747.2 30

747.2 37

747.2 43

747.2 53

747.2 62

747.2 73

747.2 83

747.2 94

747.2 106

747.2 117

747.3 127

747.3 138

747.3 147

747.3 156

747.3 165

747.3 179

747.3 196

747.3 212

747.3 228

747.3 242

747.3 253

747.3 264

747.3 271

747.4 273

747.4 276

747.4 279

747.4 278

747.4 267

747.4 261

747.4 255

747.4 252

747.4 254

747.4 269

747.4 292

747.4 330

747.4 378

747.5 436

747.5 510

747.5 591

747.5 686

747.5 795

747.5 908

747.5 1024

747.5 1144

747.5 1265

747.5 1383

747.5 1496

747.5 1608

747.6 1718

747.6 1827

747.6 1931

747.6 2025

747.6 2108

747.6 2182

747.6 2239

747.6 2282

747.6 2311

747.6 2324

747.6 2320

747.6 2304

747.6 2269

747.7 2222

747.7 2169

747.7 2111

747.7 2039

747.7 1962

747.7 1889

747.7 1817

747.7 1755

747.7 1697

747.7 1650

747.7 1607

747.7 1570

747.7 1535

747.8 1510

747.8 1491

747.8 1471

747.8 1453

747.8 1431

747.8 1406

747.8 1384

747.8 1359

747.8 1330

747.8 1301

747.8 1270

747.8 1242

747.8 1211

747.9 1173

747.9 1129

747.9 1079

747.9 1028

747.9 979

747.9 924

747.9 866

747.9 808

747.9 750

747.9 692

747.9 636

747.9 580

747.9 530

748.0 487

748.0 445

748.0 400

748.0 363

748.0 329

748.0 304

748.0 278

748.0 255

748.0 235

748.0 213

748.0 195

748.0 179

748.0 162

748.1 147

748.1 130

748.1 117

748.1 109

748.1 102

748.1 96

748.1 92

748.1 92

748.1 90

748.1 86

748.1 84

748.1 85

748.1 83

748.2 86

748.2 93

748.2 97

748.2 99

748.2 102

748.2 103

748.2 109

748.2 111

748.2 114

748.2 118

748.2 124

748.2 126

748.3 130

748.3 137

748.3 144

748.3 149

748.3 151

748.3 156

748.3 158

748.3 158

748.3 157

748.3 157

748.3 158

748.3 157

748.3 158

748.4 160

748.4 162

748.4 161

748.4 163

748.4 163

748.4 164

748.4 160

748.4 158

748.4 155

748.4 156

748.4 161

748.4 171

748.4 180

748.5 194

748.5 212

748.5 234

748.5 262

748.5 291

748.5 320

748.5 354

748.5 387

748.5 425

748.5 466

748.5 506

748.5 544

748.5 580

748.6 620

748.6 652

748.6 680

748.6 709

748.6 736

748.6 759

748.6 776

748.6 796

748.6 807

748.6 814

748.6 816

748.6 814

748.6 809

748.7 796

748.7 778

748.7 761

748.7 738

748.7 712

748.7 685

748.7 664

748.7 639

748.7 619

748.7 601

748.7 587

748.7 575

748.7 563

748.8 552

748.8 543

748.8 531

748.8 515

748.8 501

748.8 489

748.8 479

748.8 470

748.8 461

748.8 448

748.8 431

748.8 415

748.9 403

748.9 385

748.9 367

748.9 355

748.9 336

748.9 316

748.9 294

748.9 272

748.9 247

748.9 223

748.9 197

748.9 175

748.9 155

749.0 131

749.0 111

749.0 93

749.0 79

749.0 65

749.0 51

749.0 39

749.0 32

749.0 26

749.0 20

749.0 18

749.0 14

749.0 8

749.1 4

749.1 3

749.1 3

749.1 2

749.1 1

749.1 3

749.1 9

749.1 11

749.1 14

749.1 16

749.1 21

749.1 26

749.1 28

749.2 31

749.2 38

749.2 45

749.2 46

749.2 50

749.2 55

749.2 59

749.2 59

749.2 63

749.2 67

749.2 72

749.2 74

749.2 76

749.3 82

749.3 88

749.3 91

749.3 94

749.3 98

749.3 101

749.3 107

749.3 114

749.3 124

749.3 134

749.3 139

749.3 149

749.3 158

749.4 168

749.4 180

749.4 195

749.4 212

749.4 228

749.4 247

749.4 264

749.4 285

749.4 310

749.4 333

749.4 357

749.4 389

749.4 424

749.5 456

749.5 486

749.5 520

749.5 557

749.5 594

749.5 629

749.5 665

749.5 695

749.5 720

749.5 744

749.5 767

749.5 790

749.6 807

749.6 819

749.6 830

749.6 838

749.6 842

749.6 842

749.6 839

749.6 831

749.6 818

749.6 803

749.6 784

749.6 773

749.6 752

749.7 731

749.7 712

749.7 689

749.7 663

749.7 635

749.7 611

749.7 586

749.7 565

749.7 546

749.7 525

749.7 508

749.7 493

749.7 474

749.8 457

749.8 445

749.8 436

749.8 427

749.8 415

749.8 399

749.8 383

749.8 364

749.8 350

749.8 340

749.8 327

749.8 314

749.8 300

749.9 291

749.9 282

749.9 269

749.9 256

749.9 243

749.9 229

749.9 221

749.9 215

749.9 205

749.9 197

749.9 189

749.9 179

749.9 173

750.0 165

750.0 157

750.0 155

750.0 152

750.0 150

750.0 146

750.0 148

750.0 149

750.0 149

750.0 149

750.0 148

750.0 148

750.0 151

750.1 153

750.1 154

750.1 151

750.1 146

750.1 143

750.1 138

750.1 140

750.1 139

750.1 139

750.1 136

750.1 131

750.1 127

750.2 128

750.2 126

750.2 121

750.2 114

750.2 109

750.2 106

750.2 101

750.2 94

750.2 89

750.2 82

750.2 79

750.2 78

750.2 75

750.3 73

750.3 75

750.3 75

750.3 74

750.3 78

750.3 80

750.3 83

750.3 82

750.3 84

750.3 85

750.3 86

750.3 92

750.3 93

750.4 95

750.4 93

750.4 97

750.4 101

750.4 107

750.4 114

750.4 126

750.4 135

750.4 143

750.4 150

750.4 161

750.4 175

750.4 190

750.5 201

750.5 210

750.5 219

750.5 229

750.5 237

750.5 246

750.5 255

750.5 268

750.5 276

750.5 285

750.5 293

750.5 298

750.5 301

750.6 301

750.6 300

750.6 299

750.6 297

750.6 290

750.6 282

750.6 274

750.6 268

750.6 261

750.6 253

750.6 244

750.6 237

750.6 228

750.7 216

750.7 212

750.7 203

750.7 197

750.7 190

750.7 184

750.7 178

750.7 171

750.7 165

750.7 161

750.7 157

750.7 151

750.8 143

750.8 135

750.8 128

750.8 121

750.8 116

750.8 112

750.8 106

750.8 101

750.8 93

750.8 84

750.8 77

750.8 69

750.8 58

750.9 48

750.9 40

750.9 31

750.9 24

750.9 19

750.9 12

750.9 9

750.9 6

750.9 2

750.9 -1

750.9 -3

750.9 -8

750.9 -14

751.0 -19

751.0 -21

751.0 -23

751.0 -23

751.0 -25

751.0 -27

751.0 -28

751.0 -29

751.0 -31

751.0 -31

751.0 -31

751.0 -31

751.0 -30

751.1 -31

751.1 -27

751.1 -27

751.1 -25

751.1 -22

751.1 -20

751.1 -18

751.1 -16

751.1 -13

751.1 -10

751.1 -6

751.1 -1

751.1 3

751.2 8

751.2 12

751.2 18

751.2 22

751.2 26

751.2 34

751.2 39

751.2 44

751.2 49

751.2 52

751.2 53

751.2 57

751.2 61

751.3 69

751.3 71

751.3 72

751.3 75

751.3 80

751.3 85

751.3 88

751.3 90

751.3 95

751.3 100

751.3 107

751.3 115

751.4 120

751.4 132

751.4 137

751.4 144

751.4 157

751.4 175

751.4 197

751.4 221

751.4 244

751.4 266

751.4 290

751.4 317

751.4 343

751.5 369

751.5 396

751.5 424

751.5 451

751.5 482

751.5 510

751.5 531

751.5 553

751.5 572

751.5 586

751.5 596

751.5 610

751.5 617

751.6 621

751.6 618

751.6 619

751.6 622

751.6 618

751.6 612

751.6 602

751.6 590

751.6 575

751.6 559

751.6 542

751.6 524

751.6 503

751.7 488

751.7 471

751.7 459

751.7 448

751.7 438

751.7 426

751.7 413

751.7 400

751.7 390

751.7 383

751.7 373

751.7 365

751.7 356

751.8 348

751.8 337

751.8 323

751.8 314

751.8 299

751.8 283

751.8 269

751.8 254

751.8 236

751.8 220

751.8 207

751.8 194

751.9 182

751.9 168

751.9 161

751.9 154

751.9 143

751.9 132

751.9 121

751.9 112

751.9 107

751.9 104

751.9 101

751.9 99

751.9 98

752.0 99

752.0 101

752.0 102

752.0 102

752.0 105

752.0 109

752.0 112

752.0 115

752.0 118

752.0 119

752.0 120

752.0 122

752.0 119

752.1 114

752.1 110

752.1 105

752.1 105

752.1 99

752.1 96

752.1 92

752.1 87

752.1 82

752.1 77

752.1 73

752.1 68

752.1 62

752.2 59

752.2 57

752.2 52

752.2 47

752.2 44

752.2 43

752.2 43

752.2 41

752.2 39

752.2 38

752.2 36

752.2 36

752.2 36

752.3 32

752.3 28

752.3 25

752.3 27

752.3 27

752.3 27

752.3 28

752.3 32

752.3 33

752.3 34

752.3 35

752.3 40

752.3 45

752.4 48

752.4 52

752.4 57

752.4 60

752.4 66

752.4 72

752.4 77

752.4 81

752.4 85

752.4 92

752.4 101

752.4 111

752.5 118

752.5 126

752.5 133

752.5 143

752.5 152

752.5 162

752.5 171

752.5 181

752.5 188

752.5 192

752.5 201

752.5 207

752.5 213

752.6 218

752.6 228

752.6 235

752.6 242

752.6 244

752.6 248

752.6 251

752.6 256

752.6 254

752.6 256

752.6 257

752.6 255

752.6 250

752.7 243

752.7 239

752.7 230

752.7 225

752.7 215

752.7 204

752.7 195

752.7 185

752.7 177

752.7 168

752.7 160

752.7 149

752.7 140

752.8 135

752.8 127

752.8 121

752.8 115

752.8 109

752.8 101

752.8 96

752.8 89

752.8 81

752.8 79

752.8 73

752.8 69

752.8 64

752.9 62

752.9 57

752.9 52

752.9 49

752.9 46

752.9 42

752.9 39

752.9 34

752.9 33

752.9 29

752.9 25

752.9 21

753.0 15

753.0 11

753.0 11

753.0 7

753.0 2

753.0 -0

753.0 1

753.0 -1

753.0 -2

753.0 -0

753.0 2

753.0 3

753.0 5

753.1 7

753.1 8

753.1 10

753.1 10

753.1 10

753.1 12

753.1 17

753.1 19

753.1 19

753.1 23

753.1 24

753.1 28

753.1 31

753.2 34

753.2 36

753.2 40

753.2 42

753.2 48

753.2 51

753.2 55

753.2 55

753.2 59

753.2 58

753.2 56

753.2 56

753.2 59

753.3 61

753.3 63

753.3 62

753.3 63

753.3 66

753.3 70

753.3 75

753.3 78

753.3 82

753.3 85

753.3 90

753.3 93

753.3 95

753.4 98

753.4 104

753.4 114

753.4 125

753.4 134

753.4 141

753.4 152

753.4 161

753.4 173

753.4 185

753.4 196

753.4 207

753.5 219

753.5 231

753.5 243

753.5 249

753.5 258

753.5 261

753.5 265

753.5 268

753.5 276

753.5 281

753.5 288

753.5 298

753.5 302

753.6 303

753.6 305

753.6 306

753.6 307

753.6 307

753.6 305

753.6 304

753.6 296

753.6 291

753.6 288

753.6 284

753.6 274

753.6 269

753.7 264

753.7 259

753.7 253

753.7 246

753.7 238

753.7 233

753.7 228

753.7 218

753.7 210

753.7 200

753.7 188

753.7 177

753.7 165

753.8 151

753.8 139

753.8 125

753.8 116

753.8 104

753.8 96

753.8 87

753.8 83

753.8 76

753.8 67

753.8 59

753.8 51

753.8 45

753.9 38

753.9 32

753.9 26

753.9 20

753.9 13

753.9 9

753.9 5

753.9 2

753.9 -1

753.9 -4

753.9 -5

753.9 -4

753.9 -7

754.0 -8

754.0 -5

754.0 -6

754.0 -5

754.0 -4

754.0 -3

754.0 -5

754.0 -7

754.0 -9

754.0 -12

754.0 -12

754.0 -16

754.1 -20

754.1 -18

754.1 -21

754.1 -23

754.1 -25

754.1 -26

754.1 -28

754.1 -27

754.1 -26

754.1 -24

754.1 -22

754.1 -21

754.1 -20

754.2 -17

754.2 -17

754.2 -18

754.2 -20

754.2 -18

754.2 -14

754.2 -11

754.2 -8

754.2 -5

754.2 -1

754.2 3

754.2 5

754.2 6

754.3 10

754.3 12

754.3 11

754.3 17

754.3 18

754.3 17

754.3 15

754.3 18

754.3 19

754.3 17

754.3 17

754.3 15

754.3 17

754.4 21

754.4 19

754.4 20

754.4 21

754.4 24

754.4 28

754.4 37

754.4 49

754.4 59

754.4 68

754.4 83

754.4 99

754.4 116

754.5 129

754.5 148

754.5 168

754.5 188

754.5 208

754.5 227

754.5 246

754.5 266

754.5 290

754.5 314

754.5 337

754.5 359

754.6 381

754.6 400

754.6 418

754.6 437

754.6 450

754.6 460

754.6 471

754.6 479

754.6 482

754.6 484

754.6 485

754.6 481

754.6 475

754.7 470

754.7 464

754.7 460

754.7 453

754.7 448

754.7 442

754.7 435

754.7 428

754.7 422

754.7 415

754.7 411

754.7 404

754.7 396

754.8 384

754.8 375

754.8 363

754.8 350

754.8 338

754.8 327

754.8 315

754.8 305

754.8 298

754.8 287

754.8 276

754.8 267

754.8 255

754.9 240

754.9 228

754.9 214

754.9 197

754.9 180

754.9 168

754.9 156

754.9 139

754.9 124

754.9 106

754.9 93

754.9 82

755.0 72

755.0 64

755.0 55

755.0 43

755.0 32

755.0 24

755.0 16

755.0 14

755.0 13

755.0 10

755.0 9

755.0 7

755.0 5

755.1 1

755.1 1

755.1 3

755.1 4

755.1 8

755.1 12

755.1 17

755.1 22

755.1 28

755.1 32

755.1 41

755.1 48

755.1 54

755.2 62

755.2 73

755.2 81

755.2 89

755.2 97

755.2 105

755.2 110

755.2 113

755.2 117

755.2 121

755.2 125

755.2 130

755.2 135

755.3 138

755.3 136

755.3 135

755.3 137

755.3 138

755.3 140

755.3 139

755.3 138

755.3 135

755.3 130

755.3 124

755.3 116

755.3 106

755.4 93

755.4 84

755.4 77

755.4 79

755.4 86

755.4 100

755.4 129

755.4 179

755.4 239

755.4 307

755.4 386

755.4 472

755.5 567

755.5 667

755.5 771

755.5 884

755.5 1000

755.5 1113

755.5 1226

755.5 1337

755.5 1445

755.5 1544

755.5 1643

755.5 1736

755.5 1819

755.6 1892

755.6 1954

755.6 2008

755.6 2046

755.6 2065

755.6 2072

755.6 2072

755.6 2061

755.6 2038

755.6 2003

755.6 1956

755.6 1904

755.6 1848

755.7 1793

755.7 1747

755.7 1708

755.7 1671

755.7 1633

755.7 1601

755.7 1580

755.7 1560

755.7 1536

755.7 1510

755.7 1486

755.7 1465

755.7 1449

755.8 1431

755.8 1416

755.8 1399

755.8 1376

755.8 1344

755.8 1313

755.8 1280

755.8 1248

755.8 1212

755.8 1180

755.8 1142

755.8 1101

755.8 1052

755.9 1000

755.9 946

755.9 890

755.9 834

755.9 782

755.9 738

755.9 689

755.9 643

755.9 599

755.9 560

755.9 527

755.9 496

756.0 468

756.0 447

756.0 424

756.0 399

756.0 378

756.0 357

756.0 337

756.0 323

756.0 304

756.0 289

756.0 279

756.0 270

756.0 260

756.1 250

756.1 245

756.1 236

756.1 230

756.1 224

756.1 221

756.1 218

756.1 216

756.1 214

756.1 212

756.1 207

756.1 202

756.1 192

756.2 185

756.2 178

756.2 173

756.2 167

756.2 163

756.2 161

756.2 159

756.2 155

756.2 150

756.2 142

756.2 137

756.2 134

756.2 127

756.3 120

756.3 105

756.3 88

756.3 70

756.3 47

756.3 26

756.3 -2

756.3 -31

756.3 -59

756.3 -93

756.3 -133

756.3 -166

756.3 -192

756.4 -205

756.4 -201

756.4 -174

756.4 -110

756.4 -2

756.4 160

756.4 397

756.4 696

756.4 1070

756.4 1518

756.4 2053

756.4 2662

756.5 3335

756.5 4076

756.5 4879

756.5 5735

756.5 6642

756.5 7591

756.5 8559

756.5 9533

756.5 10497

756.5 11428

756.5 12318

756.5 13143

756.5 13896

756.6 14590

756.6 15205

756.6 15741

756.6 16203

756.6 16571

756.6 16841

756.6 17016

756.6 17107

756.6 17111

756.6 17035

756.6 16891

756.6 16690

756.6 16437

756.7 16144

756.7 15829

756.7 15496

756.7 15153

756.7 14806

756.7 14472

756.7 14155

756.7 13846

756.7 13554

756.7 13277

756.7 13020

756.7 12769

756.7 12533

756.8 12321

756.8 12131

756.8 11950

756.8 11779

756.8 11602

756.8 11408

756.8 11212

756.8 10996

756.8 10761

756.8 10515

756.8 10257

756.8 9996

756.9 9739

756.9 9469

756.9 9205

756.9 8960

756.9 8712

756.9 8474

756.9 8258

756.9 8078

756.9 7925

756.9 7794

756.9 7681

756.9 7594

756.9 7541

757.0 7522

757.0 7540

757.0 7571

757.0 7628

757.0 7713

757.0 7816

757.0 7927

757.0 8039

757.0 8148

757.0 8263

757.0 8379

757.0 8482

757.0 8570

757.1 8642

757.1 8696

757.1 8722

757.1 8726

757.1 8702

757.1 8651

757.1 8569

757.1 8442

757.1 8278

757.1 8077

757.1 7838

757.1 7566

757.1 7265

757.2 6939

757.2 6606

757.2 6258

757.2 5891

757.2 5514

757.2 5144

757.2 4778

757.2 4413

757.2 4053

757.2 3709

757.2 3393

757.2 3102

757.2 2835

757.3 2587

757.3 2356

757.3 2151

757.3 1963

757.3 1790

757.3 1632

757.3 1489

757.3 1358

757.3 1245

757.3 1141

757.3 1038

757.3 951

757.4 874

757.4 808

757.4 758

757.4 729

757.4 721

757.4 727

757.4 756

757.4 807

757.4 886

757.4 990

757.4 1126

757.4 1285

757.4 1472

757.5 1692

757.5 1948

757.5 2226

757.5 2533

757.5 2850

757.5 3178

757.5 3501

757.5 3826

757.5 4147

757.5 4466

757.5 4774

757.5 5061

757.5 5330

757.6 5566

757.6 5771

757.6 5949

757.6 6098

757.6 6216

757.6 6295

757.6 6332

757.6 6339

757.6 6317

757.6 6265

757.6 6185

757.6 6085

757.6 5968

757.7 5851

757.7 5734

757.7 5610

757.7 5480

757.7 5345

757.7 5218

757.7 5092

757.7 4979

757.7 4867

757.7 4765

757.7 4658

757.7 4571

757.8 4491

757.8 4418

757.8 4347

757.8 4278

757.8 4207

757.8 4135

757.8 4068

757.8 4007

757.8 3942

757.8 3871

757.8 3792

757.8 3705

757.8 3616

757.9 3518

757.9 3420

757.9 3328

757.9 3237

757.9 3145

757.9 3041

757.9 2946

757.9 2865

757.9 2794

757.9 2731

757.9 2679

757.9 2644

757.9 2627

758.0 2624

758.0 2632

758.0 2646

758.0 2670

758.0 2697

758.0 2735

758.0 2775

758.0 2822

758.0 2868

758.0 2917

758.0 2960

758.0 3006

758.0 3040

758.1 3071

758.1 3100

758.1 3125

758.1 3139

758.1 3135

758.1 3123

758.1 3092

758.1 3046

758.1 2987

758.1 2914

758.1 2828

758.1 2732

758.2 2625

758.2 2505

758.2 2378

758.2 2242

758.2 2098

758.2 1950

758.2 1806

758.2 1669

758.2 1530

758.2 1396

758.2 1272

758.2 1157

758.2 1050

758.3 955

758.3 868

758.3 788

758.3 715

758.3 652

758.3 600

758.3 555

758.3 515

758.3 479

758.3 444

758.3 410

758.3 379

758.3 354

758.4 336

758.4 322

758.4 307

758.4 295

758.4 287

758.4 281

758.4 279

758.4 282

758.4 288

758.4 302

758.4 322

758.4 349

758.4 376

758.5 407

758.5 442

758.5 485

758.5 531

758.5 584

758.5 639

758.5 700

758.5 758

758.5 814

758.5 866

758.5 915

758.5 959

758.6 1005

758.6 1044

758.6 1081

758.6 1105

758.6 1122

758.6 1132

758.6 1141

758.6 1144

758.6 1146

758.6 1143

758.6 1131

758.6 1115

758.6 1092

758.7 1068

758.7 1042

758.7 1015

758.7 993

758.7 967

758.7 941

758.7 923

758.7 901

758.7 878

758.7 853

758.7 832

758.7 810

758.7 788

758.8 766

758.8 746

758.8 733

758.8 718

758.8 710

758.8 699

758.8 692

758.8 677

758.8 660

758.8 642

758.8 624

758.8 603

758.8 589

758.9 569

758.9 548

758.9 526

758.9 507

758.9 492

758.9 481

758.9 469

758.9 455

758.9 442

758.9 428

758.9 423

758.9 418

758.9 416

759.0 414

759.0 414

759.0 420

759.0 425

759.0 432

759.0 438

759.0 444

759.0 449

759.0 453

759.0 458

759.0 466

759.0 472

759.1 476

759.1 483

759.1 491

759.1 495

759.1 499

759.1 498

759.1 494

759.1 488

759.1 485

759.1 476

759.1 470

759.1 462

759.1 452

759.2 436

759.2 421

759.2 408

759.2 395

759.2 380

759.2 367

759.2 352

759.2 336

759.2 321

759.2 306

759.2 295

759.2 280

759.2 268

759.3 257

759.3 250

759.3 248

759.3 241

759.3 238

759.3 233

759.3 228

759.3 222

759.3 220

759.3 217

759.3 216

759.3 212

759.3 213

759.4 214

759.4 214

759.4 212

759.4 215

759.4 216

759.4 222

759.4 226

759.4 230

759.4 234

759.4 240

759.4 243

759.4 245

759.5 251

759.5 257

759.5 265

759.5 271

759.5 278

759.5 288

759.5 295

759.5 303

759.5 315

759.5 327

759.5 339

759.5 347

759.5 354

759.6 358

759.6 365

759.6 371

759.6 369

759.6 366

759.6 363

759.6 361

759.6 358

759.6 351

759.6 343

759.6 334

759.6 325

759.6 314

759.7 301

759.7 291

759.7 281

759.7 274

759.7 266

759.7 259

759.7 247

759.7 237

759.7 230

759.7 218

759.7 207

759.7 195

759.7 184

759.8 175

759.8 168

759.8 161

759.8 156

759.8 152

759.8 146

759.8 143

759.8 142

759.8 137

759.8 133

759.8 125

759.8 121

759.9 116

759.9 112

759.9 104

759.9 95

759.9 92

759.9 89

759.9 83

759.9 77

759.9 67

759.9 60

759.9 55

759.9 51

759.9 48

760.0 48

760.0 47

760.0 48

760.0 47

760.0 49

760.0 46

760.0 43

760.0 41

760.0 40

760.0 37

760.0 34

760.0 32

760.0 30

760.1 31

760.1 32

760.1 32

760.1 30

760.1 28

760.1 27

760.1 27

760.1 27

760.1 25

760.1 23

760.1 19

760.1 19

760.1 18

760.2 20

760.2 20

760.2 21

760.2 21

760.2 20

760.2 19

760.2 19

760.2 20

760.2 21

760.2 25

760.2 26

760.2 28

760.3 32

760.3 37

760.3 40

760.3 43

760.3 43

760.3 41

760.3 41

760.3 39

760.3 37

760.3 38

760.3 37

760.3 38

760.3 40

760.4 43

760.4 43

760.4 38

760.4 38

760.4 39

760.4 41

760.4 42

760.4 43

760.4 43

760.4 42

760.4 42

760.4 44

760.4 46

760.5 46

760.5 46

760.5 46

760.5 49

760.5 51

760.5 54

760.5 56

760.5 57

760.5 60

760.5 63

760.5 63

760.5 66

760.5 69

760.6 71

760.6 71

760.6 73

760.6 70

760.6 70

760.6 70

760.6 70

760.6 71

760.6 72

760.6 73

760.6 73

760.6 76

760.7 76

760.7 74

760.7 73

760.7 75

760.7 74

760.7 74

760.7 74

760.7 70

760.7 65

760.7 62

760.7 60

760.7 59

760.7 55

760.8 52

760.8 51

760.8 48

760.8 48

760.8 43

760.8 42

760.8 37

760.8 35

760.8 33

760.8 30

760.8 27

760.8 26

760.8 25

760.9 20

760.9 15

760.9 7

760.9 2

760.9 -1

760.9 -4

760.9 -12

760.9 -15

760.9 -17

760.9 -21

760.9 -25

760.9 -25

760.9 -28

761.0 -31

761.0 -33

761.0 -34

761.0 -32

761.0 -29

761.0 -28

761.0 -29

761.0 -25

761.0 -22

761.0 -20

761.0 -21

761.0 -21

761.1 -19

761.1 -17

761.1 -15

761.1 -10

761.1 -10

761.1 -7

761.1 -8

761.1 -4

761.1 -1

761.1 -1

761.1 -3

761.1 -2

761.1 -0

761.2 2

761.2 3

761.2 4

761.2 4

761.2 4

761.2 7

761.2 10

761.2 16

761.2 19

761.2 22

761.2 29

761.2 36

761.2 42

761.3 49

761.3 56

761.3 66

761.3 75

761.3 86

761.3 94

761.3 103

761.3 110

761.3 115

761.3 120

761.3 127

761.3 132

761.3 138

761.4 144

761.4 148

761.4 152

761.4 154

761.4 160

761.4 166

761.4 173

761.4 178

761.4 178

761.4 182

761.4 184

761.4 190

761.5 192

761.5 193

761.5 196

761.5 198

761.5 205

761.5 211

761.5 214

761.5 216

761.5 218

761.5 223

761.5 230

761.5 233

761.5 239

761.6 246

761.6 252

761.6 258

761.6 263

761.6 267

761.6 270

761.6 274

761.6 275

761.6 274

761.6 278

761.6 278

761.6 275

761.6 275

761.7 274

761.7 271

761.7 274

761.7 275

761.7 273

761.7 270

761.7 265

761.7 263

761.7 257

761.7 254

761.7 251

761.7 253

761.8 250

761.8 247

761.8 244

761.8 242

761.8 237

761.8 231

761.8 227

761.8 224

761.8 217

761.8 211

761.8 203

761.8 198

761.8 194

761.9 185

761.9 175

761.9 167

761.9 159

761.9 149

761.9 141

761.9 133

761.9 122

761.9 112

761.9 107

761.9 99

761.9 92

761.9 87

762.0 82

762.0 78

762.0 75

762.0 68

762.0 64

762.0 60

762.0 59

762.0 57

762.0 54

762.0 52

762.0 49

762.0 46

762.0 43

762.1 40

762.1 36

762.1 36

762.1 32

762.1 31

762.1 29

762.1 28

762.1 25

762.1 26

762.1 28

762.1 30

762.1 29

762.2 29

762.2 30

762.2 29

762.2 28

762.2 26

762.2 27

762.2 29

762.2 27

762.2 31

762.2 38

762.2 39

762.2 41

762.2 44

762.3 49

762.3 52

762.3 56

762.3 58

762.3 57

762.3 56

762.3 58

762.3 58

762.3 58

762.3 56

762.3 56

762.3 57

762.3 59

762.4 57

762.4 62

762.4 68

762.4 70

762.4 74

762.4 80

762.4 87

762.4 96

762.4 104

762.4 114

762.4 124

762.4 135

762.4 145

762.5 155

762.5 162

762.5 176

762.5 192

762.5 208

762.5 225

762.5 239

762.5 257

762.5 272

762.5 285

762.5 301

762.5 314

762.6 326

762.6 337

762.6 346

762.6 352

762.6 357

762.6 362

762.6 364

762.6 364

762.6 361

762.6 356

762.6 353

762.6 348

762.6 341

762.7 337

762.7 332

762.7 324

762.7 318

762.7 313

762.7 307

762.7 304

762.7 301

762.7 295

762.7 290

762.7 283

762.7 275

762.7 266

762.8 258

762.8 252

762.8 249

762.8 242

762.8 236

762.8 228

762.8 219

762.8 214

762.8 209

762.8 201

762.8 191

762.8 183

762.8 175

762.9 166

762.9 154

762.9 145

762.9 135

762.9 122

762.9 113

762.9 104

762.9 95

762.9 89

762.9 85

762.9 82

762.9 81

763.0 80

763.0 79

763.0 79

763.0 77

763.0 79

763.0 81

763.0 84

763.0 86

763.0 88

763.0 87

763.0 87

763.0 88

763.0 91

763.1 96

763.1 96

763.1 96

763.1 94

763.1 97

763.1 98

763.1 99

763.1 101

763.1 102

763.1 102

763.1 100

763.1 99

763.1 97

763.2 95

763.2 93

763.2 93

763.2 93

763.2 92

763.2 93

763.2 93

763.2 93

763.2 94

763.2 96

763.2 99

763.2 104

763.3 106

763.3 109

763.3 112

763.3 120

763.3 128

763.3 137

763.3 146

763.3 153

763.3 157

763.3 158

763.3 165

763.3 174

763.3 181

763.4 187

763.4 193

763.4 201

763.4 213

763.4 227

763.4 239

763.4 252

763.4 270

763.4 287

763.4 308

763.4 328

763.4 351

763.4 376

763.5 399

763.5 425

763.5 452

763.5 477

763.5 501

763.5 528

763.5 555

763.5 581

763.5 606

763.5 628

763.5 648

763.5 666

763.5 681

763.6 694

763.6 703

763.6 710

763.6 714

763.6 715

763.6 708

763.6 698

763.6 689

763.6 680

763.6 669

763.6 655

763.6 635

763.7 618

763.7 601

763.7 581

763.7 565

763.7 551

763.7 535

763.7 522

763.7 509

763.7 495

763.7 484

763.7 472

763.7 460

763.7 450

763.8 437

763.8 428

763.8 417

763.8 409

763.8 398

763.8 385

763.8 377

763.8 365

763.8 353

763.8 340

763.8 328

763.8 316

763.8 304

763.9 287

763.9 272

763.9 257

763.9 245

763.9 233

763.9 220

763.9 208

763.9 195

763.9 179

763.9 162

763.9 149

763.9 136

764.0 127

764.0 118

764.0 114

764.0 114

764.0 112

764.0 107

764.0 105

764.0 103

764.0 104

764.0 106

764.0 108

764.0 110

764.0 114

764.1 117

764.1 118

764.1 119

764.1 122

764.1 119

764.1 121

764.1 123

764.1 124

764.1 125

764.1 127

764.1 123

764.1 122

764.1 117

764.2 112

764.2 110

764.2 108

764.2 106

764.2 101

764.2 93

764.2 88

764.2 84

764.2 78

764.2 75

764.2 72

764.2 71

764.2 70

764.3 73

764.3 78

764.3 79

764.3 82

764.3 83

764.3 84

764.3 87

764.3 92

764.3 96

764.3 99

764.3 102

764.3 106

764.4 107

764.4 106

764.4 105

764.4 105

764.4 107

764.4 111

764.4 117

764.4 125

764.4 130

764.4 134

764.4 139

764.4 146

764.4 151

764.5 162

764.5 172

764.5 183

764.5 193

764.5 201

764.5 212

764.5 227

764.5 239

764.5 247

764.5 251

764.5 257

764.5 264

764.5 272

764.6 277

764.6 280

764.6 280

764.6 280

764.6 276

764.6 274

764.6 271

764.6 265

764.6 258

764.6 246

764.6 241

764.6 234

764.7 223

764.7 214

764.7 205

764.7 201

764.7 197

764.7 192

764.7 186

764.7 181

764.7 175

764.7 171

764.7 167

764.7 160

764.7 155

764.8 152

764.8 149

764.8 147

764.8 143

764.8 139

764.8 135

764.8 130

764.8 120

764.8 110

764.8 100

764.8 91

764.8 83

764.8 74

764.9 63

764.9 55

764.9 44

764.9 35

764.9 25

764.9 17

764.9 10

764.9 3

764.9 -5

764.9 -13

764.9 -15

764.9 -19

764.9 -23

765.0 -25

765.0 -28

765.0 -29

765.0 -30

765.0 -28

765.0 -26

765.0 -26

765.0 -24

765.0 -23

765.0 -21

765.0 -18

765.0 -13

765.1 -10

765.1 -5

765.1 -2

765.1 1

765.1 4

765.1 7

765.1 9

765.1 9

765.1 11

765.1 12

765.1 11

765.1 16

765.1 18

765.2 19

765.2 23

765.2 25

765.2 29

765.2 33

765.2 37

765.2 41

765.2 44

765.2 45

765.2 46

765.2 53

765.2 55

765.2 55

765.3 56

765.3 57

765.3 60

765.3 63

765.3 68

765.3 69

765.3 72

765.3 77

765.3 82

765.3 88

765.3 90

765.3 92

765.4 96

765.4 105

765.4 114

765.4 128

765.4 141

765.4 154

765.4 176

765.4 201

765.4 230

765.4 262

765.4 299

765.4 348

765.4 395

765.5 446

765.5 496

765.5 545

765.5 599

765.5 651

765.5 703

765.5 750

765.5 792

765.5 831

765.5 875

765.5 915

765.5 950

765.5 980

765.6 1006

765.6 1028

765.6 1040

765.6 1047

765.6 1049

765.6 1041

765.6 1033

765.6 1017

765.6 995

765.6 971

765.6 941

765.6 909

765.6 879

765.7 850

765.7 818

765.7 786

765.7 753

765.7 722

765.7 698

765.7 670

765.7 645

765.7 624

765.7 605

765.7 584

765.7 561

765.8 541

765.8 521

765.8 505

765.8 492

765.8 474

765.8 457

765.8 440

765.8 424

765.8 412

765.8 400

765.8 383

765.8 364

765.8 348

765.9 331

765.9 316

765.9 301

765.9 286

765.9 272

765.9 256

765.9 244

765.9 231

765.9 221

765.9 210

765.9 199

765.9 189

765.9 184

766.0 181

766.0 177

766.0 175

766.0 175

766.0 177

766.0 176

766.0 178

766.0 182

766.0 186

766.0 188

766.0 191

766.0 196

766.1 201

766.1 204

766.1 207

766.1 208

766.1 206

766.1 203

766.1 195

766.1 190

766.1 184

766.1 176

766.1 169

766.1 166

766.1 166

766.2 163

766.2 159

766.2 155

766.2 147

766.2 139

766.2 132

766.2 124

766.2 115

766.2 108

766.2 99

766.2 93

766.2 87

766.2 84

766.3 82

766.3 78

766.3 74

766.3 72

766.3 70

766.3 69

766.3 69

766.3 69

766.3 67

766.3 68

766.3 67

766.3 69

766.4 71

766.4 72

766.4 73

766.4 73

766.4 77

766.4 79

766.4 87

766.4 97

766.4 103

766.4 111

766.4 123

766.4 134

766.4 150

766.5 165

766.5 178

766.5 191

766.5 206

766.5 219

766.5 230

766.5 243

766.5 254

766.5 266

766.5 278

766.5 287

766.5 296

766.5 302

766.6 306

766.6 309

766.6 316

766.6 321

766.6 320

766.6 319

766.6 316

766.6 312

766.6 309

766.6 304

766.6 298

766.6 293

766.6 284

766.7 275

766.7 267

766.7 260

766.7 254

766.7 245

766.7 240

766.7 232

766.7 224

766.7 216

766.7 208

766.7 201

766.7 197

766.8 187

766.8 179

766.8 170

766.8 162

766.8 153

766.8 144

766.8 137

766.8 128

766.8 121

766.8 116

766.8 109

766.8 102

766.8 93

766.9 87

766.9 81

766.9 75

766.9 64

766.9 57

766.9 49

766.9 40

766.9 33

766.9 28

766.9 23

766.9 20

766.9 16

766.9 12

767.0 10

767.0 8

767.0 5

767.0 4

767.0 2

767.0 -1

767.0 -4

767.0 -7

767.0 -9

767.0 -12

767.0 -13

767.0 -13

767.1 -14

767.1 -16

767.1 -15

767.1 -15

767.1 -14

767.1 -13

767.1 -9

767.1 -6

767.1 -1

767.1 3

767.1 6

767.1 8

767.1 11

767.2 16

767.2 19

767.2 21

767.2 24

767.2 26

767.2 28

767.2 33

767.2 39

767.2 42

767.2 45

767.2 48

767.2 52

767.2 54

767.3 55

767.3 55

767.3 55

767.3 59

767.3 60

767.3 61

767.3 65

767.3 71

767.3 75

767.3 79

767.3 84

767.3 87

767.4 87

767.4 88

767.4 96

767.4 102

767.4 111

767.4 118

767.4 129

767.4 139

767.4 153

767.4 168

767.4 187

767.4 203

767.4 220

767.5 238

767.5 254

767.5 268

767.5 284

767.5 298

767.5 311

767.5 324

767.5 332

767.5 343

767.5 351

767.5 360

767.5 368

767.5 371

767.6 372

767.6 372

767.6 370

767.6 366

767.6 359

767.6 352

767.6 345

767.6 337

767.6 324

767.6 311

767.6 299

767.6 285

767.7 271

767.7 260

767.7 248

767.7 235

767.7 222

767.7 210

767.7 200

767.7 191

767.7 183

767.7 176

767.7 169

767.7 157

767.7 154

767.8 148

767.8 139

767.8 132

767.8 125

767.8 118

767.8 111

767.8 104

767.8 99

767.8 96

767.8 90

767.8 86

767.8 77

767.8 69

767.9 59

767.9 51

767.9 44

767.9 36

767.9 31

767.9 25

767.9 22

767.9 13

767.9 5

767.9 -0

767.9 -6

767.9 -14

767.9 -18

768.0 -25

768.0 -30

768.0 -33

768.0 -35

768.0 -39

768.0 -41

768.0 -41

768.0 -42

768.0 -41

768.0 -41

768.0 -40

768.0 -38

768.1 -37

768.1 -37

768.1 -32

768.1 -27

768.1 -21

768.1 -16

768.1 -10

768.1 -4

768.1 -3

768.1 -0

768.1 3

768.1 6

768.1 10

768.2 15

768.2 19

768.2 22

768.2 20

768.2 24

768.2 23

768.2 22

768.2 19

768.2 22

768.2 24

768.2 25

768.2 28

768.2 31

768.3 28

768.3 28

768.3 31

768.3 33

768.3 33

768.3 33

768.3 31

768.3 24

768.3 16

768.3 -3

768.3 -33

768.3 -66

768.4 -111

768.4 -165

768.4 -219

768.4 -274

768.4 -322

768.4 -343

768.4 -334

768.4 -278

768.4 -171

768.4 -3

768.4 231

768.4 536

768.4 901

768.5 1329

768.5 1815

768.5 2357

768.5 2956

768.5 3596

768.5 4260

768.5 4951

768.5 5649

768.5 6344

768.5 7034

768.5 7712

768.5 8360

768.5 8972

768.6 9550

768.6 10087

768.6 10566

768.6 10978

768.6 11314

768.6 11570

768.6 11754

768.6 11864

768.6 11893

768.6 11841

768.6 11718

768.6 11531

768.7 11289

768.7 11014

768.7 10711

768.7 10390

768.7 10080

768.7 9781

768.7 9495

768.7 9235

768.7 9002

768.7 8794

768.7 8624

768.7 8468

768.7 8329

768.8 8206

768.8 8093

768.8 7985

768.8 7877

768.8 7759

768.8 7635

768.8 7507

768.8 7364

768.8 7207

768.8 7042

768.8 6860

768.8 6663

768.8 6456

768.9 6234

768.9 5994

768.9 5737

768.9 5465

768.9 5181

768.9 4897

768.9 4616

768.9 4335

768.9 4050

768.9 3771

768.9 3504

768.9 3246

769.0 3006

769.0 2780

769.0 2570

769.0 2381

769.0 2212

769.0 2051

769.0 1910

769.0 1783

769.0 1668

769.0 1566

769.0 1480

769.0 1396

769.0 1324

769.1 1259

769.1 1197

769.1 1146

769.1 1103

769.1 1064

769.1 1030

769.1 1003

769.1 977

769.1 952

769.1 933

769.1 917

769.1 907

769.1 891

769.2 879

769.2 870

769.2 860

769.2 843

769.2 832

769.2 820

769.2 807

769.2 794

769.2 778

769.2 762

769.2 747

769.2 726

769.3 706

769.3 688

769.3 672

769.3 652

769.3 626

769.3 589

769.3 545

769.3 486

769.3 412

769.3 309

769.3 164

769.3 -20

769.3 -245

769.4 -506

769.4 -790

769.4 -1065

769.4 -1298

769.4 -1426

769.4 -1400

769.4 -1181

769.4 -724

769.4 13

769.4 1070

769.4 2451

769.4 4174

769.4 6231

769.5 8606

769.5 11293

769.5 14258

769.5 17460

769.5 20855

769.5 24401

769.5 28079

769.5 31837

769.5 35619

769.5 39361

769.5 43035

769.5 46574

769.6 49935

769.6 53083

769.6 55977

769.6 58570

769.6 60834

769.6 62749

769.6 64298

769.6 65467

769.6 66245

769.6 66621

769.6 66633

769.6 66303

769.6 65670

769.7 64787

769.7 63720

769.7 62552

769.7 61334

769.7 60104

769.7 58891

769.7 57719

769.7 56616

769.7 55592

769.7 54645

769.7 53771

769.7 52973

769.7 52239

769.8 51554

769.8 50886

769.8 50219

769.8 49528

769.8 48797

769.8 48037

769.8 47238

769.8 46358

769.8 45388

769.8 44339

769.8 43206

769.8 41969

769.9 40644

769.9 39248

769.9 37780

769.9 36249

769.9 34689

769.9 33097

769.9 31476

769.9 29857

769.9 28248

769.9 26665

769.9 25143

769.9 23681

769.9 22289

770.0 20974

770.0 19745

770.0 18595

770.0 17506

770.0 16482

770.0 15526

770.0 14636

770.0 13816

770.0 13060

770.0 12369

770.0 11742

770.0 11166

770.0 10642

770.1 10149

770.1 9676

770.1 9243

770.1 8834

770.1 8453

770.1 8108

770.1 7784

770.1 7478

770.1 7196

770.1 6933

770.1 6667

770.1 6409

770.2 6164

770.2 5929

770.2 5697

770.2 5463

770.2 5235

770.2 4991

770.2 4749

770.2 4521

770.2 4301

770.2 4082

770.2 3872

770.2 3664

770.2 3452

770.3 3247

770.3 3053

770.3 2871

770.3 2704

770.3 2542

770.3 2389

770.3 2239

770.3 2094

770.3 1939

770.3 1788

770.3 1636

770.3 1475

770.3 1301

770.4 1109

770.4 909

770.4 722

770.4 562

770.4 442

770.4 398

770.4 450

770.4 612

770.4 905

770.4 1342

770.4 1934

770.4 2687

770.5 3596

770.5 4641

770.5 5820

770.5 7118

770.5 8537

770.5 10050

770.5 11655

770.5 13306

770.5 14984

770.5 16663

770.5 18327

770.5 19953

770.5 21521

770.6 23022

770.6 24432

770.6 25715

770.6 26852

770.6 27840

770.6 28660

770.6 29312

770.6 29794

770.6 30098

770.6 30237

770.6 30205

770.6 29999

770.6 29649

770.7 29186

770.7 28629

770.7 28029

770.7 27397

770.7 26768

770.7 26170

770.7 25606

770.7 25070

770.7 24569

770.7 24115

770.7 23708

770.7 23334

770.8 22982

770.8 22645

770.8 22312

770.8 21987

770.8 21671

770.8 21342

770.8 20999

770.8 20616

770.8 20208

770.8 19768

770.8 19302

770.8 18802

770.8 18262

770.9 17688

770.9 17068

770.9 16402

770.9 15723

770.9 15028

770.9 14321

770.9 13614

770.9 12908

770.9 12209

770.9 11519

770.9 10844

770.9 10190

770.9 9574

771.0 8997

771.0 8461

771.0 7975

771.0 7519

771.0 7102

771.0 6724

771.0 6378

771.0 6054

771.0 5758

771.0 5499

771.0 5262

771.0 5036

771.1 4823

771.1 4624

771.1 4441

771.1 4281

771.1 4136

771.1 4002

771.1 3885

771.1 3772

771.1 3663

771.1 3566

771.1 3476

771.1 3381

771.1 3284

771.2 3190

771.2 3097

771.2 3002

771.2 2909

771.2 2810

771.2 2707

771.2 2597

771.2 2490

771.2 2382

771.2 2273

771.2 2170

771.2 2072

771.2 1975

771.3 1877

771.3 1780

771.3 1687

771.3 1599

771.3 1520

771.3 1452

771.3 1387

771.3 1321

771.3 1256

771.3 1197

771.3 1141

771.3 1086

771.4 1029

771.4 968

771.4 908

771.4 842

771.4 789

771.4 754

771.4 738

771.4 738

771.4 766

771.4 829

771.4 921

771.4 1051

771.4 1216

771.5 1416

771.5 1650

771.5 1918

771.5 2214

771.5 2540

771.5 2887

771.5 3249

771.5 3632

771.5 4015

771.5 4394

771.5 4768

771.5 5126

771.5 5465

771.6 5783

771.6 6075

771.6 6333

771.6 6552

771.6 6733

771.6 6879

771.6 6987

771.6 7052

771.6 7077

771.6 7061

771.6 7009

771.6 6914

771.7 6785

771.7 6636

771.7 6475

771.7 6302

771.7 6130

771.7 5956

771.7 5780

771.7 5612

771.7 5466

771.7 5336

771.7 5219

771.7 5123

771.7 5031

771.8 4952

771.8 4880

771.8 4814

771.8 4752

771.8 4695

771.8 4632

771.8 4567

771.8 4497

771.8 4414

771.8 4326

771.8 4229

771.8 4122

771.8 4009

771.9 3877

771.9 3733

771.9 3583

771.9 3429

771.9 3273

771.9 3117

771.9 2962

771.9 2803

771.9 2650

771.9 2505

771.9 2362

771.9 2225

772.0 2096

772.0 1980

772.0 1873

772.0 1773

772.0 1678

772.0 1588

772.0 1510

772.0 1440

772.0 1380

772.0 1325

772.0 1274

772.0 1228

772.0 1182

772.1 1141

772.1 1099

772.1 1062

772.1 1031

772.1 1000

772.1 974

772.1 951

772.1 928

772.1 909

772.1 891

772.1 873

772.1 853

772.1 831

772.2 804

772.2 783

772.2 760

772.2 738

772.2 717

772.2 696

772.2 678

772.2 656

772.2 637

772.2 617

772.2 597

772.2 580

772.3 562

772.3 549

772.3 534

772.3 514

772.3 494

772.3 474

772.3 460

772.3 446

772.3 434

772.3 426

772.3 418

772.3 412

772.3 406

772.4 401

772.4 397

772.4 394

772.4 393

772.4 390

772.4 393

772.4 394

772.4 397

772.4 402

772.4 413

772.4 430

772.4 452

772.5 480

772.5 516

772.5 557

772.5 603

772.5 655

772.5 708

772.5 766

772.5 823

772.5 880

772.5 934

772.5 985

772.5 1037

772.5 1088

772.6 1132

772.6 1173

772.6 1210

772.6 1242

772.6 1276

772.6 1303

772.6 1325

772.6 1341

772.6 1348

772.6 1348

772.6 1345

772.6 1335

772.6 1320

772.7 1296

772.7 1269

772.7 1238

772.7 1202

772.7 1165

772.7 1125

772.7 1083

772.7 1046

772.7 1011

772.7 983

772.7 960

772.7 941

772.8 922

772.8 908

772.8 892

772.8 876

772.8 856

772.8 841

772.8 827

772.8 809

772.8 787

772.8 765

772.8 748

772.8 730

772.8 705

772.9 682

772.9 660

772.9 642

772.9 620

772.9 599

772.9 573

772.9 548

772.9 521

772.9 497

772.9 474

772.9 454

772.9 428

772.9 406

773.0 381

773.0 364

773.0 349

773.0 332

773.0 317

773.0 304

773.0 296

773.0 290

773.0 282

773.0 281

773.0 278

773.0 280

773.1 278

773.1 275

773.1 270

773.1 268

773.1 266

773.1 268

773.1 267

773.1 266

773.1 263

773.1 263

773.1 264

773.1 264

773.1 266

773.2 271

773.2 272

773.2 277

773.2 277

773.2 277

773.2 276

773.2 272

773.2 270

773.2 270

773.2 267

773.2 262

773.2 256

773.2 255

773.3 258

773.3 263

773.3 266

773.3 266

773.3 267

773.3 266

773.3 267

773.3 268

773.3 270

773.3 271

773.3 276

773.3 279

773.4 280

773.4 284

773.4 289

773.4 293

773.4 295

773.4 297

773.4 300

773.4 300

773.4 302

773.4 306

773.4 307

773.4 309

773.4 308

773.5 306

773.5 306

773.5 310

773.5 311

773.5 312

773.5 315

773.5 319

773.5 325

773.5 331

773.5 338

773.5 345

773.5 356

773.5 370

773.6 381

773.6 387

773.6 393

773.6 398

773.6 406

773.6 415

773.6 424

773.6 431

773.6 436

773.6 439

773.6 442

773.6 442

773.7 444

773.7 440

773.7 432

773.7 426

773.7 418

773.7 408

773.7 397

773.7 382

773.7 369

773.7 352

773.7 335

773.7 322

773.7 310

773.8 300

773.8 291

773.8 280

773.8 271

773.8 264

773.8 257

773.8 252

773.8 245

773.8 241

773.8 234

773.8 229

773.8 224

773.9 218

773.9 211

773.9 203

773.9 198

773.9 192

773.9 190

773.9 186

773.9 179

773.9 173

773.9 164

773.9 156

773.9 147

773.9 141

774.0 134

774.0 126

774.0 121

774.0 118

774.0 114

774.0 108

774.0 100

774.0 93

774.0 87

774.0 83

774.0 79

774.0 76

774.0 72

774.1 71

774.1 68

774.1 65

774.1 63

774.1 61

774.1 59

774.1 60

774.1 58

774.1 60

774.1 62

774.1 66

774.1 66

774.2 67

774.2 70

774.2 71

774.2 72

774.2 72

774.2 74

774.2 75

774.2 74

774.2 72

774.2 70

774.2 71

774.2 72

774.2 76

774.3 77

774.3 80

774.3 81

774.3 84

774.3 85

774.3 84

774.3 83

774.3 85

774.3 85

774.3 86

774.3 83

774.3 82

774.3 85

774.4 86

774.4 85

774.4 82

774.4 82

774.4 83

774.4 87

774.4 91

774.4 95

774.4 99

774.4 100

774.4 100

774.4 106

774.5 112

774.5 119

774.5 127

774.5 134

774.5 145

774.5 157

774.5 169

774.5 180

774.5 194

774.5 210

774.5 227

774.5 246

774.5 264

774.6 285

774.6 303

774.6 321

774.6 338

774.6 351

774.6 364

774.6 375

774.6 387

774.6 392

774.6 396

774.6 398

774.6 401

774.7 404

774.7 401

774.7 398

774.7 392

774.7 387

774.7 377

774.7 369

774.7 357

774.7 343

774.7 327

774.7 313

774.7 303

774.7 295

774.8 283

774.8 276

774.8 267

774.8 257

774.8 248

774.8 236

774.8 226

774.8 218

774.8 213

774.8 206

774.8 199

774.8 195

774.8 191

774.9 188

774.9 181

774.9 179

774.9 171

774.9 166

774.9 161

774.9 157

774.9 152

774.9 150

774.9 146

774.9 142

774.9 140

775.0 140

775.0 139

775.0 138

775.0 134

775.0 129

775.0 123

775.0 117

775.0 113

775.0 115

775.0 117

775.0 120

775.0 118

775.0 120

775.1 122

775.1 123

775.1 122

775.1 122

775.1 122

775.1 121

775.1 123

775.1 126

775.1 124

775.1 120

775.1 120

775.1 122

775.1 124

775.2 123

775.2 125

775.2 128

775.2 128

775.2 130

775.2 130

775.2 133

775.2 136

775.2 135

775.2 133

775.2 133

775.2 135

775.3 137

775.3 134

775.3 132

775.3 128

775.3 126

775.3 124

775.3 126

775.3 131

775.3 135

775.3 135

775.3 135

775.3 135

775.3 140

775.4 144

775.4 146

775.4 149

775.4 153

775.4 156

775.4 159

775.4 162

775.4 166

775.4 170

775.4 175

775.4 180

775.4 187

775.4 196

775.5 205

775.5 215

775.5 226

775.5 236

775.5 247

775.5 259

775.5 271

775.5 282

775.5 290

775.5 299

775.5 306

775.5 314

775.6 322

775.6 327

775.6 332

775.6 336

775.6 339

775.6 340

775.6 343

775.6 343

775.6 344

775.6 344

775.6 342

775.6 337

775.6 332

775.7 326

775.7 320

775.7 316

775.7 312

775.7 307

775.7 299

775.7 293

775.7 286

775.7 277

775.7 267

775.7 256

775.7 249

775.8 243

775.8 235

775.8 230

775.8 227

775.8 222

775.8 218

775.8 214

775.8 210

775.8 203

775.8 195

775.8 185

775.8 179

775.8 172

775.9 165

775.9 154

775.9 144

775.9 134

775.9 125

775.9 115

775.9 107

775.9 99

775.9 91

775.9 84

775.9 75

775.9 71

775.9 66

776.0 63

776.0 62

776.0 62

776.0 58

776.0 54

776.0 47

776.0 45

776.0 43

776.0 43

776.0 43

776.0 42

776.0 42

776.1 45

776.1 48

776.1 50

776.1 49

776.1 50

776.1 52

776.1 53

776.1 55

776.1 54

776.1 52

776.1 53

776.1 52

776.1 49

776.2 49

776.2 48

776.2 47

776.2 46

776.2 46

776.2 42

776.2 41

776.2 43

776.2 42

776.2 41

776.2 40

776.2 41

776.3 41

776.3 43

776.3 44

776.3 46

776.3 45

776.3 47

776.3 47

776.3 53

776.3 54

776.3 56

776.3 58

776.3 59

776.3 63

776.4 66

776.4 68

776.4 68

776.4 71

776.4 74

776.4 76

776.4 78

776.4 82

776.4 83

776.4 84

776.4 83

776.4 80

776.4 83

776.5 85

776.5 85

776.5 83

776.5 83

776.5 87

776.5 90

776.5 94

776.5 95

776.5 93

776.5 92

776.5 92

776.5 96

776.6 99

776.6 100

776.6 102

776.6 100

776.6 101

776.6 99

776.6 99

776.6 98

776.6 95

776.6 94

776.6 94

776.6 91

776.6 89

776.7 88

776.7 87

776.7 83

776.7 81

776.7 79

776.7 76

776.7 72

776.7 69

776.7 65

776.7 58

776.7 54

776.7 49

776.7 49

776.8 46

776.8 42

776.8 37

776.8 36

776.8 35

776.8 31

776.8 27

776.8 25

776.8 24

776.8 24

776.8 25

776.8 23

776.9 20

776.9 17

776.9 12

776.9 6

776.9 2

776.9 -4

776.9 -7

776.9 -9

776.9 -11

776.9 -13

776.9 -16

776.9 -20

776.9 -19

777.0 -16

777.0 -16

777.0 -19

777.0 -22

777.0 -27

777.0 -29

777.0 -29

777.0 -32

777.0 -34

777.0 -38

777.0 -37

777.0 -40

777.1 -37

777.1 -40

777.1 -41

777.1 -39

777.1 -34

777.1 -30

777.1 -26

777.1 -20

777.1 -17

777.1 -16

777.1 -16

777.1 -12

777.1 -9

777.2 -4

777.2 -1

777.2 4

777.2 8

777.2 11

777.2 16

777.2 22

777.2 29

777.2 32

777.2 35

777.2 40

777.2 48

777.2 54

777.3 59

777.3 63

777.3 67

777.3 71

777.3 80

777.3 85

777.3 86

777.3 91

777.3 98

777.3 102

777.3 111

777.3 117

777.4 127

777.4 134

777.4 144

777.4 154

777.4 165

777.4 173

777.4 186

777.4 198

777.4 211

777.4 224

777.4 241

777.4 258

777.4 271

777.5 281

777.5 296

777.5 314

777.5 326

777.5 339

777.5 354

777.5 369

777.5 382

777.5 394

777.5 405

777.5 416

777.5 424

777.6 431

777.6 438

777.6 444

777.6 444

777.6 442

777.6 439

777.6 432

777.6 429

777.6 427

777.6 421

777.6 412

777.6 405

777.6 394

777.7 382

777.7 370

777.7 359

777.7 348

777.7 336

777.7 324

777.7 314

777.7 303

777.7 291

777.7 279

777.7 270

777.7 258

777.7 248

777.8 241

777.8 236

777.8 229

777.8 218

777.8 207

777.8 196

777.8 189

777.8 181

777.8 172

777.8 161

777.8 150

777.8 139

777.9 130

777.9 118

777.9 107

777.9 94

777.9 86

777.9 78

777.9 72

777.9 64

777.9 53

777.9 44

777.9 33

777.9 26

777.9 19

778.0 13

778.0 10

778.0 7

778.0 3

778.0 -0

778.0 -2

778.0 -4

778.0 -5

778.0 -4

778.0 -4

778.0 -3

778.0 -1

778.1 4

778.1 7

778.1 7

778.1 7

778.1 10

778.1 12

778.1 16

778.1 23

778.1 29

778.1 30

778.1 31

778.1 31

778.1 34

778.2 36

778.2 36

778.2 34

778.2 31

778.2 33

778.2 29

778.2 27

778.2 27

778.2 29

778.2 32

778.2 34

778.2 35

778.2 35

778.3 35

778.3 36

778.3 37

778.3 39

778.3 41

778.3 43

778.3 44

778.3 44

778.3 42

778.3 42

778.3 43

778.3 48

778.4 48

778.4 45

778.4 49

778.4 53

778.4 59

778.4 62

778.4 66

778.4 72

778.4 76

778.4 76

778.4 79

778.4 84

778.4 90

778.5 95

778.5 99

778.5 104

778.5 109

778.5 119

778.5 127

778.5 138

778.5 146

778.5 152

778.5 157

778.5 161

778.5 166

778.6 172

778.6 175

778.6 175

778.6 179

778.6 178

778.6 178

778.6 178

778.6 174

778.6 166

778.6 162

778.6 157

778.6 150

778.6 144

778.7 138

778.7 136

778.7 133

778.7 127

778.7 120

778.7 114

778.7 110

778.7 105

778.7 101

778.7 95

778.7 93

778.7 92

778.7 90

778.8 86

778.8 81

778.8 76

778.8 73

778.8 69

778.8 65

778.8 59

778.8 54

778.8 51

778.8 48

778.8 45

778.8 41

778.9 34

778.9 25

778.9 18

778.9 14

778.9 7

778.9 3

778.9 -6

778.9 -15

778.9 -21

778.9 -28

778.9 -33

778.9 -39

778.9 -43

779.0 -45

779.0 -48

779.0 -52

779.0 -54

779.0 -56

779.0 -53

779.0 -52

779.0 -53

779.0 -51

779.0 -47

779.0 -44

779.0 -43

779.1 -43

779.1 -41

779.1 -38

779.1 -36

779.1 -30

779.1 -24

779.1 -20

779.1 -13

779.1 -7

779.1 -1

779.1 6

779.1 10

779.1 14

779.2 17

779.2 18

779.2 22

779.2 23

779.2 24

779.2 23

779.2 22

779.2 23

779.2 20

779.2 16

779.2 17

779.2 15

779.2 11

779.3 17

779.3 30

779.3 36

779.3 50

779.3 72

779.3 106

779.3 146

779.3 204

779.3 275

779.3 355

779.3 441

779.3 536

779.4 642

779.4 769

779.4 906

779.4 1063

779.4 1226

779.4 1394

779.4 1567

779.4 1749

779.4 1928

779.4 2110

779.4 2287

779.4 2455

779.4 2618

779.5 2776

779.5 2919

779.5 3044

779.5 3150

779.5 3240

779.5 3307

779.5 3357

779.5 3385

779.5 3393

779.5 3382

779.5 3350

779.5 3302

779.6 3236

779.6 3157

779.6 3064

779.6 2955

779.6 2847

779.6 2734

779.6 2615

779.6 2494

779.6 2375

779.6 2246

779.6 2120

779.6 1994

779.6 1883

779.7 1782

779.7 1696

779.7 1610

779.7 1537

779.7 1463

779.7 1395

779.7 1330

779.7 1272

779.7 1219

779.7 1172

779.7 1125

779.7 1083

779.7 1045

779.8 1004

779.8 957

779.8 913

779.8 868

779.8 829

779.8 789

779.8 755

779.8 721

779.8 687

779.8 654

779.8 623

779.8 594

779.9 561

779.9 535

779.9 514

779.9 493

779.9 472

779.9 453

779.9 437

779.9 423

779.9 410

779.9 400

779.9 394

779.9 389

779.9 390

780.0 391

780.0 391

780.0 390

780.0 388

780.0 383

780.0 379

780.0 378

780.0 379

780.0 380

780.0 374

780.0 368

780.0 364

780.1 356

780.1 346

780.1 337

780.1 330

780.1 320

780.1 318

780.1 311

780.1 305

780.1 293

780.1 283

780.1 275

780.1 264

780.1 251

780.2 244

780.2 236

780.2 230

780.2 222

780.2 215

780.2 205

780.2 198

780.2 187

780.2 177

780.2 170

780.2 159

780.2 155

780.3 151

780.3 145

780.3 135

780.3 132

780.3 129

780.3 131

780.3 134

780.3 144

780.3 160

780.3 176

780.3 196

780.3 221

780.3 251

780.4 281

780.4 316

780.4 351

780.4 388

780.4 427

780.4 465

780.4 504

780.4 541

780.4 584

780.4 627

780.4 670

780.4 710

780.4 752

780.5 792

780.5 831

780.5 864

780.5 889

780.5 909

780.5 922

780.5 935

780.5 941

780.5 944

780.5 944

780.5 936

780.5 929

780.6 912

780.6 890

780.6 871

780.6 849

780.6 820

780.6 796

780.6 772

780.6 749

780.6 726

780.6 695

780.6 668

780.6 636

780.6 607

780.7 576

780.7 547

780.7 516

780.7 485

780.7 458

780.7 433

780.7 412

780.7 393

780.7 375

780.7 356

780.7 341

780.7 323

780.8 309

780.8 297

780.8 285

780.8 269

780.8 253

780.8 241

780.8 232

780.8 225

780.8 218

780.8 209

780.8 202

780.8 194

780.8 188

780.9 180

780.9 173

780.9 168

780.9 160

780.9 152

780.9 147

780.9 140

780.9 134

780.9 127

780.9 120

780.9 113

780.9 105

780.9 100

781.0 95

781.0 92

781.0 90

781.0 86

781.0 83

781.0 79

781.0 75

781.0 69

781.0 64

781.0 63

781.0 61

781.0 60

781.1 63

781.1 63

781.1 62

781.1 63

781.1 63

781.1 66

781.1 66

781.1 64

781.1 63

781.1 62

781.1 64

781.1 65

781.1 63

781.2 65

781.2 66

781.2 68

781.2 66

781.2 64

781.2 64

781.2 65

781.2 64

781.2 63

781.2 62

781.2 61

781.2 61

781.3 62

781.3 66

781.3 69

781.3 73

781.3 76

781.3 79

781.3 84

781.3 88

781.3 95

781.3 103

781.3 112

781.3 125

781.3 138

781.4 151

781.4 167

781.4 185

781.4 205

781.4 223

781.4 246

781.4 268

781.4 293

781.4 319

781.4 346

781.4 370

781.4 393

781.5 413

781.5 436

781.5 453

781.5 470

781.5 486

781.5 499

781.5 513

781.5 521

781.5 523

781.5 527

781.5 527

781.5 526

781.5 526

781.6 523

781.6 517

781.6 512

781.6 507

781.6 497

781.6 484

781.6 469

781.6 455

781.6 443

781.6 430

781.6 417

781.6 406

781.6 392

781.7 379

781.7 368

781.7 357

781.7 349

781.7 337

781.7 330

781.7 323

781.7 314

781.7 302

781.7 291

781.7 278

781.7 268

781.8 257

781.8 248

781.8 236

781.8 228

781.8 217

781.8 207

781.8 194

781.8 181

781.8 169

781.8 159

781.8 148

781.8 138

781.8 129

781.9 120

781.9 115

781.9 110

781.9 102

781.9 92

781.9 85

781.9 79

781.9 75

781.9 67

781.9 60

781.9 53

781.9 45

782.0 39

782.0 37

782.0 35

782.0 34

782.0 33

782.0 30

782.0 30

782.0 28

782.0 25

782.0 22

782.0 19

782.0 16

782.0 15

782.1 11

782.1 12

782.1 13

782.1 16

782.1 16

782.1 16

782.1 14

782.1 15

782.1 17

782.1 19

782.1 20

782.1 21

782.2 25

782.2 30

782.2 32

782.2 33

782.2 31

782.2 31

782.2 32

782.2 32

782.2 31

782.2 30

782.2 28

782.2 28

782.2 27

782.3 29

782.3 31

782.3 32

782.3 32

782.3 32

782.3 32

782.3 34

782.3 36

782.3 36

782.3 36

782.3 34

782.3 35

782.3 34

782.4 36

782.4 38

782.4 41

782.4 43

782.4 46

782.4 49

782.4 55

782.4 65

782.4 73

782.4 76

782.4 79

782.4 89

782.5 96

782.5 102

782.5 108

782.5 114

782.5 122

782.5 136

782.5 145

782.5 151

782.5 158

782.5 162

782.5 166

782.5 173

782.5 180

782.6 185

782.6 186

782.6 185

782.6 188

782.6 189

782.6 187

782.6 186

782.6 182

782.6 179

782.6 173

782.6 165

782.6 161

782.7 153

782.7 149

782.7 145

782.7 140

782.7 135

782.7 129

782.7 122

782.7 115

782.7 108

782.7 98

782.7 90

782.7 85

782.7 81

782.8 76

782.8 73

782.8 71

782.8 68

782.8 68

782.8 67

782.8 60

782.8 54

782.8 50

782.8 46

782.8 42

782.8 39

782.9 33

782.9 25

782.9 18

782.9 11

782.9 9

782.9 2

782.9 -6

782.9 -11

782.9 -16

782.9 -19

782.9 -23

782.9 -27

782.9 -30

783.0 -34

783.0 -37

783.0 -42

783.0 -49

783.0 -52

783.0 -55

783.0 -60

783.0 -63

783.0 -65

783.0 -65

783.0 -66

783.0 -68

783.1 -66

783.1 -63

783.1 -62

783.1 -60

783.1 -56

783.1 -52

783.1 -49

783.1 -47

783.1 -44

783.1 -40

783.1 -38

783.1 -35

783.1 -31

783.2 -28

783.2 -23

783.2 -18

783.2 -15

783.2 -9

783.2 -6

783.2 -2

783.2 3

783.2 10

783.2 15

783.2 20

783.2 24

783.2 27

783.3 30

783.3 35

783.3 38

783.3 42

783.3 47

783.3 52

783.3 55

783.3 59

783.3 62

783.3 66

783.3 73

783.3 77

783.4 83

783.4 90

783.4 97

783.4 106

783.4 113

783.4 120

783.4 130

783.4 139

783.4 153

783.4 168

783.4 185

783.4 204

783.4 220

783.5 238

783.5 257

783.5 279

783.5 302

783.5 321

783.5 340

783.5 365

783.5 388

783.5 411

783.5 429

783.5 450

783.5 465

783.6 479

783.6 495

783.6 507

783.6 514

783.6 517

783.6 522

783.6 524

783.6 523

783.6 519

783.6 514

783.6 510

783.6 505

783.6 493

783.7 485

783.7 474

783.7 463

783.7 450

783.7 436

783.7 422

783.7 407

783.7 395

783.7 388

783.7 377

783.7 371

783.7 362

783.8 356

783.8 349

783.8 343

783.8 338

783.8 332

783.8 324

783.8 318

783.8 312

783.8 306

783.8 297

783.8 284

783.8 274

783.8 262

783.9 251

783.9 235

783.9 217

783.9 200

783.9 189

783.9 177

783.9 164

783.9 149

783.9 133

783.9 118

783.9 104

783.9 93

784.0 79

784.0 66

784.0 52

784.0 40

784.0 28

784.0 18

784.0 10

784.0 5

784.0 5

784.0 4

784.0 5

784.0 6

784.0 4

784.1 3

784.1 -1

784.1 0

784.1 2

784.1 4

784.1 3

784.1 5

784.1 8

784.1 10

784.1 9

784.1 10

784.1 12

784.1 13

784.2 12

784.2 11

784.2 12

784.2 16

784.2 20

784.2 17

784.2 17

784.2 16

784.2 15

784.2 12

784.2 14

784.2 15

784.3 12

784.3 11

784.3 12

784.3 10

784.3 10

784.3 10

784.3 10

784.3 11

784.3 13

784.3 16

784.3 16

784.3 14

784.3 12

784.4 12

784.4 14

784.4 16

784.4 22

784.4 30

784.4 34

784.4 38

784.4 43

784.4 53

784.4 65

784.4 78

784.4 97

784.5 121

784.5 146

784.5 171

784.5 199

784.5 227

784.5 256

784.5 286

784.5 320

784.5 356

784.5 393

784.5 427

784.5 461

784.5 494

784.6 524

784.6 549

784.6 574

784.6 595

784.6 616

784.6 631

784.6 649

784.6 664

784.6 672

784.6 679

784.6 678

784.6 675

784.7 670

784.7 663

784.7 655

784.7 645

784.7 634

784.7 616

784.7 596

784.7 582

784.7 571

784.7 560

784.7 547

784.7 540

784.7 535

784.8 529

784.8 516

784.8 502

784.8 490

784.8 483

784.8 475

784.8 467

784.8 460

784.8 454

784.8 448

784.8 436

784.8 425

784.9 413

784.9 397

784.9 384

784.9 372

784.9 362

784.9 349

784.9 338

784.9 328

784.9 317

784.9 301

784.9 288

784.9 271

784.9 256

785.0 242

785.0 233

785.0 225

785.0 217

785.0 208

785.0 204

785.0 204

785.0 205

785.0 204

785.0 203

785.0 203

785.0 205

785.0 205

785.1 206

785.1 205

785.1 207

785.1 209

785.1 214

785.1 215

785.1 221

785.1 227

785.1 233

785.1 234

785.1 230

785.1 228

785.2 226

785.2 226

785.2 224

785.2 223

785.2 222

785.2 220

785.2 220

785.2 215

785.2 209

785.2 199

785.2 189

785.2 181

785.2 177

785.3 175

785.3 172

785.3 172

785.3 173

785.3 174

785.3 179

785.3 181

785.3 185

785.3 192

785.3 201

785.3 212

785.3 225

785.4 241

785.4 256

785.4 276

785.4 300

785.4 325

785.4 353

785.4 382

785.4 412

785.4 442

785.4 470

785.4 501

785.4 534

785.4 568

785.5 601

785.5 634

785.5 666

785.5 702

785.5 734

785.5 763

785.5 782

785.5 797

785.5 808

785.5 817

785.5 825

785.5 833

785.6 837

785.6 837

785.6 836

785.6 832

785.6 826

785.6 813

785.6 801

785.6 785

785.6 769

785.6 753

785.6 737

785.6 723

785.6 707

785.7 692

785.7 675

785.7 659

785.7 639

785.7 624

785.7 608

785.7 595

785.7 580

785.7 570

785.7 560

785.7 552

785.7 543

785.8 530

785.8 521

785.8 513

785.8 502

785.8 492

785.8 473

785.8 454

785.8 436

785.8 422

785.8 409

785.8 395

785.8 382

785.8 370

785.9 358

785.9 343

785.9 329

785.9 312

785.9 299

785.9 286

785.9 276

785.9 266

785.9 259

785.9 253

785.9 248

785.9 239

786.0 228

786.0 217

786.0 207

786.0 198

786.0 192

786.0 190

786.0 185

786.0 183

786.0 182

786.0 179

786.0 173

786.0 170

786.0 164

786.1 160

786.1 157

786.1 150

786.1 142

786.1 137

786.1 133

786.1 133

786.1 134

786.1 132

786.1 130

786.1 127

786.1 124

786.2 121

786.2 118

786.2 115

786.2 111

786.2 110

786.2 107

786.2 108

786.2 104

786.2 100

786.2 97

786.2 95

786.2 94

786.2 92

786.3 88

786.3 87

786.3 84

786.3 82

786.3 81

786.3 82

786.3 85

786.3 87

786.3 88

786.3 89

786.3 93

786.3 94

786.3 95

786.4 97

786.4 101

786.4 106

786.4 113

786.4 121

786.4 130

786.4 137

786.4 144

786.4 150

786.4 160

786.4 174

786.4 187

786.5 202

786.5 213

786.5 223

786.5 234

786.5 246

786.5 259

786.5 270

786.5 276

786.5 285

786.5 297

786.5 305

786.5 312

786.5 318

786.6 321

786.6 324

786.6 323

786.6 323

786.6 321

786.6 319

786.6 316

786.6 307

786.6 298

786.6 289

786.6 279

786.6 265

786.7 254

786.7 247

786.7 241

786.7 236

786.7 230

786.7 224

786.7 220

786.7 215

786.7 214

786.7 209

786.7 208

786.7 205

786.7 199

786.8 192

786.8 184

786.8 181

786.8 176

786.8 170

786.8 164

786.8 157

786.8 151

786.8 150

786.8 147

786.8 140

786.8 132

786.9 123

786.9 114

786.9 106

786.9 99

786.9 91

786.9 79

786.9 70

786.9 63

786.9 56

786.9 49

786.9 43

786.9 36

786.9 33

787.0 31

787.0 32

787.0 30

787.0 29

787.0 27

787.0 26

787.0 26

787.0 23

787.0 22

787.0 17

787.0 16

787.0 13

787.1 10

787.1 9

787.1 9

787.1 10

787.1 8

787.1 11

787.1 17

787.1 20

787.1 22

787.1 26

787.1 30

787.1 34

787.1 39

787.2 45

787.2 50

787.2 54

787.2 57

787.2 59

787.2 63

787.2 71

787.2 75

787.2 78

787.2 80

787.2 83

787.2 84

787.3 89

787.3 89

787.3 89

787.3 89

787.3 93

787.3 93

787.3 91

787.3 90

787.3 91

787.3 92

787.3 93

787.3 93

787.3 94

787.4 96

787.4 100

787.4 101

787.4 104

787.4 109

787.4 117

787.4 126

787.4 133

787.4 144

787.4 158

787.4 172

787.4 187

787.5 204

787.5 224

787.5 241

787.5 267

787.5 296

787.5 326

787.5 355

787.5 384

787.5 413

787.5 445

787.5 479

787.5 512

787.5 546

787.6 578

787.6 609

787.6 638

787.6 665

787.6 688

787.6 700

787.6 714

787.6 727

787.6 734

787.6 739

787.6 742

787.6 737

787.7 732

787.7 722

787.7 709

787.7 696

787.7 681

787.7 664

787.7 646

787.7 627

787.7 608

787.7 587

787.7 566

787.7 546

787.7 528

787.8 510

787.8 492

787.8 470

787.8 452

787.8 433

787.8 416

787.8 397

787.8 381

787.8 367

787.8 355

787.8 347

787.8 336

787.9 326

787.9 315

787.9 304

787.9 290

787.9 271

787.9 255

787.9 241

787.9 231

787.9 218

787.9 206

787.9 199

787.9 190

787.9 181

788.0 175

788.0 168

788.0 162

788.0 156

788.0 151

788.0 149

788.0 147

788.0 147

788.0 146

788.0 148

788.0 150

788.0 153

788.0 154

788.1 157

788.1 157

788.1 154

788.1 156

788.1 162

788.1 169

788.1 172

788.1 171

788.1 175

788.1 178

788.1 176

788.1 177

788.2 178

788.2 177

788.2 176

788.2 173

788.2 172

788.2 174

788.2 173

788.2 170

788.2 168

788.2 168

788.2 164

788.2 159

788.2 150

788.3 136

788.3 115

788.3 87

788.3 54

788.3 11

788.3 -41

788.3 -102

788.3 -172

788.3 -248

788.3 -336

788.3 -440

788.3 -554

788.4 -683

788.4 -811

788.4 -908

788.4 -947

788.4 -917

788.4 -798

788.4 -538

788.4 -96

788.4 560

788.4 1469

788.4 2654

788.4 4135

788.4 5938

788.5 8063

788.5 10495

788.5 13208

788.5 16196

788.5 19424

788.5 22873

788.5 26510

788.5 30286

788.5 34133

788.5 38005

788.5 41862

788.5 45633

788.6 49268

788.6 52714

788.6 55928

788.6 58876

788.6 61515

788.6 63819

788.6 65795

788.6 67414

788.6 68658

788.6 69533

788.6 70037

788.6 70197

788.6 70038

788.7 69590

788.7 68892

788.7 68000

788.7 66934

788.7 65734

788.7 64458

788.7 63161

788.7 61851

788.7 60559

788.7 59305

788.7 58102

788.7 56966

788.8 55895

788.8 54881

788.8 53912

788.8 52996

788.8 52141

788.8 51319

788.8 50542

788.8 49788

788.8 49044

788.8 48295

788.8 47538

788.8 46752

788.8 45925

788.9 45053

788.9 44134

788.9 43173

788.9 42187

788.9 41197

788.9 40215

788.9 39253

788.9 38305

788.9 37394

788.9 36547

788.9 35756

788.9 35049

789.0 34439

789.0 33941

789.0 33542

789.0 33277

789.0 33131

789.0 33097

789.0 33163

789.0 33315

789.0 33535

789.0 33818

789.0 34146

789.0 34519

789.0 34912

789.1 35289

789.1 35650

789.1 35978

789.1 36268

789.1 36497

789.1 36646

789.1 36725

789.1 36722

789.1 36624

789.1 36401

789.1 36043

789.1 35549

789.2 34926

789.2 34169

789.2 33285

789.2 32281

789.2 31172

789.2 29959

789.2 28648

789.2 27268

789.2 25833

789.2 24362

789.2 22874

789.2 21379

789.2 19925

789.3 18526

789.3 17182

789.3 15897

789.3 14695

789.3 13565

789.3 12502

789.3 11521

789.3 10614

789.3 9777

789.3 9014

789.3 8319

789.3 7676

789.4 7073

789.4 6507

789.4 5988

789.4 5522

789.4 5111

789.4 4755

789.4 4478

789.4 4318

789.4 4266

789.4 4325

789.4 4506

789.4 4826

789.4 5300

789.5 5936

789.5 6725

789.5 7659

789.5 8727

789.5 9908

789.5 11186

789.5 12572

789.5 14043

789.5 15577

789.5 17148

789.5 18716

789.5 20248

789.6 21739

789.6 23185

789.6 24550

789.6 25798

789.6 26918

789.6 27917

789.6 28779

789.6 29491

789.6 30047

789.6 30440

789.6 30675

789.6 30741

789.6 30657

789.7 30452

789.7 30128

789.7 29698

789.7 29199

789.7 28639

789.7 28047

789.7 27435

789.7 26808

789.7 26162

789.7 25531

789.7 24927

789.7 24357

789.8 23827

789.8 23336

789.8 22864

789.8 22415

789.8 21994

789.8 21593

789.8 21223

789.8 20885

789.8 20562

789.8 20236

789.8 19895

789.8 19540

789.8 19189

789.9 18848

789.9 18507

789.9 18144

789.9 17764

789.9 17381

789.9 16997

789.9 16612

789.9 16234

789.9 15868

789.9 15516

789.9 15195

789.9 14897

790.0 14650

790.0 14450

790.0 14284

790.0 14165

790.0 14100

790.0 14075

790.0 14100

790.0 14148

790.0 14241

790.0 14359

790.0 14498

790.0 14653

790.0 14822

790.1 14994

790.1 15164

790.1 15316

790.1 15460

790.1 15589

790.1 15676

790.1 15731

790.1 15750

790.1 15728

790.1 15648

790.1 15519

790.1 15339

790.2 15118

790.2 14840

790.2 14507

790.2 14121

790.2 13682

790.2 13185

790.2 12642

790.2 12072

790.2 11471

790.2 10843

790.2 10195

790.2 9541

790.2 8888

790.3 8255

790.3 7645

790.3 7056

790.3 6504

790.3 5986

790.3 5503

790.3 5061

790.3 4645

790.3 4269

790.3 3911

790.3 3585

790.3 3301

790.4 3046

790.4 2817

790.4 2612

790.4 2427

790.4 2252

790.4 2092

790.4 1954

790.4 1842

790.4 1750

790.4 1677

790.4 1633

790.4 1628

790.4 1665

790.5 1739

790.5 1850

790.5 1993

790.5 2166

790.5 2357

790.5 2565

790.5 2787

790.5 3027

790.5 3280

790.5 3543

790.5 3816

790.5 4093

790.6 4360

790.6 4624

790.6 4872

790.6 5099

790.6 5305

790.6 5485

790.6 5636

790.6 5764

790.6 5865

790.6 5938

790.6 5980

790.6 5995

790.6 5989

790.7 5953

790.7 5894

790.7 5811

790.7 5709

790.7 5583

790.7 5451

790.7 5317

790.7 5183

790.7 5054

790.7 4928

790.7 4815

790.7 4704

790.8 4599

790.8 4501

790.8 4412

790.8 4318

790.8 4224

790.8 4127

790.8 4037

790.8 3950

790.8 3872

790.8 3798

790.8 3726

790.8 3658

790.8 3585

790.9 3511

790.9 3439

790.9 3359

790.9 3278

790.9 3196

790.9 3125

790.9 3056

790.9 2991

790.9 2928

790.9 2863

790.9 2803

790.9 2750

791.0 2701

791.0 2658

791.0 2625

791.0 2602

791.0 2583

791.0 2576

791.0 2584

791.0 2609

791.0 2643

791.0 2683

791.0 2722

791.0 2765

791.0 2804

791.1 2845

791.1 2893

791.1 2938

791.1 2973

791.1 3007

791.1 3032

791.1 3054

791.1 3070

791.1 3077

791.1 3075

791.1 3071

791.1 3056

791.2 3025

791.2 2974

791.2 2915

791.2 2849

791.2 2772

791.2 2688

791.2 2599

791.2 2497

791.2 2389

791.2 2275

791.2 2153

791.2 2029

791.2 1902

791.3 1775

791.3 1655

791.3 1539

791.3 1427

791.3 1325

791.3 1232

791.3 1149

791.3 1070

791.3 1004

791.3 940

791.3 885

791.3 837

791.4 791

791.4 755

791.4 724

791.4 692

791.4 665

791.4 641

791.4 619

791.4 604

791.4 601

791.4 601

791.4 611

791.4 625

791.4 637

791.5 656

791.5 684

791.5 721

791.5 763

791.5 813

791.5 871

791.5 935

791.5 995

791.5 1058

791.5 1112

791.5 1167

791.5 1223

791.6 1274

791.6 1322

791.6 1369

791.6 1414

791.6 1456

791.6 1492

791.6 1522

791.6 1546

791.6 1565

791.6 1579

791.6 1581

791.6 1574

791.6 1562

791.7 1544

791.7 1519

791.7 1491

791.7 1459

791.7 1427

791.7 1388

791.7 1355

791.7 1325

791.7 1297

791.7 1268

791.7 1240

791.7 1210

791.8 1179

791.8 1156

791.8 1134

791.8 1115

791.8 1095

791.8 1075

791.8 1050

791.8 1022

791.8 991

791.8 966

791.8 941

791.8 920

791.8 898

791.9 872

791.9 848

791.9 826

791.9 801

791.9 773

791.9 746

791.9 721

791.9 695

791.9 670

791.9 644

791.9 622

791.9 600

792.0 584

792.0 572

792.0 561

792.0 554

792.0 549

792.0 551

792.0 549

792.0 555

792.0 559

792.0 561

792.0 570

792.0 573

792.0 576

792.1 585

792.1 595

792.1 606

792.1 615

792.1 621

792.1 626

792.1 628

792.1 630

792.1 635

792.1 641

792.1 638

792.1 633

792.2 627

792.2 616

792.2 603

792.2 589

792.2 576

792.2 566

792.2 553

792.2 541

792.2 525

792.2 511

792.2 494

792.2 479

792.2 464

792.3 448

792.3 431

792.3 412

792.3 397

792.3 380

792.3 366

792.3 350

792.3 338

792.3 325

792.3 309

792.3 297

792.3 283

792.4 275

792.4 269

792.4 264

792.4 258

792.4 254

792.4 248

792.4 242

792.4 236

792.4 231

792.4 230

792.4 226

792.4 221

792.4 219

792.5 216

792.5 215

792.5 216

792.5 219

792.5 226

792.5 230

792.5 232

792.5 237

792.5 242

792.5 252

792.5 259

792.5 269

792.6 279

792.6 289

792.6 297

792.6 309

792.6 321

792.6 330

792.6 339

792.6 345

792.6 352

792.6 358

792.6 363

792.6 368

792.6 373

792.7 380

792.7 384

792.7 389

792.7 390

792.7 393

792.7 390

792.7 391

792.7 389

792.7 383

792.7 378

792.7 370

792.7 362

792.8 353

792.8 347

792.8 339

792.8 327

792.8 316

792.8 306

792.8 295

792.8 286

792.8 277

792.8 273

792.8 266

792.8 254

792.8 243

792.9 234

792.9 224

792.9 213

792.9 205

792.9 196

792.9 185

792.9 177

792.9 169

792.9 164

792.9 155

792.9 145

792.9 139

793.0 134

793.0 130

793.0 126

793.0 122

793.0 118

793.0 119

793.0 117

793.0 115

793.0 114

793.0 111

793.0 109

793.0 107

793.0 106

793.1 103

793.1 101

793.1 93

793.1 87

793.1 90

793.1 91

793.1 95

793.1 98

793.1 100

793.1 103

793.1 106

793.1 109

793.2 115

793.2 120

793.2 125

793.2 132

793.2 142

793.2 150

793.2 158

793.2 166

793.2 170

793.2 173

793.2 176

793.2 184

793.2 194

793.3 202

793.3 211

793.3 218

793.3 225

793.3 234

793.3 238

793.3 241

793.3 240

793.3 241

793.3 238

793.3 236

793.3 234

793.4 227

793.4 224

793.4 225

793.4 226

793.4 232

793.4 240

793.4 249

793.4 261

793.4 273

793.4 284

793.4 299

793.4 317

793.5 333

793.5 349

793.5 371

793.5 393

793.5 418

793.5 439

793.5 462

793.5 483

793.5 504

793.5 523

793.5 544

793.5 566

793.5 585

793.6 600

793.6 614

793.6 621

793.6 626

793.6 628

793.6 632

793.6 630

793.6 627

793.6 621

793.6 614

793.6 604

793.6 595

793.7 585

793.7 579

793.7 576

793.7 566

793.7 554

793.7 542

793.7 534

793.7 524

793.7 512

793.7 501

793.7 488

793.7 480

793.7 470

793.8 459

793.8 447

793.8 435

793.8 425

793.8 416

793.8 405

793.8 396

793.8 384

793.8 371

793.8 356

793.8 343

793.8 327

793.9 308

793.9 292

793.9 273

793.9 256

793.9 245

793.9 235

793.9 227

793.9 213

793.9 203

793.9 192

793.9 186

793.9 183

793.9 181

794.0 178

794.0 177

794.0 172

794.0 169

794.0 168

794.0 165

794.0 166

794.0 162

794.0 160

794.0 157

794.0 156

794.0 158

794.1 156

794.1 153

794.1 152

794.1 155

794.1 162

794.1 165

794.1 168

794.1 170

794.1 172

794.1 170

794.1 171

794.1 171

794.1 166

794.2 162

794.2 159

794.2 157

794.2 156

794.2 155

794.2 152

794.2 150

794.2 148

794.2 147

794.2 145

794.2 146

794.2 143

794.3 138

794.3 134

794.3 135

794.3 131

794.3 131

794.3 128

794.3 125

794.3 122

794.3 118

794.3 115

794.3 116

794.3 121

794.3 122

794.4 120

794.4 122

794.4 126

794.4 130

794.4 136

794.4 142

794.4 147

794.4 152

794.4 158

794.4 161

794.4 170

794.4 178

794.5 181

794.5 189

794.5 195

794.5 200

794.5 208

794.5 217

794.5 225

794.5 231

794.5 236

794.5 241

794.5 244

794.5 247

794.5 248

794.6 251

794.6 255

794.6 257

794.6 256

794.6 257

794.6 255

794.6 253

794.6 253

794.6 252

794.6 249

794.6 245

794.6 239

794.7 230

794.7 222

794.7 215

794.7 209

794.7 204

794.7 200

794.7 195

794.7 187

794.7 181

794.7 174

794.7 170

794.7 167

794.7 162

794.8 156

794.8 150

794.8 144

794.8 142

794.8 140

794.8 134

794.8 127

794.8 123

794.8 121

794.8 115

794.8 105

794.8 98

794.9 95

794.9 91

794.9 85

794.9 81

794.9 80

794.9 78

794.9 75

794.9 72

794.9 71

794.9 66

794.9 60

794.9 56

794.9 54

795.0 48

795.0 47

795.0 44

795.0 41

795.0 39

795.0 37

795.0 34

795.0 29

795.0 27

795.0 28

795.0 28

795.0 26

795.1 26

795.1 23

795.1 23

795.1 26

795.1 29

795.1 27

795.1 28

795.1 32

795.1 34

795.1 36

795.1 37

795.1 42

795.1 47

795.2 55

795.2 60

795.2 65

795.2 74

795.2 79

795.2 85

795.2 94

795.2 101

795.2 107

795.2 110

795.2 112

795.2 119

795.3 125

795.3 130

795.3 136

795.3 136

795.3 138

795.3 144

795.3 146

795.3 149

795.3 152

795.3 158

795.3 157

795.3 155

795.4 156

795.4 163

795.4 168

795.4 176

795.4 181

795.4 186

795.4 195

795.4 210

795.4 226

795.4 242

795.4 263

795.4 285

795.4 306

795.5 328

795.5 351

795.5 373

795.5 397

795.5 426

795.5 454

795.5 486

795.5 515

795.5 542

795.5 567

795.5 589

795.5 611

795.6 635

795.6 651

795.6 667

795.6 678

795.6 687

795.6 693

795.6 697

795.6 693

795.6 689

795.6 680

795.6 665

795.6 644

795.6 627

795.7 612

795.7 596

795.7 574

795.7 555

795.7 533

795.7 515

795.7 497

795.7 478

795.7 462

795.7 445

795.7 429

795.7 411

795.8 394

795.8 378

795.8 364

795.8 355

795.8 348

795.8 342

795.8 334

795.8 324

795.8 315

795.8 306

795.8 297

795.8 287

795.8 280

795.9 273

795.9 267

795.9 260

795.9 252

795.9 241

795.9 228

795.9 219

795.9 208

795.9 198

795.9 185

795.9 175

795.9 164

796.0 154

796.0 144

796.0 135

796.0 126

796.0 118

796.0 111

796.0 106

796.0 104

796.0 100

796.0 98

796.0 93

796.0 89

796.0 87

796.1 83

796.1 78

796.1 75

796.1 74

796.1 71

796.1 69

796.1 70

796.1 73

796.1 74

796.1 76

796.1 76

796.1 76

796.2 78

796.2 81

796.2 83

796.2 84

796.2 85

796.2 85

796.2 92

796.2 98

796.2 101

796.2 104

796.2 103

796.2 103

796.2 98

796.3 96

796.3 93

796.3 96

796.3 95

796.3 95

796.3 96

796.3 96

796.3 97

796.3 95

796.3 94

796.3 95

796.3 94

796.4 98

796.4 98

796.4 99

796.4 101

796.4 107

796.4 113

796.4 121

796.4 132

796.4 141

796.4 150

796.4 163

796.4 179

796.5 197

796.5 217

796.5 239

796.5 266

796.5 296

796.5 326

796.5 360

796.5 393

796.5 423

796.5 451

796.5 481

796.5 505

796.5 530

796.6 551

796.6 570

796.6 588

796.6 608

796.6 622

796.6 635

796.6 645

796.6 651

796.6 656

796.6 651

796.6 648

796.6 649

796.7 643

796.7 640

796.7 629

796.7 617

796.7 606

796.7 594

796.7 577

796.7 561

796.7 547

796.7 532

796.7 515

796.7 499

796.7 485

796.8 466

796.8 453

796.8 443

796.8 435

796.8 422

796.8 411

796.8 403

796.8 389

796.8 377

796.8 366

796.8 351

796.8 335

796.9 325

796.9 312

796.9 301

796.9 290

796.9 280

796.9 268

796.9 257

796.9 244

796.9 232

796.9 220

796.9 209

796.9 201

796.9 190

797.0 180

797.0 173

797.0 166

797.0 159

797.0 153

797.0 148

797.0 143

797.0 141

797.0 141

797.0 137

797.0 132

797.0 128

797.1 127

797.1 127

797.1 131

797.1 133

797.1 135

797.1 135

797.1 137

797.1 138

797.1 137

797.1 143

797.1 146

797.1 146

797.1 149

797.2 152

797.2 154

797.2 155

797.2 155

797.2 156

797.2 156

797.2 156

797.2 152

797.2 147

797.2 144

797.2 140

797.2 137

797.3 137

797.3 141

797.3 141

797.3 141

797.3 139

797.3 138

797.3 135

797.3 135

797.3 134

797.3 130

797.3 126

797.3 125

797.3 129

797.4 132

797.4 132

797.4 132

797.4 132

797.4 134

797.4 137

797.4 143

797.4 153

797.4 170

797.4 185

797.4 199

797.4 222

797.5 251

797.5 289

797.5 331

797.5 378

797.5 425

797.5 475

797.5 530

797.5 589

797.5 643

797.5 696

797.5 754

797.5 807

797.6 861

797.6 913

797.6 961

797.6 1003

797.6 1041

797.6 1072

797.6 1097

797.6 1116

797.6 1131

797.6 1137

797.6 1140

797.6 1140

797.6 1136

797.7 1125

797.7 1105

797.7 1083

797.7 1062

797.7 1041

797.7 1020

797.7 1000

797.7 980

797.7 955

797.7 936

797.7 913

797.7 896

797.8 883

797.8 872

797.8 862

797.8 852

797.8 839

797.8 823

797.8 812

797.8 801

797.8 786

797.8 770

797.8 758

797.8 747

797.8 734

797.9 721

797.9 702

797.9 676

797.9 650

797.9 620

797.9 590

797.9 562

797.9 531

797.9 500

797.9 471

797.9 445

797.9 415

798.0 388

798.0 364

798.0 341

798.0 322

798.0 304

798.0 289

798.0 272

798.0 252

798.0 232

798.0 215

798.0 205

798.0 190

798.0 179

798.1 169

798.1 160

798.1 150

798.1 140

798.1 130

798.1 126

798.1 124

798.1 120

798.1 118

798.1 114

798.1 113

798.1 113

798.2 116

798.2 115

798.2 110

798.2 108

798.2 108

798.2 108

798.2 108

798.2 108

798.2 107

798.2 108

798.2 112

798.2 113

798.2 116

798.3 117

798.3 118

798.3 117

798.3 119

798.3 120

798.3 120

798.3 120

798.3 117

798.3 118

798.3 118

798.3 118

798.3 114

798.4 116

798.4 115

798.4 114

798.4 114

798.4 114

798.4 114

798.4 110

798.4 105

798.4 102

798.4 103

798.4 103

798.4 114

798.5 125

798.5 137

798.5 148

798.5 159

798.5 172

798.5 190

798.5 208

798.5 228

798.5 247

798.5 265

798.5 281

798.5 300

798.5 318

798.6 334

798.6 346

798.6 363

798.6 379

798.6 394

798.6 402

798.6 411

798.6 416

798.6 419

798.6 421

798.6 423

798.6 421

798.7 418

798.7 414

798.7 406

798.7 399

798.7 391

798.7 379

798.7 365

798.7 351

798.7 341

798.7 330

798.7 321

798.7 315

798.7 311

798.8 308

798.8 305

798.8 299

798.8 295

798.8 292

798.8 292

798.8 287

798.8 278

798.8 270

798.8 262

798.8 254

798.8 247

798.9 240

798.9 231

798.9 224

798.9 214

798.9 205

798.9 194

798.9 183

798.9 173

798.9 162

798.9 154

798.9 143

798.9 128

798.9 114

799.0 103

799.0 92

799.0 85

799.0 79

799.0 69

799.0 58

799.0 49

799.0 40

799.0 33

799.0 26

799.0 21

799.0 20

799.1 18

799.1 17

799.1 14

799.1 12

799.1 13

799.1 15

799.1 14

799.1 13

799.1 17

799.1 21

799.1 23

799.1 27

799.2 33

799.2 39

799.2 42

799.2 45

799.2 49

799.2 53

799.2 58

799.2 62

799.2 67

799.2 70

799.2 73

799.2 75

799.2 78

799.3 83

799.3 89

799.3 93

799.3 97

799.3 102

799.3 102

799.3 109

799.3 115

799.3 120

799.3 120

799.3 122

799.3 125

799.4 128

799.4 127

799.4 128

799.4 134

799.4 140

799.4 144

799.4 150

799.4 154

799.4 161

799.4 166

799.4 168

799.4 173

799.4 180

799.5 186

799.5 188

799.5 196

799.5 201

799.5 206

799.5 213

799.5 223

799.5 227

799.5 233

799.5 238

799.5 243

799.5 247

799.6 253

799.6 256

799.6 259

799.6 262

799.6 264

799.6 268

799.6 268

799.6 270

799.6 270

799.6 266

799.6 258

799.6 251

799.6 242

799.7 235

799.7 232

799.7 231

799.7 227

799.7 219

799.7 212

799.7 206

799.7 200

799.7 193

799.7 186

799.7 181

799.7 177

799.8 170

799.8 164

799.8 156

799.8 155

799.8 149

799.8 144

799.8 139

799.8 136

799.8 130

799.8 124

799.8 117

799.8 110

799.9 102

799.9 99

799.9 92

799.9 86

799.9 82

799.9 76

799.9 71

799.9 64

799.9 57

799.9 48

799.9 39

799.9 29

799.9 21

800.0 15

800.0 12

800.0 8

800.0 4

800.0 -1

800.0 -5

800.0 -6

800.0 -10

800.0 -11

800.0 -14

800.0 -18

800.0 -19

800.1 -20

800.1 -21

800.1 -21

800.1 -21

800.1 -20

800.1 -21

800.1 -20

800.1 -20

800.1 -20

800.1 -20

800.1 -20

800.1 -19

800.1 -15

800.2 -16

800.2 -12

800.2 -11

800.2 -7

800.2 -6

800.2 -5

800.2 -7

800.2 -5

800.2 1

800.2 5

800.2 6

800.2 8

800.3 10

800.3 14

800.3 19

800.3 23

800.3 28

800.3 31

800.3 33

800.3 36

800.3 36

800.3 38

800.3 39

800.3 39

800.3 41

800.4 43

800.4 43

800.4 42

800.4 42

800.4 42

800.4 47

800.4 49

800.4 56

800.4 66

800.4 78

800.4 90

800.4 107

800.5 128

800.5 155

800.5 186

800.5 219

800.5 252

800.5 285

800.5 324

800.5 367

800.5 411

800.5 456

800.5 495

800.5 537

800.6 576

800.6 611

800.6 648

800.6 683

800.6 713

800.6 740

800.6 762

800.6 778

800.6 791

800.6 801

800.6 808

800.6 809

800.6 803

800.7 792

800.7 784

800.7 771

800.7 755

800.7 741

800.7 728

800.7 713

800.7 698

800.7 686

800.7 670

800.7 653

800.7 641

800.8 627

800.8 616

800.8 604

800.8 589

800.8 578

800.8 566

800.8 553

800.8 542

800.8 535

800.8 527

800.8 518

800.8 510

800.8 502

800.9 489

800.9 481

800.9 473

800.9 462

800.9 449

800.9 437

800.9 424

800.9 410

800.9 398

800.9 383

800.9 367

800.9 352

801.0 334

801.0 322

801.0 316

801.0 306

801.0 301

801.0 300

801.0 300

801.0 302

801.0 306

801.0 307

801.0 312

801.0 318

801.0 323

801.1 328

801.1 338

801.1 348

801.1 359

801.1 374

801.1 381

801.1 391

801.1 402

801.1 416

801.1 421

801.1 424

801.1 428

801.2 428

801.2 424

801.2 419

801.2 411

801.2 404

801.2 395

801.2 384

801.2 370

801.2 353

801.2 336

801.2 314

801.2 297

801.3 279

801.3 262

801.3 250

801.3 236

801.3 223

801.3 212

801.3 203

801.3 196

801.3 190

801.3 182

801.3 174

801.3 170

801.3 166

801.4 164

801.4 167

801.4 171

801.4 178

801.4 186

801.4 190

801.4 194

801.4 202

801.4 208

801.4 212

801.4 219

801.4 227

801.5 237

801.5 247

801.5 255

801.5 269

801.5 284

801.5 303

801.5 319

801.5 336

801.5 354

801.5 371

801.5 388

801.5 409

801.5 431

801.6 445

801.6 457

801.6 467

801.6 473

801.6 478

801.6 483

801.6 488

801.6 489

801.6 485

801.6 480

801.6 480

801.6 478

801.7 475

801.7 473

801.7 470

801.7 467

801.7 462

801.7 455

801.7 448

801.7 442

801.7 435

801.7 428

801.7 419

801.7 411

801.8 405

801.8 399

801.8 388

801.8 379

801.8 372

801.8 362

801.8 355

801.8 344

801.8 337

801.8 327

801.8 315

801.8 305

801.8 297

801.9 287

801.9 273

801.9 260

801.9 248

801.9 235

801.9 224

801.9 214

801.9 205

801.9 197

801.9 186

801.9 177

801.9 174

802.0 169

802.0 165

802.0 160

802.0 157

802.0 157

802.0 155

802.0 153

802.0 154

802.0 153

802.0 154

802.0 153

802.0 149

802.0 146

802.1 142

802.1 136

802.1 131

802.1 132

802.1 132

802.1 131

802.1 133

802.1 134

802.1 133

802.1 131

802.1 132

802.1 134

802.2 135

802.2 137

802.2 135

802.2 137

802.2 137

802.2 136

802.2 137

802.2 136

802.2 136

802.2 134

802.2 130

802.2 127

802.2 127

802.3 124

802.3 118

802.3 115

802.3 110

802.3 105

802.3 95

802.3 84

802.3 76

802.3 65

802.3 53

802.3 35

802.3 19

802.4 4

802.4 -5

802.4 -9

802.4 -9

802.4 -7

802.4 -6

802.4 5

802.4 29

802.4 66

802.4 119

802.4 187

802.4 274

802.5 383

802.5 521

802.5 695

802.5 902

802.5 1136

802.5 1394

802.5 1684

802.5 2002

802.5 2340

802.5 2694

802.5 3054

802.5 3420

802.5 3790

802.6 4165

802.6 4529

802.6 4870

802.6 5186

802.6 5468

802.6 5721

802.6 5949

802.6 6141

802.6 6300

802.6 6422

802.6 6510

802.6 6560

802.7 6583

802.7 6571

802.7 6525

802.7 6446

802.7 6350

802.7 6236

802.7 6109

802.7 5974

802.7 5833

802.7 5693

802.7 5555

802.7 5417

802.7 5283

802.8 5160

802.8 5047

802.8 4944

802.8 4848

802.8 4756

802.8 4668

802.8 4595

802.8 4531

802.8 4466

802.8 4400

802.8 4334

802.8 4274

802.9 4206

802.9 4131

802.9 4046

802.9 3950

802.9 3856

802.9 3762

802.9 3668

802.9 3572

802.9 3466

802.9 3370

802.9 3273

802.9 3184

803.0 3100

803.0 3023

803.0 2949

803.0 2889

803.0 2852

803.0 2836

803.0 2824

803.0 2825

803.0 2841

803.0 2879

803.0 2929

803.0 2981

803.0 3032

803.1 3084

803.1 3138

803.1 3193

803.1 3253

803.1 3311

803.1 3366

803.1 3416

803.1 3467

803.1 3508

803.1 3530

803.1 3538

803.1 3534

803.2 3516

803.2 3484

803.2 3444

803.2 3393

803.2 3328

803.2 3248

803.2 3146

803.2 3032

803.2 2908

803.2 2773

803.2 2630

803.2 2477

803.2 2321

803.3 2165

803.3 2003

803.3 1848

803.3 1702

803.3 1563

803.3 1431

803.3 1307

803.3 1198

803.3 1097

803.3 1006

803.3 918

803.3 835

803.4 762

803.4 699

803.4 643

803.4 596

803.4 553

803.4 517

803.4 489

803.4 466

803.4 450

803.4 448

803.4 454

803.4 475

803.5 507

803.5 554

803.5 608

803.5 676

803.5 757

803.5 850

803.5 954

803.5 1065

803.5 1177

803.5 1295

803.5 1421

803.5 1551

803.5 1686

803.6 1822

803.6 1960

803.6 2087

803.6 2208

803.6 2319

803.6 2413

803.6 2496

803.6 2564

803.6 2619

803.6 2658

803.6 2690

803.6 2703

803.7 2703

803.7 2692

803.7 2669

803.7 2635

803.7 2586

803.7 2535

803.7 2481

803.7 2420

803.7 2354

803.7 2292

803.7 2232

803.7 2173

803.7 2116

803.8 2058

803.8 2004

803.8 1947

803.8 1901

803.8 1862

803.8 1825

803.8 1791

803.8 1749

803.8 1711

803.8 1682

803.8 1655

803.8 1626

803.9 1599

803.9 1567

803.9 1538

803.9 1503

803.9 1470

803.9 1432

803.9 1394

803.9 1355

803.9 1319

803.9 1285

803.9 1250

803.9 1217

804.0 1178

804.0 1150

804.0 1122

804.0 1097

804.0 1078

804.0 1061

804.0 1055

804.0 1049

804.0 1049

804.0 1057

804.0 1074

804.0 1100

804.0 1127

804.1 1150

804.1 1173

804.1 1195

804.1 1221

804.1 1254

804.1 1284

804.1 1307

804.1 1329

804.1 1343

804.1 1355

804.1 1364

804.1 1369

804.2 1373

804.2 1369

804.2 1356

804.2 1343

804.2 1322

804.2 1294

804.2 1258

804.2 1217

804.2 1167

804.2 1118

804.2 1064

804.2 1004

804.2 942

804.3 878

804.3 815

804.3 747

804.3 686

804.3 630

804.3 577

804.3 527

804.3 480

804.3 438

804.3 400

804.3 366

804.3 334

804.4 298

804.4 269

804.4 249

804.4 235

804.4 222

804.4 212

804.4 201

804.4 194

804.4 189

804.4 182

804.4 183

804.4 182

804.5 185

804.5 194

804.5 201

804.5 214

804.5 236

804.5 259

804.5 280

804.5 300

804.5 322

804.5 347

804.5 375

804.5 400

804.5 426

804.6 453

804.6 480

804.6 501

804.6 519

804.6 536

804.6 554

804.6 567

804.6 578

804.6 585

804.6 589

804.6 591

804.6 592

804.7 592

804.7 592

804.7 592

804.7 587

804.7 578

804.7 566

804.7 551

804.7 536

804.7 521

804.7 506

804.7 491

804.7 476

804.7 458

804.8 443

804.8 430

804.8 416

804.8 405

804.8 395

804.8 385

804.8 370

804.8 357

804.8 349

804.8 344

804.8 337

804.8 330

804.9 322

804.9 314

804.9 303

804.9 291

804.9 280

804.9 269

804.9 260

804.9 248

804.9 241

804.9 234

804.9 228

804.9 222

805.0 218

805.0 214

805.0 211

805.0 208

805.0 204

805.0 203

805.0 199

805.0 195

805.0 196

805.0 198

805.0 200

805.0 202

805.0 202

805.1 204

805.1 207

805.1 212

805.1 218

805.1 226

805.1 234

805.1 243

805.1 249

805.1 258

805.1 266

805.1 275

805.1 277

805.2 282

805.2 282

805.2 281

805.2 281

805.2 282

805.2 282

805.2 280

805.2 276

805.2 272

805.2 268

805.2 262

805.2 254

805.3 244

805.3 235

805.3 226

805.3 218

805.3 211

805.3 200

805.3 191

805.3 180

805.3 171

805.3 160

805.3 151

805.3 144

805.3 141

805.4 133

805.4 128

805.4 125

805.4 124

805.4 125

805.4 126

805.4 127

805.4 130

805.4 132

805.4 133

805.4 134

805.4 132

805.5 129

805.5 131

805.5 132

805.5 136

805.5 139

805.5 142

805.5 145

805.5 145

805.5 147

805.5 153

805.5 160

805.5 163

805.5 165

805.6 169

805.6 173

805.6 179

805.6 182

805.6 184

805.6 185

805.6 184

805.6 183

805.6 180

805.6 176

805.6 176

805.6 175

805.7 173

805.7 169

805.7 167

805.7 164

805.7 164

805.7 162

805.7 158

805.7 152

805.7 146

805.7 140

805.7 133

805.7 127

805.8 118

805.8 113

805.8 109

805.8 105

805.8 100

805.8 93

805.8 92

805.8 90

805.8 85

805.8 82

805.8 80

805.8 77

805.8 70

805.9 69

805.9 70

805.9 68

805.9 67

805.9 62

805.9 57

805.9 53

805.9 47

805.9 43

805.9 39

805.9 34

805.9 30

806.0 27

806.0 23

806.0 17

806.0 13

806.0 11

806.0 10

806.0 4

806.0 -2

806.0 -3

806.0 -5

806.0 -5

806.0 -7

806.0 -7

806.1 -8

806.1 -8

806.1 -10

806.1 -9

806.1 -11

806.1 -12

806.1 -10

806.1 -10

806.1 -10

806.1 -6

806.1 -2

806.1 1

806.2 2

806.2 6

806.2 9

806.2 10

806.2 11

806.2 12

806.2 12

806.2 13

806.2 11

806.2 14

806.2 15

806.2 15

806.3 17

806.3 18

806.3 19

806.3 20

806.3 24

806.3 26

806.3 25

806.3 24

806.3 25

806.3 26

806.3 25

806.3 26

806.3 24

806.4 22

806.4 21

806.4 19

806.4 17

806.4 15

806.4 12

806.4 14

806.4 18

806.4 20

806.4 26

806.4 34

806.4 37

806.5 45

806.5 53

806.5 64

806.5 74

806.5 82

806.5 94

806.5 105

806.5 117

806.5 134

806.5 150

806.5 166

806.5 181

806.6 195

806.6 206

806.6 218

806.6 230

806.6 241

806.6 249

806.6 256

806.6 259

806.6 262

806.6 265

806.6 267

806.6 269

806.6 264

806.7 258

806.7 254

806.7 250

806.7 242

806.7 233

806.7 225

806.7 221

806.7 217

806.7 216

806.7 212

806.7 206

806.7 200

806.8 193

806.8 186

806.8 178

806.8 171

806.8 164

806.8 158

806.8 154

806.8 151

806.8 149

806.8 145

806.8 136

806.8 129

806.8 122

806.9 116

806.9 109

806.9 104

806.9 96

806.9 90

806.9 80

806.9 73

806.9 64

806.9 58

806.9 53

806.9 45

806.9 39

807.0 32

807.0 28

807.0 27

807.0 24

807.0 23

807.0 24

807.0 26

807.0 32

807.0 36

807.0 42

807.0 44

807.0 42

807.1 46

807.1 47

807.1 50

807.1 52

807.1 56

807.1 58

807.1 62

807.1 67

807.1 71

807.1 75

807.1 74

807.1 77

807.1 81

807.2 80

807.2 81

807.2 81

807.2 78

807.2 75

807.2 73

807.2 69

807.2 68

807.2 65

807.2 64

807.2 65

807.2 66

807.3 67

807.3 66

807.3 67

807.3 70

807.3 70

807.3 73

807.3 72

807.3 73

807.3 73

807.3 74

807.3 73

807.3 70

807.4 66

807.4 65

807.4 69

807.4 73

807.4 79

807.4 88

807.4 101

807.4 116

807.4 131

807.4 149

807.4 169

807.4 188

807.4 214

807.5 240

807.5 267

807.5 302

807.5 338

807.5 375

807.5 414

807.5 451

807.5 487

807.5 525

807.5 560

807.5 597

807.5 630

807.6 659

807.6 685

807.6 709

807.6 727

807.6 742

807.6 753

807.6 761

807.6 765

807.6 767

807.6 766

807.6 762

807.6 751

807.7 738

807.7 722

807.7 709

807.7 693

807.7 674

807.7 656

807.7 638

807.7 624

807.7 606

807.7 588

807.7 570

807.7 555

807.7 533

807.8 516

807.8 502

807.8 489

807.8 477

807.8 463

807.8 447

807.8 429

807.8 409

807.8 391

807.8 378

807.8 362

807.8 347

807.9 329

807.9 313

807.9 297

807.9 279

807.9 259

807.9 245

807.9 232

807.9 219

807.9 207

807.9 193

807.9 182

807.9 170

807.9 157

808.0 146

808.0 140

808.0 136

808.0 130

808.0 131

808.0 135

808.0 141

808.0 146

808.0 150

808.0 154

808.0 156

808.0 162

808.1 166

808.1 175

808.1 183

808.1 189

808.1 196

808.1 200

808.1 202

808.1 204

808.1 208

808.1 214

808.1 218

808.1 218

808.2 216

808.2 212

808.2 211

808.2 204

808.2 199

808.2 192

808.2 187

808.2 182

808.2 176

808.2 167

808.2 159

808.2 151

808.2 143

808.3 134

808.3 126

808.3 115

808.3 110

808.3 104

808.3 98

808.3 94

808.3 86

808.3 79

808.3 73

808.3 67

808.3 61

808.4 57

808.4 55

808.4 52

808.4 52

808.4 51

808.4 49

808.4 46

808.4 46

808.4 48

808.4 53

808.4 56

808.4 59

808.5 64

808.5 69

808.5 76

808.5 87

808.5 99

808.5 114

808.5 127

808.5 141

808.5 155

808.5 167

808.5 178

808.5 187

808.5 192

808.6 201

808.6 207

808.6 215

808.6 222

808.6 227

808.6 229

808.6 229

808.6 232

808.6 232

808.6 231

808.6 226

808.6 219

808.7 215

808.7 212

808.7 211

808.7 208

808.7 203

808.7 192

808.7 184

808.7 176

808.7 170

808.7 161

808.7 158

808.7 154

808.8 152

808.8 147

808.8 141

808.8 142

808.8 140

808.8 137

808.8 133

808.8 127

808.8 119

808.8 111

808.8 107

808.8 99

808.8 91

808.9 83

808.9 82

808.9 78

808.9 73

808.9 66

808.9 60

808.9 57

808.9 52

808.9 47

808.9 40

808.9 32

808.9 25

809.0 23

809.0 22

809.0 20

809.0 19

809.0 15

809.0 15

809.0 15

809.0 14

809.0 15

809.0 16

809.0 19

809.0 25

809.0 27

809.1 30

809.1 32

809.1 37

809.1 42

809.1 45

809.1 49

809.1 53

809.1 58

809.1 61

809.1 67

809.1 72

809.1 72

809.2 73

809.2 76

809.2 79

809.2 81

809.2 80

809.2 79

809.2 77

809.2 78

809.2 77

809.2 77

809.2 78

809.2 78

809.3 78

809.3 79

809.3 79

809.3 81

809.3 81

809.3 83

809.3 86

809.3 90

809.3 89

809.3 92

809.3 96

809.3 101

809.3 106

809.4 113

809.4 121

809.4 130

809.4 137

809.4 146

809.4 160

809.4 177

809.4 196

809.4 217

809.4 239

809.4 267

809.4 299

809.5 329

809.5 365

809.5 401

809.5 434

809.5 468

809.5 500

809.5 531

809.5 565

809.5 598

809.5 631

809.5 663

809.5 692

809.6 716

809.6 736

809.6 753

809.6 767

809.6 775

809.6 779

809.6 783

809.6 782

809.6 775

809.6 762

809.6 748

809.6 732

809.6 711

809.7 689

809.7 666

809.7 643

809.7 620

809.7 595

809.7 575

809.7 558

809.7 540

809.7 522

809.7 504

809.7 491

809.7 480

809.8 464

809.8 445

809.8 431

809.8 413

809.8 396

809.8 384

809.8 369

809.8 356

809.8 346

809.8 338

809.8 330

809.8 319

809.9 305

809.9 292

809.9 281

809.9 267

809.9 254

809.9 241

809.9 231

809.9 223

809.9 213

809.9 201

809.9 194

809.9 186

809.9 177

810.0 170

810.0 164

810.0 162

810.0 160

810.0 156

810.0 155

810.0 154

810.0 154

810.0 154

810.0 153

810.0 156

810.0 157

810.1 155

810.1 158

810.1 163

810.1 168

810.1 169

810.1 174

810.1 176

810.1 174

810.1 173

810.1 175

810.1 177

810.1 173

810.2 167

810.2 164

810.2 161

810.2 157

810.2 154

810.2 150

810.2 146

810.2 142

810.2 135

810.2 128

810.2 123

810.2 117

810.2 108

810.3 103

810.3 98

810.3 94

810.3 91

810.3 85

810.3 81

810.3 76

810.3 73

810.3 71

810.3 71

810.3 72

810.3 71

810.4 72

810.4 76

810.4 83

810.4 83

810.4 84

810.4 88

810.4 90

810.4 90

810.4 94

810.4 100

810.4 107

810.4 114

810.5 117

810.5 124

810.5 135

810.5 145

810.5 157

810.5 168

810.5 177

810.5 191

810.5 201

810.5 214

810.5 226

810.5 238

810.5 247

810.6 255

810.6 263

810.6 266

810.6 271

810.6 272

810.6 270

810.6 272

810.6 271

810.6 271

810.6 267

810.6 263

810.6 258

810.7 249

810.7 244

810.7 234

810.7 225

810.7 215

810.7 210

810.7 201

810.7 192

810.7 185

810.7 181

810.7 172

810.7 164

810.7 156

810.8 148

810.8 141

810.8 133

810.8 128

810.8 124

810.8 117

810.8 113

810.8 108

810.8 103

810.8 97

810.8 91

810.8 86

810.9 80

810.9 71

810.9 65

810.9 57

810.9 50

810.9 40

810.9 32

810.9 27

810.9 19

810.9 12

810.9 7

810.9 1

811.0 -5

811.0 -10

811.0 -9

811.0 -9

811.0 -7

811.0 -8

811.0 -7

811.0 -6

811.0 -5

811.0 -1

811.0 3

811.0 5

811.0 9

811.1 13

811.1 15

811.1 16

811.1 20

811.1 24

811.1 26

811.1 30

811.1 32

811.1 36

811.1 41

811.1 47

811.1 52

811.2 53

811.2 56

811.2 57

811.2 59

811.2 59

811.2 58

811.2 58

811.2 61

811.2 62

811.2 63

811.2 67

811.2 69

811.3 68

811.3 69

811.3 70

811.3 72

811.3 75

811.3 76

811.3 79

811.3 80

811.3 84

811.3 86

811.3 90

811.3 90

811.3 94

811.4 97

811.4 100

811.4 102

811.4 106

811.4 112

811.4 116

811.4 124

811.4 130

811.4 139

811.4 150

811.4 161

811.4 172

811.5 182

811.5 195

811.5 209

811.5 219

811.5 229

811.5 239

811.5 245

811.5 257

811.5 268

811.5 277

811.5 285

811.5 295

811.6 297

811.6 298

811.6 298

811.6 300

811.6 301

811.6 301

811.6 294

811.6 285

811.6 274

811.6 269

811.6 258

811.6 249

811.6 242

811.7 236

811.7 230

811.7 224

811.7 216

811.7 208

811.7 200

811.7 193

811.7 187

811.7 179

811.7 175

811.7 171

811.7 165

811.8 160

811.8 157

811.8 154

811.8 146

811.8 139

811.8 134

811.8 127

811.8 123

811.8 121

811.8 116

811.8 112

811.8 107

811.9 102

811.9 93

811.9 87

811.9 80

811.9 75

811.9 68

811.9 60

811.9 51

811.9 44

811.9 41

811.9 37

811.9 33

811.9 31

812.0 30

812.0 29

812.0 27

812.0 23

812.0 17

812.0 11

812.0 7

812.0 3

812.0 -1

812.0 -6

812.0 -8

812.0 -13

812.1 -18

812.1 -22

812.1 -26

812.1 -29

812.1 -32

812.1 -30

812.1 -27

812.1 -28

812.1 -28

812.1 -32

812.1 -29

812.1 -26

812.2 -25

812.2 -24

812.2 -24

812.2 -17

812.2 -15

812.2 -12

812.2 -6

812.2 2

812.2 6

812.2 10

812.2 16

812.2 20

812.2 24

812.3 26

812.3 28

812.3 29

812.3 27

812.3 26

812.3 25

812.3 27

812.3 28

812.3 29

812.3 32

812.3 32

812.3 35

812.4 36

812.4 38

812.4 43

812.4 45

812.4 48

812.4 51

812.4 56

812.4 55

812.4 54

812.4 55

812.4 58

812.4 63

812.5 62

812.5 62

812.5 66

812.5 71

812.5 78

812.5 79

812.5 85

812.5 92

812.5 92

812.5 91

812.5 94

812.5 97

812.5 101

812.6 101

812.6 100

812.6 99

812.6 97

812.6 95

812.6 95

812.6 93

812.6 93

812.6 94

812.6 97

812.6 97

812.6 94

812.7 92

812.7 91

812.7 86

812.7 82

812.7 77

812.7 74

812.7 69

812.7 62

812.7 59

812.7 58

812.7 55

812.7 51

812.8 46

812.8 44

812.8 44

812.8 43

812.8 41

812.8 37

812.8 33

812.8 33

812.8 33

812.8 33

812.8 31

812.8 30

812.8 25

812.9 20

812.9 13

812.9 10

812.9 7

812.9 3

812.9 2

812.9 -0

812.9 -0

812.9 0

812.9 -1

812.9 -7

812.9 -13

813.0 -16

813.0 -17

813.0 -22

813.0 -27

813.0 -30

813.0 -35

813.0 -41

813.0 -44

813.0 -48

813.0 -47

813.0 -48

813.0 -51

813.1 -53

813.1 -53

813.1 -51

813.1 -52

813.1 -53

813.1 -52

813.1 -53

813.1 -50

813.1 -50

813.1 -49

813.1 -48

813.1 -49

813.1 -45

813.2 -42

813.2 -36

813.2 -30

813.2 -21

813.2 -14

813.2 -5

813.2 4

813.2 14

813.2 22

813.2 28

813.2 32

813.2 39

813.3 48

813.3 58

813.3 63

813.3 67

813.3 74

813.3 83

813.3 93

813.3 101

813.3 110

813.3 115

813.3 122

813.3 130

813.4 136

813.4 142

813.4 150

813.4 159

813.4 164

813.4 169

813.4 176

813.4 185

813.4 192

813.4 197

813.4 207

813.4 216

813.4 224

813.5 234

813.5 243

813.5 252

813.5 261

813.5 269

813.5 277

813.5 285

813.5 293

813.5 300

813.5 306

813.5 308

813.5 311

813.6 312

813.6 313

813.6 312

813.6 309

813.6 307

813.6 305

813.6 302

813.6 294

813.6 282

813.6 274

813.6 265

813.6 257

813.7 249

813.7 239

813.7 232

813.7 227

813.7 220

813.7 210

813.7 202

813.7 197

813.7 192

813.7 182

813.7 175

813.7 171

813.8 163

813.8 156

813.8 153

813.8 147

813.8 139

813.8 136

813.8 133

813.8 130

813.8 125

813.8 122

813.8 118

813.8 114

813.8 106

813.9 102

813.9 96

813.9 93

813.9 88

813.9 83

813.9 79

813.9 76

813.9 71

813.9 63

813.9 58

813.9 58

813.9 55

814.0 53

814.0 52

814.0 49

814.0 49

814.0 49

814.0 46

814.0 39

814.0 38

814.0 35

814.0 31

814.0 28

814.0 24

814.1 22

814.1 17

814.1 13

814.1 11

814.1 5

814.1 2

814.1 1

814.1 -4

814.1 -7

814.1 -10

814.1 -9

814.1 -9

814.1 -8

814.2 -9

814.2 -7

814.2 -6

814.2 -3

814.2 -2

814.2 -3

814.2 -0

814.2 0

814.2 1

814.2 3

814.2 9

814.2 15

814.3 19

814.3 29

814.3 37

814.3 43

814.3 51

814.3 56

814.3 58

814.3 62

814.3 66

814.3 68

814.3 73

814.3 79

814.4 83

814.4 86

814.4 85

814.4 87

814.4 88

814.4 89

814.4 94

814.4 100

814.4 105

814.4 113

814.4 120

814.4 129

814.4 137

814.5 143

814.5 148

814.5 156

814.5 162

814.5 168

814.5 174

814.5 181

814.5 192

814.5 201

814.5 210

814.5 219

814.5 228

814.6 236

814.6 244

814.6 251

814.6 255

814.6 256

814.6 258

814.6 257

814.6 254

814.6 252

814.6 251

814.6 248

814.6 246

814.7 240

814.7 233

814.7 221

814.7 210

814.7 201

814.7 192

814.7 187

814.7 183

814.7 177

814.7 172

814.7 166

814.7 158

814.7 149

814.8 141

814.8 134

814.8 129

814.8 126

814.8 119

814.8 117

814.8 116

814.8 114

814.8 115

814.8 114

814.8 111

814.8 108

814.9 106

814.9 100

814.9 97

814.9 96

814.9 95

814.9 91

814.9 88

814.9 85

814.9 81

814.9 77

814.9 75

814.9 69

815.0 63

815.0 57

815.0 50

815.0 44

815.0 41

815.0 38

815.0 34

815.0 32

815.0 26

815.0 21

815.0 20

815.0 16

815.0 13

815.1 14

815.1 18

815.1 19

815.1 18

815.1 20

815.1 21

815.1 27

815.1 28

815.1 32

815.1 34

815.1 35

815.1 38

815.2 43

815.2 48

815.2 53

815.2 60

815.2 67

815.2 72

815.2 74

815.2 77

815.2 80

815.2 82

815.2 81

815.2 81

815.3 81

815.3 82

815.3 83

815.3 82

815.3 83

815.3 85

815.3 86

815.3 86

815.3 88

815.3 86

815.3 87

815.3 89

815.3 90

815.4 91

815.4 91

815.4 92

815.4 93

815.4 94

815.4 100

815.4 105

815.4 111

815.4 117

815.4 124

815.4 133

815.4 145

815.5 158

815.5 171

815.5 181

815.5 191

815.5 201

815.5 212

815.5 226

815.5 237

815.5 249

815.5 257

815.5 265

815.5 272

815.6 283

815.6 292

815.6 297

815.6 306

815.6 312

815.6 318

815.6 319

815.6 317

815.6 316

815.6 313

815.6 309

815.6 307

815.7 305

815.7 296

815.7 289

815.7 282

815.7 277

815.7 271

815.7 263

815.7 255

815.7 246

815.7 234

815.7 226

815.7 217

815.7 210

815.8 200

815.8 193

815.8 184

815.8 179

815.8 174

815.8 168

815.8 166

815.8 163

815.8 158

815.8 151

815.8 144

815.8 139

815.9 134

815.9 130

815.9 127

815.9 125

815.9 122

815.9 115

815.9 109

815.9 101

815.9 98

815.9 92

815.9 88

815.9 85

816.0 78

816.0 70

816.0 60

816.0 55

816.0 51

816.0 46

816.0 41

816.0 38

816.0 31

816.0 29

816.0 25

816.0 25

816.0 23

816.1 17

816.1 16

816.1 19

816.1 19

816.1 19

816.1 19

816.1 20

816.1 22

816.1 25

816.1 24

816.1 22

816.1 23

816.2 25

816.2 26

816.2 24

816.2 24

816.2 22

816.2 22

816.2 22

816.2 23

816.2 21

816.2 20

816.2 17

816.2 16

816.3 14

816.3 11

816.3 13

816.3 15

816.3 18

816.3 21

816.3 22

816.3 25

816.3 28

816.3 26

816.3 27

816.3 26

816.3 29

816.4 32

816.4 32

816.4 35

816.4 37

816.4 40

816.4 41

816.4 44

816.4 49

816.4 61

816.4 72

816.4 85

816.4 106

816.5 134

816.5 162

816.5 200

816.5 247

816.5 307

816.5 372

816.5 441

816.5 514

816.5 596

816.5 691

816.5 790

816.5 890

816.6 995

816.6 1099

816.6 1201

816.6 1304

816.6 1397

816.6 1484

816.6 1567

816.6 1641

816.6 1706

816.6 1759

816.6 1800

816.6 1830

816.7 1858

816.7 1878

816.7 1881

816.7 1870

816.7 1854

816.7 1830

816.7 1797

816.7 1754

816.7 1713

816.7 1668

816.7 1619

816.7 1568

816.7 1522

816.8 1480

816.8 1435

816.8 1392

816.8 1357

816.8 1326

816.8 1298

816.8 1270

816.8 1247

816.8 1230

816.8 1219

816.8 1209

816.8 1192

816.9 1169

816.9 1154

816.9 1140

816.9 1127

816.9 1111

816.9 1089

816.9 1068

816.9 1048

816.9 1027

816.9 1004

816.9 977

816.9 957

817.0 935

817.0 915

817.0 890

817.0 866

817.0 842

817.0 817

817.0 794

817.0 777

817.0 764

817.0 757

817.0 752

817.0 751

817.0 757

817.1 768

817.1 778

817.1 789

817.1 807

817.1 824

817.1 840

817.1 854

817.1 869

817.1 883

817.1 893

817.1 899

817.1 902

817.2 903

817.2 901

817.2 909

817.2 909

817.2 901

817.2 890

817.2 876

817.2 864

817.2 849

817.2 826

817.2 804

817.2 786

817.3 768

817.3 746

817.3 724

817.3 709

817.3 695

817.3 679

817.3 669

817.3 665

817.3 663

817.3 659

817.3 664

817.3 670

817.3 679

817.4 693

817.4 710

817.4 727

817.4 748

817.4 774

817.4 800

817.4 829

817.4 863

817.4 901

817.4 939

817.4 980

817.4 1025

817.5 1077

817.5 1130

817.5 1182

817.5 1242

817.5 1304

817.5 1362

817.5 1424

817.5 1488

817.5 1551

817.5 1608

817.5 1672

817.5 1736

817.6 1798

817.6 1848

817.6 1898

817.6 1941

817.6 1978

817.6 2002

817.6 2016

817.6 2022

817.6 2020

817.6 2007

817.6 1981

817.6 1958

817.7 1922

817.7 1882

817.7 1835

817.7 1784

817.7 1728

817.7 1671

817.7 1608

817.7 1549

817.7 1491

817.7 1436

817.7 1379

817.7 1325

817.7 1275

817.8 1229

817.8 1189

817.8 1150

817.8 1116

817.8 1093

817.8 1071

817.8 1044

817.8 1024

817.8 1002

817.8 981

817.8 962

817.8 948

817.9 931

817.9 915

817.9 898

817.9 880

817.9 860

817.9 839

817.9 817

817.9 799

817.9 777

817.9 756

817.9 730

817.9 706

818.0 684

818.0 654

818.0 628

818.0 599

818.0 576

818.0 553

818.0 530

818.0 508

818.0 493

818.0 477

818.0 462

818.0 448

818.0 442

818.1 438

818.1 438

818.1 434

818.1 434

818.1 435

818.1 437

818.1 434

818.1 431

818.1 429

818.1 425

818.1 425

818.1 427

818.2 426

818.2 425

818.2 422

818.2 424

818.2 422

818.2 422

818.2 418

818.2 414

818.2 409

818.2 401

818.2 398

818.2 393

818.3 387

818.3 383

818.3 377

818.3 376

818.3 376

818.3 378

818.3 379

818.3 379

818.3 381

818.3 388

818.3 396

818.3 407

818.4 418

818.4 432

818.4 443

818.4 457

818.4 467

818.4 483

818.4 501

818.4 518

818.4 537

818.4 555

818.4 574

818.4 594

818.4 619

818.5 640

818.5 665

818.5 692

818.5 720

818.5 746

818.5 768

818.5 796

818.5 823

818.5 851

818.5 872

818.5 898

818.5 923

818.6 944

818.6 962

818.6 975

818.6 982

818.6 989

818.6 993

818.6 991

818.6 982

818.6 966

818.6 951

818.6 933

818.6 909

818.7 886

818.7 860

818.7 830

818.7 798

818.7 768

818.7 735

818.7 706

818.7 676

818.7 640

818.7 605

818.7 573

818.7 547

818.7 523

818.8 500

818.8 480

818.8 465

818.8 449

818.8 435

818.8 420

818.8 411

818.8 406

818.8 396

818.8 387

818.8 379

818.8 375

818.9 370

818.9 362

818.9 352

818.9 344

818.9 334

818.9 323

818.9 312

818.9 297

818.9 283

818.9 271

818.9 259

818.9 248

819.0 240

819.0 235

819.0 224

819.0 214

819.0 205

819.0 196

819.0 188

819.0 178

819.0 170

819.0 162

819.0 159

819.0 157

819.1 156

819.1 153

819.1 148

819.1 148

819.1 145

819.1 145

819.1 144

819.1 142

819.1 145

819.1 148

819.1 148

819.1 148

819.1 147

819.2 146

819.2 146

819.2 143

819.2 141

819.2 142

819.2 138

819.2 135

819.2 134

819.2 135

819.2 137

819.2 135

819.2 133

819.3 136

819.3 141

819.3 145

819.3 146

819.3 150

819.3 153

819.3 158

819.3 162

819.3 167

819.3 175

819.3 181

819.3 184

819.4 185

819.4 190

819.4 194

819.4 197

819.4 205

819.4 212

819.4 224

819.4 233

819.4 248

819.4 262

819.4 273

819.4 282

819.4 290

819.5 298

819.5 307

819.5 314

819.5 320

819.5 332

819.5 339

819.5 347

819.5 353

819.5 362

819.5 369

819.5 374

819.5 378

819.6 382

819.6 390

819.6 394

819.6 393

819.6 391

819.6 388

819.6 385

819.6 381

819.6 376

819.6 369

819.6 361

819.6 351

819.7 341

819.7 331

819.7 322

819.7 311

819.7 299

819.7 291

819.7 283

819.7 274

819.7 263

819.7 254

819.7 243

819.7 231

819.8 220

819.8 207

819.8 198

819.8 189

819.8 179

819.8 171

819.8 164

819.8 154

819.8 148

819.8 142

819.8 139

819.8 135

819.8 129

819.9 122

819.9 114

819.9 110

819.9 102

819.9 94

819.9 88

819.9 83

819.9 79

819.9 73

819.9 67

819.9 62

819.9 58

820.0 54

820.0 48

820.0 41

820.0 36

820.0 31

820.0 26

820.0 23

820.0 18

820.0 14

820.0 14

820.0 14

820.0 14

820.1 12

820.1 13

820.1 12

820.1 13

820.1 14

820.1 14

820.1 16

820.1 19

820.1 21

820.1 26

820.1 29

820.1 32

820.2 38

820.2 39

820.2 41

820.2 44

820.2 49

820.2 51

820.2 53

820.2 59

820.2 63

820.2 66

820.2 69

820.2 71

820.2 73

820.3 75

820.3 77

820.3 74

820.3 75

820.3 76

820.3 78

820.3 80

820.3 85

820.3 89

820.3 90

820.3 90

820.3 90

820.4 90

820.4 88

820.4 83

820.4 77

820.4 75

820.4 79

820.4 82

820.4 88

820.4 102

820.4 116

820.4 140

820.4 168

820.5 202

820.5 242

820.5 289

820.5 345

820.5 403

820.5 468

820.5 546

820.5 635

820.5 728

820.5 829

820.5 930

820.5 1027

820.5 1127

820.6 1227

820.6 1324

820.6 1414

820.6 1497

820.6 1577

820.6 1650

820.6 1714

820.6 1768

820.6 1812

820.6 1841

820.6 1860

820.6 1879

820.7 1882

820.7 1872

820.7 1852

820.7 1828

820.7 1802

820.7 1771

820.7 1739

820.7 1700

820.7 1661

820.7 1624

820.7 1581

820.7 1548

820.8 1512

820.8 1476

820.8 1443

820.8 1410

820.8 1377

820.8 1344

820.8 1321

820.8 1299

820.8 1277

820.8 1253

820.8 1230

820.8 1203

820.9 1176

820.9 1151

820.9 1124

820.9 1094

820.9 1062

820.9 1030

820.9 1002

820.9 977

820.9 946

820.9 915

820.9 887

820.9 860

820.9 837

821.0 814

821.0 783

821.0 761

821.0 749

821.0 740

821.0 734

821.0 731

821.0 734

821.0 739

821.0 746

821.0 759

821.0 774

821.1 788

821.1 797

821.1 811

821.1 823

821.1 832

821.1 843

821.1 852

821.1 861

821.1 869

821.1 876

821.1 877

821.1 879

821.2 881

821.2 877

821.2 869

821.2 859

821.2 847

821.2 832

821.2 815

821.2 799

821.2 779

821.2 753

821.2 721

821.2 695

821.3 663

821.3 629

821.3 597

821.3 566

821.3 537

821.3 507

821.3 476

821.3 447

821.3 418

821.3 390

821.3 364

821.3 342

821.3 323

821.4 305

821.4 288

821.4 274

821.4 263

821.4 251

821.4 241

821.4 236

821.4 232

821.4 234

821.4 238

821.4 244

821.4 252

821.5 271

821.5 290

821.5 311

821.5 338

821.5 369

821.5 403

821.5 447

821.5 494

821.5 547

821.5 598

821.5 647

821.5 702

821.6 756

821.6 803

821.6 851

821.6 898

821.6 938

821.6 972

821.6 1001

821.6 1026

821.6 1044

821.6 1055

821.6 1062

821.6 1067

821.7 1065

821.7 1059

821.7 1050

821.7 1034

821.7 1013

821.7 995

821.7 978

821.7 959

821.7 939

821.7 915

821.7 890

821.7 866

821.7 842

821.8 826

821.8 811

821.8 793

821.8 774

821.8 758

821.8 744

821.8 737

821.8 733

821.8 725

821.8 717

821.8 705

821.8 694

821.9 682

821.9 666

821.9 650

821.9 633

821.9 612

821.9 590

821.9 569

821.9 545

821.9 525

821.9 501

821.9 479

821.9 458

822.0 436

822.0 414

822.0 398

822.0 380

822.0 364

822.0 352

822.0 347

822.0 339

822.0 334

822.0 332

822.0 330

822.0 331

822.0 335

822.1 343

822.1 349

822.1 350

822.1 359

822.1 370

822.1 384

822.1 395

822.1 407

822.1 415

822.1 421

822.1 427

822.1 430

822.2 431

822.2 431

822.2 433

822.2 432

822.2 427

822.2 422

822.2 419

822.2 409

822.2 399

822.2 388

822.2 369

822.2 351

822.3 335

822.3 320

822.3 304

822.3 286

822.3 266

822.3 248

822.3 229

822.3 213

822.3 197

822.3 190

822.3 178

822.3 167

822.4 155

822.4 148

822.4 141

822.4 134

822.4 132

822.4 133

822.4 127

822.4 121

822.4 117

822.4 115

822.4 112

822.4 113

822.4 116

822.5 122

822.5 129

822.5 136

822.5 147

822.5 153

822.5 159

822.5 167

822.5 176

822.5 186

822.5 198

822.5 210

822.5 221

822.6 236

822.6 248

822.6 254

822.6 256

822.6 259

822.6 264

822.6 267

822.6 270

822.6 275

822.6 279

822.6 280

822.6 277

822.7 276

822.7 271

822.7 266

822.7 259

822.7 251

822.7 244

822.7 237

822.7 230

822.7 226

822.7 224

822.7 220

822.7 216

822.8 212

822.8 209

822.8 206

822.8 201

822.8 191

822.8 184

822.8 175

822.8 171

822.8 165

822.8 159

822.8 152

822.8 149

822.8 142

822.9 134

822.9 125

822.9 116

822.9 106

822.9 96

822.9 88

822.9 80

822.9 69

822.9 59

822.9 50

822.9 44

822.9 34

823.0 28

823.0 23

823.0 14

823.0 12

823.0 9

823.0 6

823.0 6

823.0 8

823.0 9

823.0 12

823.0 13

823.0 14

823.1 15

823.1 18

823.1 24

823.1 27

823.1 32

823.1 33

823.1 40

823.1 48

823.1 56

823.1 61

823.1 69

823.1 76

823.2 84

823.2 87

823.2 94

823.2 98

823.2 100

823.2 101

823.2 103

823.2 106

823.2 107

823.2 110

823.2 112

823.2 115

823.2 116

823.3 114

823.3 111

823.3 111

823.3 109

823.3 110

823.3 109

823.3 109

823.3 110

823.3 110

823.3 111

823.3 112

823.3 114

823.4 119

823.4 120

823.4 124

823.4 129

823.4 132

823.4 141

823.4 149

823.4 162

823.4 177

823.4 196

823.4 217

823.4 235

823.5 257

823.5 280

823.5 308

823.5 340

823.5 373

823.5 409

823.5 451

823.5 492

823.5 533

823.5 578

823.5 620

823.5 655

823.6 691

823.6 723

823.6 751

823.6 776

823.6 801

823.6 821

823.6 835

823.6 847

823.6 856

823.6 861

823.6 861

823.6 857

823.6 850

823.7 839

823.7 820

823.7 798

823.7 778

823.7 758

823.7 739

823.7 718

823.7 695

823.7 674

823.7 652

823.7 634

823.7 613

823.8 590

823.8 575

823.8 556

823.8 544

823.8 530

823.8 519

823.8 505

823.8 495

823.8 480

823.8 468

823.8 454

823.8 433

823.9 413

823.9 395

823.9 372

823.9 347

823.9 328

823.9 311

823.9 296

823.9 280

823.9 269

823.9 257

823.9 245

823.9 232

824.0 218

824.0 205

824.0 191

824.0 182

824.0 175

824.0 171

824.0 168

824.0 164

824.0 160

824.0 160

824.0 163

824.0 168

824.0 173

824.1 178

824.1 181

824.1 185

824.1 189

824.1 199

824.1 205

824.1 211

824.1 212

824.1 219

824.1 220

824.1 222

824.1 221

824.2 218

824.2 214

824.2 211

824.2 209

824.2 209

824.2 210

824.2 208

824.2 205

824.2 201

824.2 196

824.2 188

824.2 181

824.3 171

824.3 160

824.3 151

824.3 146

824.3 137

824.3 128

824.3 119

824.3 113

824.3 107

824.3 101

824.3 97

824.3 93

824.4 89

824.4 83

824.4 80

824.4 78

824.4 76

824.4 78

824.4 77

824.4 76

824.4 77

824.4 79

824.4 84

824.4 90

824.4 98

824.5 106

824.5 113

824.5 121

824.5 134

824.5 145

824.5 157

824.5 167

824.5 178

824.5 193

824.5 207

824.5 218

824.5 231

824.6 246

824.6 258

824.6 273

824.6 284

824.6 292

824.6 295

824.6 299

824.6 299

824.6 304

824.6 301

824.6 301

824.6 297

824.7 294

824.7 292

824.7 287

824.7 282

824.7 275

824.7 268

824.7 262

824.7 253

824.7 244

824.7 238

824.7 230

824.7 225

824.8 223

824.8 217

824.8 210

824.8 203

824.8 198

824.8 193

824.8 189

824.8 184

824.8 178

824.8 174

824.8 169

824.8 161

824.9 155

824.9 151

824.9 145

824.9 136

824.9 126

824.9 114

824.9 103

824.9 92

824.9 82

824.9 72

824.9 63

824.9 53

824.9 46

825.0 39

825.0 33

825.0 25

825.0 20

825.0 15

825.0 8

825.0 5

825.0 0

825.0 -5

825.0 -8

825.0 -8

825.0 -7

825.1 -4

825.1 -1

825.1 1

825.1 3

825.1 3

825.1 7

825.1 12

825.1 14

825.1 17

825.1 20

825.1 22

825.1 24

825.2 26

825.2 29

825.2 33

825.2 36

825.2 41

825.2 46

825.2 50

825.2 56

825.2 56

825.2 60

825.2 64

825.2 68

825.3 71

825.3 76

825.3 80

825.3 83

825.3 88

825.3 94

825.3 97

825.3 100

825.3 104

825.3 104

825.3 107

825.3 108

825.3 112

825.4 118

825.4 117

825.4 116

825.4 123

825.4 127

825.4 132

825.4 134

825.4 136

825.4 139

825.4 145

825.4 154

825.4 165

825.5 175

825.5 186

825.5 199

825.5 215

825.5 228

825.5 241

825.5 252

825.5 265

825.5 279

825.5 291

825.5 305

825.5 317

825.6 328

825.6 340

825.6 350

825.6 358

825.6 365

825.6 369

825.6 371

825.6 370

825.6 367

825.6 366

825.6 363

825.6 357

825.7 350

825.7 344

825.7 336

825.7 326

825.7 320

825.7 311

825.7 297

825.7 282

825.7 268

825.7 257

825.7 249

825.7 243

825.7 238

825.8 231

825.8 225

825.8 216

825.8 212

825.8 207

825.8 201

825.8 195

825.8 191

825.8 186

825.8 180

825.8 176

825.8 169

825.9 164

825.9 157

825.9 150

825.9 143

825.9 136

825.9 128

825.9 119

825.9 111

825.9 101

825.9 93

825.9 87

825.9 79

826.0 69

826.0 63

826.0 60

826.0 54

826.0 46

826.0 38

826.0 32

826.0 26

826.0 23

826.0 20

826.0 17

826.0 15

826.1 15

826.1 17

826.1 17

826.1 19

826.1 18

826.1 19

826.1 16

826.1 12

826.1 11

826.1 13

826.1 15

826.1 17

826.2 18

826.2 15

826.2 14

826.2 16

826.2 18

826.2 19

826.2 19

826.2 20

826.2 21

826.2 20

826.2 18

826.2 21

826.2 23

826.3 22

826.3 22

826.3 25

826.3 27

826.3 24

826.3 24

826.3 24

826.3 26

826.3 24

826.3 24

826.3 25

826.3 24

826.4 25

826.4 26

826.4 24

826.4 21

826.4 20

826.4 18

826.4 19

826.4 19

826.4 23

826.4 28

826.4 29

826.4 29

826.5 30

826.5 30

826.5 32

826.5 34

826.5 38

826.5 40

826.5 44

826.5 50

826.5 54

826.5 56

826.5 58

826.5 61

826.6 65

826.6 67

826.6 69

826.6 74

826.6 75

826.6 74

826.6 73

826.6 74

826.6 74

826.6 73

826.6 72

826.6 72

826.6 73

826.7 71

826.7 69

826.7 67

826.7 64

826.7 64

826.7 65

826.7 65

826.7 65

826.7 63

826.7 62

826.7 58

826.7 55

826.8 55

826.8 52

826.8 48

826.8 43

826.8 39

826.8 39

826.8 38

826.8 34

826.8 30

826.8 25

826.8 21

826.8 19

826.9 17

826.9 14

826.9 12

826.9 7

826.9 3

826.9 -4

826.9 -7

826.9 -11

826.9 -14

826.9 -19

826.9 -23

826.9 -26

827.0 -30

827.0 -35

827.0 -40

827.0 -45

827.0 -49

827.0 -53

827.0 -56

827.0 -59

827.0 -61

827.0 -59

827.0 -60

827.0 -63

827.0 -65

827.1 -64

827.1 -62

827.1 -65

827.1 -65

827.1 -63

827.1 -61

827.1 -58

827.1 -55

827.1 -52

827.1 -48

827.1 -44

827.1 -38

827.2 -29

827.2 -23

827.2 -16

827.2 -10

827.2 -4

827.2 1

827.2 6

827.2 12

827.2 15

827.2 19

827.2 24

827.2 29

827.3 33

827.3 36

827.3 38

827.3 43

827.3 47

827.3 50

827.3 53

827.3 58

827.3 63

827.3 65

827.3 68

827.3 66

827.4 67

827.4 73

827.4 78

827.4 81

827.4 83

827.4 88

827.4 92

827.4 100

827.4 110

827.4 115

827.4 119

827.4 122

827.5 131

827.5 135

827.5 141

827.5 147

827.5 155

827.5 160

827.5 166

827.5 173

827.5 180

827.5 184

827.5 188

827.5 196

827.5 202

827.6 205

827.6 206

827.6 204

827.6 203

827.6 203

827.6 199

827.6 193

827.6 190

827.6 187

827.6 180

827.6 171

827.6 163

827.7 154

827.7 149

827.7 143

827.7 135

827.7 129

827.7 122

827.7 114

827.7 108

827.7 105

827.7 97

827.7 89

827.7 83

827.8 77

827.8 69

827.8 63

827.8 62

827.8 58

827.8 55

827.8 52

827.8 51

827.8 50

827.8 48

827.8 47

827.8 48

827.9 48

827.9 46

827.9 43

827.9 38

827.9 37

827.9 35

827.9 33

827.9 32

827.9 28

827.9 26

827.9 23

827.9 19

828.0 16

828.0 12

828.0 10

828.0 7

828.0 5

828.0 1

828.0 -2

828.0 -5

828.0 -6

828.0 -5

828.0 -4

828.0 -6

828.0 -8

828.1 -11

828.1 -15

828.1 -17

828.1 -17

828.1 -18

828.1 -18

828.1 -15

828.1 -11

828.1 -6

828.1 -1

828.1 3

828.1 7

828.2 6

828.2 9

828.2 12

828.2 12

828.2 12

828.2 13

828.2 14

828.2 14

828.2 13

828.2 9

828.2 8

828.2 6

828.3 7

828.3 6

828.3 6

828.3 6

828.3 4

828.3 6

828.3 8

828.3 12

828.3 15

828.3 17

828.3 17

828.3 17

828.4 14

828.4 12

828.4 14

828.4 15

828.4 19

828.4 24

828.4 27

828.4 33

828.4 38

828.4 44

828.4 51

828.4 55

828.4 57

828.5 57

828.5 58

828.5 62

828.5 63

828.5 64

828.5 66

828.5 67

828.5 70

828.5 68

828.5 70

828.5 70

828.5 73

828.6 77

828.6 82

828.6 84

828.6 85

828.6 88

828.6 89

828.6 94

828.6 96

828.6 96

828.6 95

828.6 95

828.6 94

828.7 89

828.7 86

828.7 86

828.7 87

828.7 85

828.7 83

828.7 85

828.7 85

828.7 84

828.7 82

828.7 81

828.7 77

828.8 73

828.8 67

828.8 62

828.8 58

828.8 53

828.8 46

828.8 43

828.8 38

828.8 33

828.8 32

828.8 28

828.8 27

828.9 25

828.9 22

828.9 20

828.9 14

828.9 11

828.9 9

828.9 7

828.9 2

828.9 -0

828.9 -4

828.9 -9

828.9 -13

828.9 -17

829.0 -22

829.0 -28

829.0 -28

829.0 -30

829.0 -30

829.0 -32

829.0 -30

829.0 -28

829.0 -32

829.0 -35

829.0 -36

829.0 -35

829.1 -34

829.1 -33

829.1 -34

829.1 -35

829.1 -35

829.1 -34

829.1 -31

829.1 -25

829.1 -19

829.1 -13

829.1 -8

829.1 -5

829.2 -1

829.2 4

829.2 8

829.2 12

829.2 14

829.2 16

829.2 20

829.2 23

829.2 21

829.2 25

829.2 29

829.2 32

829.3 35

829.3 40

829.3 42

829.3 44

829.3 46

829.3 48

829.3 55

829.3 63

829.3 73

829.3 78

829.3 87

829.3 98

829.4 112

829.4 129

829.4 148

829.4 169

829.4 188

829.4 211

829.4 232

829.4 256

829.4 277

829.4 300

829.4 322

829.4 344

829.4 364

829.5 383

829.5 401

829.5 418

829.5 434

829.5 447

829.5 460

829.5 471

829.5 483

829.5 490

829.5 494

829.5 497

829.5 498

829.6 496

829.6 490

829.6 481

829.6 472

829.6 462

829.6 454

829.6 444

829.6 435

829.6 424

829.6 412

829.6 399

829.6 387

829.7 374

829.7 364

829.7 354

829.7 343

829.7 331

829.7 317

829.7 309

829.7 296

829.7 284

829.7 272

829.7 263

829.7 252

829.8 241

829.8 228

829.8 214

829.8 203

829.8 195

829.8 186

829.8 176

829.8 167

829.8 158

829.8 150

829.8 142

829.8 137

829.9 129

829.9 123

829.9 118

829.9 113

829.9 106

829.9 101

829.9 94

829.9 92

829.9 86

829.9 82

829.9 75

829.9 70

829.9 64

830.0 56

830.0 49

830.0 44

830.0 43

830.0 40

830.0 38

830.0 36

830.0 36

830.0 30

830.0 26

830.0 26

830.0 23

830.1 22

830.1 20

830.1 17

830.1 14

830.1 17

830.1 19

830.1 19

830.1 20

830.1 24

830.1 27

830.1 31

830.1 35

830.2 39

830.2 42

830.2 45

830.2 48

830.2 45

830.2 45

830.2 48

830.2 49

830.2 52

830.2 53

830.2 52

830.2 52

830.3 56

830.3 54

830.3 55

830.3 55

830.3 56

830.3 61

830.3 60

830.3 63

830.3 67

830.3 72

830.3 77

830.3 85

830.4 93

830.4 101

830.4 111

830.4 118

830.4 127

830.4 135

830.4 145

830.4 153

830.4 163

830.4 175

830.4 186

830.4 195

830.4 205

830.5 212

830.5 219

830.5 225

830.5 231

830.5 234

830.5 237

830.5 241

830.5 244

830.5 245

830.5 248

830.5 247

830.5 246

830.6 247

830.6 247

830.6 242

830.6 238

830.6 229

830.6 223

830.6 220

830.6 217

830.6 214

830.6 213

830.6 210

830.6 206

830.7 201

830.7 199

830.7 198

830.7 194

830.7 186

830.7 179

830.7 174

830.7 170

830.7 168

830.7 163

830.7 159

830.7 151

830.8 144

830.8 139

830.8 131

830.8 125

830.8 118

830.8 111

830.8 103

830.8 92

830.8 86

830.8 82

830.8 75

830.8 69

830.9 62

830.9 58

830.9 52

830.9 45

830.9 36

830.9 32

830.9 28

830.9 27

830.9 27

830.9 24

830.9 19

830.9 15

830.9 10

831.0 4

831.0 1

831.0 -4

831.0 -10

831.0 -13

831.0 -15

831.0 -17

831.0 -19

831.0 -20

831.0 -21

831.0 -20

831.0 -17

831.1 -17

831.1 -13

831.1 -14

831.1 -16

831.1 -11

831.1 -7

831.1 -3

831.1 -1

831.1 1

831.1 5

831.1 7

831.1 9

831.2 12

831.2 15

831.2 19

831.2 27

831.2 33

831.2 38

831.2 45

831.2 52

831.2 57

831.2 63

831.2 66

831.2 72

831.3 76

831.3 82

831.3 88

831.3 96

831.3 103

831.3 111

831.3 118

831.3 126

831.3 133

831.3 141

831.3 153

831.3 160

831.4 169

831.4 179

831.4 183

831.4 188

831.4 192

831.4 200

831.4 207

831.4 212

831.4 217

831.4 221

831.4 226

831.4 228

831.4 231

831.5 234

831.5 236

831.5 240

831.5 244

831.5 247

831.5 246

831.5 251

831.5 257

831.5 262

831.5 259

831.5 261

831.5 262

831.6 265

831.6 264

831.6 263

831.6 264

831.6 260

831.6 256

831.6 252

831.6 247

831.6 245

831.6 242

831.6 234

831.6 226

831.7 218

831.7 209

831.7 202

831.7 191

831.7 183

831.7 174

831.7 164

831.7 156

831.7 152

831.7 148

831.7 144

831.7 137

831.8 132

831.8 130

831.8 129

831.8 129

831.8 129

831.8 128

831.8 127

831.8 127

831.8 130

831.8 130

831.8 124

831.8 122

831.9 119

831.9 117

831.9 112

831.9 107

831.9 103

831.9 99

831.9 93

831.9 91

831.9 85

831.9 77

831.9 71

831.9 63

832.0 53

832.0 46

832.0 39

832.0 31

832.0 21

832.0 11

832.0 2

832.0 -7

832.0 -10

832.0 -12

832.0 -14

832.0 -16

832.0 -18

832.1 -21

832.1 -20

832.1 -20

832.1 -20

832.1 -20

832.1 -21

832.1 -20

832.1 -19

832.1 -17

832.1 -15

832.1 -15

832.1 -15

832.2 -11

832.2 -8

832.2 -4

832.2 -0

832.2 4

832.2 8

832.2 11

832.2 16

832.2 19

832.2 19

832.2 25

832.2 30

832.3 32

832.3 34

832.3 39

832.3 44

832.3 45

832.3 48

832.3 53

832.3 58

832.3 63

832.3 70

832.3 77

832.3 82

832.4 85

832.4 91

832.4 96

832.4 102

832.4 108

832.4 115

832.4 125

832.4 134

832.4 143

832.4 149

832.4 157

832.4 166

832.5 175

832.5 183

832.5 190

832.5 197

832.5 201

832.5 206

832.5 211

832.5 214

832.5 217

832.5 222

832.5 225

832.5 228

832.5 231

832.6 226

832.6 221

832.6 220

832.6 217

832.6 215

832.6 209

832.6 206

832.6 202

832.6 197

832.6 190

832.6 184

832.6 175

832.7 163

832.7 156

832.7 150

832.7 142

832.7 134

832.7 129

832.7 124

832.7 119

832.7 111

832.7 107

832.7 105

832.7 102

832.8 97

832.8 93

832.8 91

832.8 87

832.8 85

832.8 84

832.8 84

832.8 84

832.8 81

832.8 80

832.8 77

832.8 73

832.9 69

832.9 65

832.9 62

832.9 57

832.9 58

832.9 55

832.9 52

832.9 48

832.9 47

832.9 44

832.9 37

832.9 30

833.0 24

833.0 18

833.0 13

833.0 9

833.0 5

833.0 2

833.0 -3

833.0 -5

833.0 -10

833.0 -10

833.0 -12

833.0 -11

833.1 -12

833.1 -15

833.1 -15

833.1 -14

833.1 -13

833.1 -14

833.1 -11

833.1 -8

833.1 -6

833.1 -5

833.1 -3

833.1 -2

833.1 -1

833.2 -2

833.2 1

833.2 5

833.2 10

833.2 13

833.2 22

833.2 28

833.2 36

833.2 42

833.2 49

833.2 56

833.2 63

833.3 74

833.3 88

833.3 100

833.3 109

833.3 120

833.3 130

833.3 141

833.3 151

833.3 166

833.3 182

833.3 197

833.3 210

833.4 225

833.4 239

833.4 253

833.4 268

833.4 282

833.4 296

833.4 310

833.4 326

833.4 342

833.4 354

833.4 367

833.4 380

833.5 384

833.5 392

833.5 402

833.5 416

833.5 429

833.5 441

833.5 451

833.5 463

833.5 472

833.5 478

833.5 483

833.5 490

833.6 494

833.6 495

833.6 494

833.6 492

833.6 482

833.6 472

833.6 466

833.6 456

833.6 446

833.6 430

833.6 417

833.6 402

833.6 387

833.7 370

833.7 355

833.7 338

833.7 322

833.7 307

833.7 289

833.7 271

833.7 258

833.7 243

833.7 227

833.7 210

833.7 196

833.8 183

833.8 170

833.8 164

833.8 160

833.8 156

833.8 152

833.8 148

833.8 145

833.8 143

833.8 139

833.8 137

833.8 136

833.9 132

833.9 128

833.9 124

833.9 121

833.9 119

833.9 112

833.9 108

833.9 106

833.9 99

833.9 96

833.9 90

833.9 88

834.0 86

834.0 83

834.0 79

834.0 73

834.0 66

834.0 61

834.0 56

834.0 50

834.0 44

834.0 41

834.0 35

834.0 29

834.1 24

834.1 24

834.1 23

834.1 22

834.1 19

834.1 18

834.1 15

834.1 15

834.1 14

834.1 13

834.1 13

834.1 12

834.2 12

834.2 8

834.2 6

834.2 7

834.2 9

834.2 11

834.2 12

834.2 16

834.2 20

834.2 22

834.2 24

834.2 29

834.2 33

834.3 40

834.3 51

834.3 61

834.3 69

834.3 72

834.3 79

834.3 86

834.3 91

834.3 93

834.3 95

834.3 97

834.3 92

834.4 86

834.4 82

834.4 75

834.4 63

834.4 52

834.4 40

834.4 31

834.4 29

834.4 43

834.4 79

834.4 141

834.4 229

834.5 345

834.5 498

834.5 694

834.5 935

834.5 1222

834.5 1566

834.5 1968

834.5 2428

834.5 2937

834.5 3489

834.5 4071

834.5 4681

834.6 5304

834.6 5943

834.6 6586

834.6 7224

834.6 7843

834.6 8435

834.6 8991

834.6 9508

834.6 9975

834.6 10383

834.6 10729

834.6 11018

834.7 11241

834.7 11393

834.7 11482

834.7 11499

834.7 11453

834.7 11361

834.7 11216

834.7 11030

834.7 10814

834.7 10571

834.7 10308

834.7 10035

834.8 9754

834.8 9473

834.8 9198

834.8 8932

834.8 8675

834.8 8437

834.8 8229

834.8 8040

834.8 7860

834.8 7700

834.8 7548

834.8 7396

834.8 7245

834.9 7108

834.9 6981

834.9 6864

834.9 6748

834.9 6627

834.9 6505

834.9 6379

834.9 6246

834.9 6097

834.9 5942

834.9 5791

834.9 5643

835.0 5494

835.0 5339

835.0 5183

835.0 5035

835.0 4904

835.0 4803

835.0 4724

835.0 4651

835.0 4602

835.0 4579

835.0 4574

835.0 4585

835.1 4618

835.1 4672

835.1 4745

835.1 4823

835.1 4906

835.1 4987

835.1 5076

835.1 5163

835.1 5242

835.1 5323

835.1 5400

835.1 5465

835.2 5516

835.2 5558

835.2 5591

835.2 5603

835.2 5586

835.2 5545

835.2 5485

835.2 5408

835.2 5300

835.2 5164

835.2 5002

835.2 4828

835.3 4643

835.3 4434

835.3 4204

835.3 3966

835.3 3728

835.3 3492

835.3 3262

835.3 3039

835.3 2815

835.3 2594

835.3 2390

835.3 2195

835.4 2009

835.4 1838

835.4 1683

835.4 1546

835.4 1426

835.4 1315

835.4 1210

835.4 1110

835.4 1034

835.4 973

835.4 924

835.4 898

835.5 884

835.5 893

835.5 917

835.5 959

835.5 1032

835.5 1130

835.5 1253

835.5 1407

835.5 1584

835.5 1775

835.5 1979

835.5 2200

835.5 2436

835.6 2686

835.6 2944

835.6 3190

835.6 3435

835.6 3678

835.6 3914

835.6 4125

835.6 4328

835.6 4510

835.6 4660

835.6 4779

835.6 4869

835.7 4935

835.7 4980

835.7 4999

835.7 4987

835.7 4957

835.7 4903

835.7 4831

835.7 4742

835.7 4644

835.7 4537

835.7 4419

835.7 4295

835.8 4174

835.8 4049

835.8 3937

835.8 3832

835.8 3736

835.8 3647

835.8 3558

835.8 3476

835.8 3398

835.8 3317

835.8 3244

835.8 3183

835.9 3124

835.9 3067

835.9 3010

835.9 2952

835.9 2896

835.9 2846

835.9 2795

835.9 2739

835.9 2672

835.9 2612

835.9 2543

835.9 2471

836.0 2403

836.0 2339

836.0 2284

836.0 2234

836.0 2185

836.0 2140

836.0 2102

836.0 2071

836.0 2055

836.0 2043

836.0 2023

836.0 2015

836.1 2010

836.1 2012

836.1 2023

836.1 2044

836.1 2075

836.1 2105

836.1 2129

836.1 2155

836.1 2183

836.1 2220

836.1 2251

836.1 2279

836.1 2307

836.2 2331

836.2 2344

836.2 2353

836.2 2361

836.2 2360

836.2 2351

836.2 2327

836.2 2290

836.2 2246

836.2 2194

836.2 2141

836.2 2077

836.3 2009

836.3 1933

836.3 1853

836.3 1766

836.3 1675

836.3 1576

836.3 1476

836.3 1373

836.3 1275

836.3 1179

836.3 1081

836.3 988

836.4 905

836.4 822

836.4 753

836.4 691

836.4 636

836.4 585

836.4 536

836.4 493

836.4 461

836.4 436

836.4 421

836.4 404

836.5 392

836.5 385

836.5 382

836.5 388

836.5 399

836.5 416

836.5 436

836.5 460

836.5 490

836.5 526

836.5 566

836.5 608

836.6 652

836.6 692

836.6 738

836.6 784

836.6 829

836.6 870

836.6 909

836.6 943

836.6 977

836.6 1006

836.6 1031

836.6 1048

836.7 1057

836.7 1062

836.7 1061

836.7 1059

836.7 1050

836.7 1030

836.7 1012

836.7 996

836.7 977

836.7 955

836.7 931

836.7 905

836.8 880

836.8 852

836.8 828

836.8 806

836.8 783

836.8 763

836.8 741

836.8 724

836.8 708

836.8 695

836.8 684

836.8 673

836.8 658

836.9 648

836.9 634

836.9 624

836.9 612

836.9 600

836.9 586

836.9 571

836.9 553

836.9 537

836.9 523

836.9 509

836.9 490

837.0 476

837.0 462

837.0 450

837.0 438

837.0 424

837.0 408

837.0 395

837.0 390

837.0 387

837.0 384

837.0 385

837.0 387

837.1 393

837.1 401

837.1 407

837.1 415

837.1 423

837.1 426

837.1 433

837.1 444

837.1 454

837.1 462

837.1 471

837.1 478

837.2 482

837.2 485

837.2 487

837.2 490

837.2 490

837.2 484

837.2 481

837.2 475

837.2 469

837.2 463

837.2 459

837.2 455

837.3 448

837.3 438

837.3 427

837.3 413

837.3 400

837.3 383

837.3 366

837.3 352

837.3 339

837.3 329

837.3 320

837.3 311

837.4 299

837.4 289

837.4 279

837.4 270

837.4 261

837.4 256

837.4 252

837.4 247

837.4 253

837.4 263

837.4 274

837.4 283

837.4 297

837.5 309

837.5 326

837.5 343

837.5 361

837.5 385

837.5 406

837.5 428

837.5 459

837.5 488

837.5 517

837.5 543

837.5 569

837.6 599

837.6 622

837.6 642

837.6 664

837.6 681

837.6 695

837.6 705

837.6 715

837.6 722

837.6 726

837.6 725

837.6 724

837.7 718

837.7 707

837.7 698

837.7 682

837.7 667

837.7 651

837.7 637

837.7 622

837.7 609

837.7 598

837.7 584

837.7 566

837.8 547

837.8 532

837.8 515

837.8 501

837.8 485

837.8 472

837.8 461

837.8 448

837.8 439

837.8 431

837.8 417

837.8 405

837.9 393

837.9 387

837.9 375

837.9 360

837.9 347

837.9 336

837.9 323

837.9 311

837.9 301

837.9 293

837.9 280

837.9 270

838.0 259

838.0 249

838.0 239

838.0 232

838.0 227

838.0 219

838.0 214

838.0 210

838.0 207

838.0 204

838.0 202

838.0 203

838.1 205

838.1 205

838.1 208

838.1 208

838.1 208

838.1 209

838.1 213

838.1 215

838.1 220

838.1 224

838.1 230

838.1 231

838.1 234

838.2 238

838.2 238

838.2 240

838.2 238

838.2 237

838.2 237

838.2 240

838.2 242

838.2 241

838.2 240

838.2 240

838.2 239

838.3 238

838.3 237

838.3 235

838.3 233

838.3 230

838.3 223

838.3 216

838.3 207

838.3 200

838.3 194

838.3 189

838.3 179

838.4 175

838.4 168

838.4 161

838.4 154

838.4 145

838.4 140

838.4 137

838.4 134

838.4 131

838.4 133

838.4 132

838.4 136

838.5 138

838.5 142

838.5 142

838.5 147

838.5 155

838.5 160

838.5 168

838.5 178

838.5 189

838.5 199

838.5 207

838.5 217

838.6 226

838.6 232

838.6 240

838.6 248

838.6 254

838.6 257

838.6 259

838.6 258

838.6 256

838.6 251

838.6 244

838.6 238

838.7 228

838.7 217

838.7 208

838.7 197

838.7 187

838.7 175

838.7 167

838.7 158

838.7 151

838.7 146

838.7 139

838.7 132

838.8 123

838.8 117

838.8 110

838.8 103

838.8 100

838.8 99

838.8 97

838.8 95

838.8 95

838.8 94

838.8 93

838.8 92

838.9 90

838.9 91

838.9 92

838.9 91

838.9 91

838.9 89

838.9 85

838.9 79

838.9 74

838.9 69

838.9 63

838.9 56

838.9 51

839.0 47

839.0 40

839.0 35

839.0 29

839.0 24

839.0 22

839.0 18

839.0 18

839.0 16

839.0 15

839.0 16

839.0 11

839.1 9

839.1 11

839.1 14

839.1 17

839.1 22

839.1 26

839.1 29

839.1 36

839.1 40

839.1 44

839.1 50

839.1 52

839.2 57

839.2 61

839.2 64

839.2 66

839.2 64

839.2 65

839.2 65

839.2 67

839.2 68

839.2 73

839.2 77

839.2 81

839.3 84

839.3 87

839.3 87

839.3 89

839.3 93

839.3 97

839.3 102

839.3 110

839.3 115

839.3 122

839.3 126

839.3 133

839.4 142

839.4 145

839.4 154

839.4 161

839.4 170

839.4 180

839.4 190

839.4 199

839.4 213

839.4 226

839.4 241

839.4 255

839.5 269

839.5 283

839.5 298

839.5 311

839.5 330

839.5 351

839.5 370

839.5 393

839.5 413

839.5 434

839.5 452

839.5 470

839.6 486

839.6 498

839.6 513

839.6 526

839.6 536

839.6 546

839.6 551

839.6 557

839.6 553

839.6 549

839.6 541

839.6 532

839.6 521

839.7 509

839.7 494

839.7 478

839.7 464

839.7 449

839.7 438

839.7 420

839.7 404

839.7 387

839.7 370

839.7 354

839.7 339

839.8 325

839.8 311

839.8 299

839.8 287

839.8 277

839.8 274

839.8 267

839.8 255

839.8 250

839.8 242

839.8 237

839.8 229

839.9 222

839.9 218

839.9 211

839.9 206

839.9 198

839.9 188

839.9 180

839.9 174

839.9 166

839.9 153

839.9 147

839.9 139

840.0 132

840.0 126

840.0 121

840.0 117

840.0 115

840.0 109

840.0 106

840.0 102

840.0 97

840.0 92

840.0 87

840.0 83

840.1 81

840.1 77

840.1 77

840.1 74

840.1 75

840.1 76

840.1 77

840.1 82

840.1 85

840.1 88

840.1 91

840.1 94

840.2 94

840.2 96

840.2 98

840.2 101

840.2 99

840.2 100

840.2 101

840.2 100

840.2 100

840.2 99

840.2 98

840.2 95

840.3 93

840.3 94

840.3 94

840.3 92

840.3 92

840.3 90

840.3 86

840.3 84

840.3 84

840.3 84

840.3 84

840.3 85

840.4 85

840.4 87

840.4 90

840.4 92

840.4 95

840.4 97

840.4 100

840.4 102

840.4 105

840.4 110

840.4 114

840.4 117

840.4 120

840.5 128

840.5 135

840.5 143

840.5 149

840.5 155

840.5 163

840.5 172

840.5 181

840.5 190

840.5 196

840.5 200

840.5 206

840.6 211

840.6 216

840.6 221

840.6 223

840.6 223

840.6 223

840.6 219

840.6 219

840.6 221

840.6 223

840.6 223

840.6 219

840.7 214

840.7 208

840.7 201

840.7 194

840.7 185

840.7 177

840.7 169

840.7 162

840.7 154

840.7 146

840.7 140

840.7 134

840.8 129

840.8 128

840.8 126

840.8 122

840.8 118

840.8 116

840.8 117

840.8 117

840.8 115

840.8 112

840.8 107

840.8 101

840.9 99

840.9 99

840.9 95

840.9 88

840.9 83

840.9 80

840.9 76

840.9 70

840.9 65

840.9 63

840.9 57

840.9 51

841.0 42

841.0 36

841.0 32

841.0 28

841.0 23

841.0 20

841.0 16

841.0 12

841.0 9

841.0 6

841.0 4

841.0 3

841.1 3

841.1 5

841.1 5

841.1 5

841.1 5

841.1 6

841.1 6

841.1 8

841.1 10

841.1 12

841.1 15

841.1 20

841.2 24

841.2 30

841.2 37

841.2 40

841.2 41

841.2 46

841.2 54

841.2 58

841.2 61

841.2 61

841.2 64

841.2 67

841.2 70

841.3 71

841.3 75

841.3 78

841.3 80

841.3 85

841.3 89

841.3 92

841.3 94

841.3 96

841.3 101

841.3 104

841.3 108

841.4 114

841.4 119

841.4 124

841.4 127

841.4 133

841.4 138

841.4 142

841.4 150

841.4 155

841.4 158

841.4 165

841.4 173

841.5 182

841.5 193

841.5 202

841.5 209

841.5 218

841.5 225

841.5 233

841.5 237

841.5 240

841.5 245

841.5 248

841.5 252

841.6 255

841.6 254

841.6 255

841.6 259

841.6 260

841.6 260

841.6 258

841.6 253

841.6 249

841.6 245

841.6 240

841.6 238

841.7 235

841.7 233

841.7 227

841.7 218

841.7 212

841.7 205

841.7 198

841.7 192

841.7 187

841.7 179

841.7 171

841.7 167

841.8 163

841.8 158

841.8 153

841.8 148

841.8 144

841.8 139

841.8 135

841.8 128

841.8 121

841.8 113

841.8 108

841.8 102

841.9 94

841.9 86

841.9 79

841.9 72

841.9 68

841.9 63

841.9 56

841.9 48

841.9 41

841.9 37

841.9 32

841.9 28

842.0 24

842.0 22

842.0 19

842.0 15

842.0 12

842.0 11

842.0 12

842.0 10

842.0 10

842.0 11

842.0 10

842.0 8

842.1 9

842.1 8

842.1 8

842.1 7

842.1 7

842.1 9

842.1 12

842.1 11

842.1 11

842.1 10

842.1 8

842.1 4

842.1 3

842.2 0

842.2 2

842.2 4

842.2 12

842.2 17

842.2 21

842.2 24

842.2 27

842.2 32

842.2 34

842.2 36

842.2 39

842.3 44

842.3 46

842.3 49

842.3 50

842.3 54

842.3 57

842.3 58

842.3 60

842.3 61

842.3 61

842.3 60

842.3 59

842.4 57

842.4 57

842.4 57

842.4 57

842.4 53

842.4 50

842.4 51

842.4 49

842.4 49

842.4 52

842.4 55

842.4 58

842.5 62

842.5 66

842.5 74

842.5 85

842.5 93

842.5 103

842.5 107

842.5 112

842.5 115

842.5 119

842.5 123

842.5 125

842.6 128

842.6 129

842.6 131

842.6 132

842.6 136

842.6 139

842.6 141

842.6 141

842.6 139

842.6 135

842.6 131

842.6 127

842.7 123

842.7 120

842.7 116

842.7 112

842.7 108

842.7 105

842.7 100

842.7 97

842.7 93

842.7 93

842.7 93

842.7 94

842.8 90

842.8 87

842.8 83

842.8 78

842.8 75

842.8 72

842.8 68

842.8 65

842.8 58

842.8 52

842.8 47

842.8 43

842.9 37

842.9 29

842.9 20

842.9 17

842.9 15

842.9 13

842.9 10

842.9 4

842.9 -3

842.9 -9

842.9 -16

842.9 -19

843.0 -20

843.0 -25

843.0 -27

843.0 -29

843.0 -31

843.0 -33

843.0 -33

843.0 -33

843.0 -35

843.0 -37

843.0 -36

843.0 -35

843.1 -35

843.1 -33

843.1 -33

843.1 -31

843.1 -27

843.1 -23

843.1 -19

843.1 -13

843.1 -11

843.1 -10

843.1 -8

843.1 -5

843.1 -1

843.2 -1

843.2 -2

843.2 -2

843.2 1

843.2 4

843.2 6

843.2 8

843.2 10

843.2 10

843.2 9

843.2 12

843.2 14

843.3 19

843.3 22

843.3 25

843.3 29

843.3 32

843.3 33

843.3 34

843.3 35

843.3 37

843.3 38

843.3 45

843.3 49

843.4 51

843.4 54

843.4 55

843.4 58

843.4 61

843.4 64

843.4 65

843.4 68

843.4 69

843.4 71

843.4 75

843.4 80

843.5 86

843.5 91

843.5 96

843.5 104

843.5 115

843.5 127

843.5 139

843.5 154

843.5 167

843.5 183

843.5 194

843.5 206

843.6 222

843.6 233

843.6 246

843.6 255

843.6 264

843.6 273

843.6 280

843.6 286

843.6 289

843.6 292

843.6 295

843.6 295

843.7 295

843.7 289

843.7 283

843.7 277

843.7 268

843.7 260

843.7 250

843.7 236

843.7 225

843.7 220

843.7 212

843.7 204

843.8 198

843.8 193

843.8 185

843.8 178

843.8 174

843.8 169

843.8 165

843.8 162

843.8 156

843.8 152

843.8 148

843.8 145

843.9 140

843.9 137

843.9 133

843.9 125

843.9 122

843.9 120

843.9 116

843.9 114

843.9 112

843.9 107

843.9 104

843.9 103

844.0 98

844.0 91

844.0 86

844.0 78

844.0 74

844.0 67

844.0 56

844.0 48

844.0 41

844.0 36

844.0 35

844.0 35

844.0 28

844.1 25

844.1 23

844.1 18

844.1 14

844.1 13

844.1 10

844.1 9

844.1 8

844.1 7

844.1 6

844.1 8

844.1 10

844.2 11

844.2 11

844.2 10

844.2 12

844.2 15

844.2 21

844.2 26

844.2 29

844.2 33

844.2 38

844.2 39

844.2 39

844.3 39

844.3 35

844.3 31

844.3 29

844.3 27

844.3 25

844.3 24

844.3 25

844.3 27

844.3 28

844.3 30

844.3 31

844.4 33

844.4 33

844.4 34

844.4 35

844.4 35

844.4 37

844.4 38

844.4 39

844.4 41

844.4 43

844.4 45

844.4 47

844.5 51

844.5 53

844.5 56

844.5 61

844.5 69

844.5 76

844.5 79

844.5 82

844.5 84

844.5 87

844.5 87

844.5 91

844.6 89

844.6 88

844.6 86

844.6 84

844.6 82

844.6 84

844.6 87

844.6 88

844.6 91

844.6 93

844.6 93

844.6 91

844.7 88

844.7 85

844.7 83

844.7 80

844.7 79

844.7 74

844.7 72

844.7 69

844.7 68

844.7 68

844.7 69

844.7 68

844.8 69

844.8 67

844.8 68

844.8 67

844.8 65

844.8 65

844.8 62

844.8 57

844.8 55

844.8 53

844.8 50

844.8 49

844.9 44

844.9 39

844.9 35

844.9 32

844.9 26

844.9 23

844.9 19

844.9 15

844.9 12

844.9 10

844.9 8

844.9 3

845.0 -3

845.0 -5

845.0 -9

845.0 -11

845.0 -14

845.0 -17

845.0 -22

845.0 -27

845.0 -27

845.0 -27

845.0 -26

845.0 -27

845.1 -28

845.1 -32

845.1 -33

845.1 -31

845.1 -30

845.1 -29

845.1 -29

845.1 -28

845.1 -29

845.1 -26

845.1 -24

845.1 -23

845.1 -20

845.2 -17

845.2 -17

845.2 -16

845.2 -14

845.2 -14

845.2 -10

845.2 -7

845.2 -1

845.2 4

845.2 11

845.2 16

845.2 18

845.3 21

845.3 27

845.3 31

845.3 31

845.3 33

845.3 36

845.3 39

845.3 42

845.3 46

845.3 54

845.3 62

845.3 70

845.4 78

845.4 83

845.4 88

845.4 94

845.4 100

845.4 102

845.4 106

845.4 110

845.4 115

845.4 120

845.4 127

845.4 131

845.5 133

845.5 136

845.5 137

845.5 141

845.5 146

845.5 150

845.5 156

845.5 164

845.5 168

845.5 171

845.5 173

845.5 175

845.6 174

845.6 174

845.6 170

845.6 169

845.6 166

845.6 162

845.6 160

845.6 160

845.6 158

845.6 157

845.6 155

845.6 154

845.7 153

845.7 148

845.7 141

845.7 133

845.7 127

845.7 120

845.7 114

845.7 110

845.7 108

845.7 104

845.7 100

845.7 95

845.8 94

845.8 88

845.8 82

845.8 81

845.8 81

845.8 82

845.8 83

845.8 83

845.8 85

845.8 84

845.8 83

845.8 80

845.9 81

845.9 78

845.9 76

845.9 74

845.9 69

845.9 65

845.9 59

845.9 50

845.9 46

845.9 41

845.9 36

845.9 30

846.0 24

846.0 18

846.0 13

846.0 4

846.0 -0

846.0 -3

846.0 -8

846.0 -13

846.0 -18

846.0 -20

846.0 -24

846.0 -29

846.1 -30

846.1 -32

846.1 -33

846.1 -38

846.1 -36

846.1 -34

846.1 -32

846.1 -32

846.1 -31

846.1 -30

846.1 -26

846.1 -25

846.2 -21

846.2 -17

846.2 -14

846.2 -11

846.2 -6

846.2 -5

846.2 -4

846.2 -3

846.2 0

846.2 5

846.2 14

846.2 19

846.3 26

846.3 30

846.3 35

846.3 38

846.3 43

846.3 47

846.3 54

846.3 55

846.3 58

846.3 61

846.3 65

846.3 67

846.3 69

846.4 74

846.4 77

846.4 79

846.4 81

846.4 82

846.4 84

846.4 85

846.4 86

846.4 89

846.4 96

846.4 103

846.4 106

846.5 107

846.5 109

846.5 112

846.5 116

846.5 121

846.5 127

846.5 131

846.5 138

846.5 146

846.5 155

846.5 164

846.5 171

846.6 177

846.6 182

846.6 188

846.6 192

846.6 200

846.6 206

846.6 210

846.6 215

846.6 219

846.6 226

846.6 230

846.6 234

846.7 236

846.7 240

846.7 238

846.7 234

846.7 234

846.7 229

846.7 226

846.7 223

846.7 222

846.7 218

846.7 215

846.7 210

846.8 199

846.8 188

846.8 180

846.8 173

846.8 169

846.8 165

846.8 159

846.8 153

846.8 145

846.8 140

846.8 134

846.8 125

846.9 116

846.9 109

846.9 99

846.9 96

846.9 94

846.9 89

846.9 86

846.9 81

846.9 79

846.9 76

846.9 73

846.9 71

847.0 68

847.0 67

847.0 63

847.0 56

847.0 49

847.0 44

847.0 41

847.0 39

847.0 39

847.0 38

847.0 40

847.0 42

847.1 41

847.1 39

847.1 38

847.1 42

847.1 45

847.1 49

847.1 55

847.1 59

847.1 62

847.1 65

847.1 68

847.1 71

847.2 71

847.2 70

847.2 73

847.2 80

847.2 88

847.2 98

847.2 102

847.2 107

847.2 113

847.2 120

847.2 129

847.2 133

847.3 138

847.3 144

847.3 151

847.3 157

847.3 161

847.3 162

847.3 163

847.3 166

847.3 172

847.3 178

847.3 180

847.3 183

847.4 189

847.4 190

847.4 193

847.4 198

847.4 203

847.4 208

847.4 212

847.4 217

847.4 221

847.4 224

847.4 228

847.4 230

847.5 232

847.5 235

847.5 240

847.5 249

847.5 257

847.5 268

847.5 278

847.5 289

847.5 298

847.5 307

847.5 317

847.5 324

847.6 328

847.6 332

847.6 337

847.6 342

847.6 343

847.6 343

847.6 338

847.6 332

847.6 326

847.6 324

847.6 320

847.6 316

847.6 307

847.7 298

847.7 290

847.7 279

847.7 271

847.7 260

847.7 245

847.7 233

847.7 223

847.7 211

847.7 201

847.7 194

847.7 188

847.8 184

847.8 179

847.8 175

847.8 172

847.8 167

847.8 163

847.8 163

847.8 162

847.8 158

847.8 152

847.8 147

847.8 143

847.9 135

847.9 132

847.9 132

847.9 127

847.9 122

847.9 115

847.9 112

847.9 111

847.9 109

847.9 107

847.9 106

847.9 101

848.0 96

848.0 93

848.0 89

848.0 84

848.0 78

848.0 74

848.0 68

848.0 66

848.0 66

848.0 66

848.0 62

848.0 61

848.1 60

848.1 60

848.1 57

848.1 55

848.1 51

848.1 47

848.1 46

848.1 46

848.1 45

848.1 46

848.1 43

848.1 43

848.2 44

848.2 47

848.2 47

848.2 49

848.2 50

848.2 51

848.2 56

848.2 58

848.2 65

848.2 72

848.2 79

848.2 83

848.3 85

848.3 90

848.3 93

848.3 98

848.3 98

848.3 100

848.3 103

848.3 110

848.3 112

848.3 115

848.3 118

848.3 120

848.4 120

848.4 120

848.4 121

848.4 122

848.4 123

848.4 124

848.4 122

848.4 125

848.4 128

848.4 130

848.4 132

848.4 131

848.5 130

848.5 132

848.5 139

848.5 144

848.5 151

848.5 160

848.5 172

848.5 185

848.5 200

848.5 217

848.5 235

848.5 253

848.6 268

848.6 280

848.6 291

848.6 306

848.6 323

848.6 339

848.6 355

848.6 370

848.6 384

848.6 398

848.6 407

848.6 418

848.7 427

848.7 428

848.7 428

848.7 426

848.7 423

848.7 421

848.7 415

848.7 408

848.7 397

848.7 391

848.7 380

848.7 369

848.8 356

848.8 344

848.8 336

848.8 328

848.8 322

848.8 316

848.8 312

848.8 306

848.8 302

848.8 295

848.8 291

848.8 282

848.9 271

848.9 261

848.9 251

848.9 245

848.9 239

848.9 237

848.9 235

848.9 230

848.9 224

848.9 218

848.9 214

848.9 209

849.0 203

849.0 197

849.0 189

849.0 181

849.0 173

849.0 168

849.0 164

849.0 161

849.0 155

849.0 150

849.0 146

849.0 147

849.1 148

849.1 150

849.1 150

849.1 149

849.1 152

849.1 152

849.1 156

849.1 161

849.1 165

849.1 169

849.1 170

849.1 171

849.1 171

849.2 172

849.2 178

849.2 189

849.2 194

849.2 203

849.2 209

849.2 217

849.2 221

849.2 224

849.2 227

849.2 234

849.2 239

849.3 244

849.3 247

849.3 252

849.3 256

849.3 261

849.3 267

849.3 276

849.3 281

849.3 287

849.3 291

849.3 296

849.3 302

849.4 309

849.4 311

849.4 312

849.4 309

849.4 310

849.4 313

849.4 314

849.4 318

849.4 326

849.4 334

849.4 347

849.4 354

849.5 367

849.5 382

849.5 399

849.5 419

849.5 442

849.5 458

849.5 482

849.5 503

849.5 527

849.5 548

849.5 573

849.5 595

849.6 618

849.6 639

849.6 664

849.6 685

849.6 709

849.6 731

849.6 750

849.6 765

849.6 777

849.6 783

849.6 788

849.6 784

849.7 777

849.7 766

849.7 751

849.7 730

849.7 715

849.7 694

849.7 674

849.7 654

849.7 634

849.7 616

849.7 599

849.7 579

849.8 559

849.8 533

849.8 514

849.8 497

849.8 483

849.8 470

849.8 454

849.8 437

849.8 426

849.8 414

849.8 401

849.8 385

849.9 374

849.9 362

849.9 355

849.9 351

849.9 347

849.9 338

849.9 332

849.9 327

849.9 318

849.9 310

849.9 302

849.9 291

850.0 281

850.0 270

850.0 258

850.0 247

850.0 239

850.0 232

850.0 228

850.0 222

850.0 218

850.0 219

850.0 219

850.0 219

850.1 220

850.1 224

850.1 225

850.1 226

850.1 232

850.1 239

850.1 244

850.1 245

850.1 245

850.1 248

850.1 249

850.1 249

850.2 251

850.2 254

850.2 257

850.2 262

850.2 266

850.2 268

850.2 268

850.2 266

850.2 266

850.2 267

850.2 264

850.2 263

850.3 261

850.3 259

850.3 255

850.3 250

850.3 242

850.3 241

850.3 242

850.3 242

850.3 244

850.3 245

850.3 247

850.3 251

850.4 256

850.4 258

850.4 264

850.4 268

850.4 267

850.4 271

850.4 276

850.4 283

850.4 289

850.4 293

850.4 299

850.4 306

850.5 312

850.5 319

850.5 325

850.5 329

850.5 333

850.5 342

850.5 349

850.5 355

850.5 361

850.5 366

850.5 370

850.5 374

850.6 376

850.6 380

850.6 380

850.6 382

850.6 384

850.6 386

850.6 386

850.6 389

850.6 389

850.6 386

850.6 384

850.6 376

850.7 374

850.7 370

850.7 365

850.7 355

850.7 346

850.7 335

850.7 327

850.7 318

850.7 311

850.7 307

850.7 298

850.7 286

850.8 278

850.8 270

850.8 260

850.8 251

850.8 245

850.8 238

850.8 233

850.8 230

850.8 223

850.8 213

850.8 205

850.8 197

850.9 188

850.9 184

850.9 179

850.9 177

850.9 173

850.9 172

850.9 168

850.9 160

850.9 150

850.9 142

850.9 136

850.9 129

851.0 122

851.0 114

851.0 110

851.0 104

851.0 96

851.0 90

851.0 83

851.0 79

851.0 76

851.0 75

851.0 73

851.0 74

851.0 71

851.1 72

851.1 74

851.1 76

851.1 75

851.1 78

851.1 82

851.1 86

851.1 86

851.1 88

851.1 89

851.1 92

851.1 99

851.2 105

851.2 113

851.2 117

851.2 121

851.2 129

851.2 134

851.2 136

851.2 136

851.2 138

851.2 141

851.2 143

851.2 146

851.3 150

851.3 153

851.3 156

851.3 161

851.3 163

851.3 166

851.3 169

851.3 173

851.3 179

851.3 186

851.3 192

851.3 198

851.4 202

851.4 205

851.4 210

851.4 215

851.4 218

851.4 221

851.4 230

851.4 235

851.4 242

851.4 252

851.4 267

851.4 282

851.5 299

851.5 316

851.5 335

851.5 353

851.5 373

851.5 400

851.5 426

851.5 447

851.5 467

851.5 494

851.5 521

851.5 542

851.6 562

851.6 585

851.6 609

851.6 632

851.6 652

851.6 669

851.6 682

851.6 693

851.6 697

851.6 703

851.6 700

851.6 696

851.7 690

851.7 677

851.7 663

851.7 651

851.7 636

851.7 617

851.7 596

851.7 580

851.7 562

851.7 544

851.7 524

851.7 506

851.8 487

851.8 470

851.8 452

851.8 437

851.8 422

851.8 406

851.8 393

851.8 382

851.8 367

851.8 353

851.8 345

851.8 341

851.9 333

851.9 325

851.9 318

851.9 315

851.9 308

851.9 299

851.9 288

851.9 276

851.9 264

851.9 251

851.9 237

851.9 225

852.0 213

852.0 205

852.0 194

852.0 183

852.0 176

852.0 169

852.0 161

852.0 156

852.0 151

852.0 147

852.0 142

852.0 138

852.1 135

852.1 138

852.1 140

852.1 142

852.1 139

852.1 140

852.1 140

852.1 140

852.1 144

852.1 151

852.1 154

852.1 159

852.2 165

852.2 168

852.2 171

852.2 173

852.2 177

852.2 179

852.2 174

852.2 173

852.2 172

852.2 170

852.2 168

852.2 165

852.3 163

852.3 161

852.3 158

852.3 156

852.3 152

852.3 151

852.3 148

852.3 142

852.3 137

852.3 131

852.3 126

852.3 123

852.4 123

852.4 124

852.4 126

852.4 125

852.4 123

852.4 120

852.4 119

852.4 121

852.4 123

852.4 126

852.4 129

852.4 132

852.5 133

852.5 139

852.5 143

852.5 149

852.5 157

852.5 163

852.5 170

852.5 175

852.5 181

852.5 188

852.5 196

852.5 205

852.6 215

852.6 221

852.6 227

852.6 231

852.6 235

852.6 242

852.6 241

852.6 244

852.6 241

852.6 239

852.6 238

852.6 235

852.7 235

852.7 234

852.7 235

852.7 233

852.7 227

852.7 219

852.7 209

852.7 204

852.7 199

852.7 193

852.7 186

852.7 179

852.8 175

852.8 173

852.8 172

852.8 168

852.8 163

852.8 159

852.8 154

852.8 149

852.8 145

852.8 141

852.8 134

852.8 126

852.9 124

852.9 123

852.9 117

852.9 107

852.9 102

852.9 98

852.9 93

852.9 86

852.9 77

852.9 69

852.9 61

852.9 58

853.0 51

853.0 48

853.0 45

853.0 42

853.0 39

853.0 35

853.0 29

853.0 28

853.0 25

853.0 25

853.0 22

853.0 20

853.1 20

853.1 21

853.1 20

853.1 20

853.1 15

853.1 12

853.1 14

853.1 13

853.1 13

853.1 16

853.1 18

853.1 23

853.2 27

853.2 32

853.2 38

853.2 41

853.2 47

853.2 52

853.2 59

853.2 69

853.2 76

853.2 83

853.2 88

853.2 93

853.3 99

853.3 106

853.3 112

853.3 117

853.3 127

853.3 134

853.3 140

853.3 144

853.3 148

853.3 154

853.3 150

853.3 153

853.4 155

853.4 158

853.4 157

853.4 155

853.4 155

853.4 157

853.4 162

853.4 170

853.4 175

853.4 177

853.4 182

853.4 194

853.5 204

853.5 218

853.5 233

853.5 250

853.5 273

853.5 296

853.5 321

853.5 345

853.5 373

853.5 403

853.5 427

853.5 451

853.6 475

853.6 498

853.6 521

853.6 548

853.6 571

853.6 589

853.6 608

853.6 619

853.6 630

853.6 639

853.6 648

853.6 649

853.6 646

853.7 647

853.7 643

853.7 635

853.7 625

853.7 612

853.7 601

853.7 587

853.7 569

853.7 549

853.7 528

853.7 510

853.7 495

853.8 482

853.8 465

853.8 452

853.8 441

853.8 428

853.8 416

853.8 402

853.8 392

853.8 383

853.8 371

853.8 358

853.8 346

853.9 335

853.9 323

853.9 311

853.9 299

853.9 291

853.9 279

853.9 266

853.9 256

853.9 245

853.9 238

853.9 229

853.9 219

854.0 208

854.0 198

854.0 189

854.0 183

854.0 176

854.0 169

854.0 163

854.0 160

854.0 155

854.0 148

854.0 150

854.0 148

854.1 149

854.1 147

854.1 145

854.1 144

854.1 146

854.1 147

854.1 145

854.1 148

854.1 149

854.1 151

854.1 151

854.1 150

854.2 152

854.2 155

854.2 159

854.2 158

854.2 161

854.2 162

854.2 164

854.2 162

854.2 164

854.2 169

854.2 171

854.2 172

854.3 171

854.3 169

854.3 168

854.3 165

854.3 166

854.3 168

854.3 167

854.3 165

854.3 161

854.3 156

854.3 151

854.3 149

854.4 147

854.4 142

854.4 138

854.4 132

854.4 129

854.4 128

854.4 128

854.4 126

854.4 124

854.4 124

854.4 126

854.4 129

854.5 132

854.5 137

854.5 144

854.5 152

854.5 158

854.5 164

854.5 173

854.5 179

854.5 186

854.5 197

854.5 211

854.5 223

854.6 230

854.6 236

854.6 241

854.6 243

854.6 248

854.6 251

854.6 255

854.6 256

854.6 255

854.6 253

854.6 250

854.6 249

854.7 245

854.7 242

854.7 234

854.7 228

854.7 221

854.7 215

854.7 209

854.7 202

854.7 196

854.7 190

854.7 185

854.7 182

854.8 179

854.8 173

854.8 166

854.8 161

854.8 155

854.8 147

854.8 140

854.8 134

854.8 130

854.8 124

854.8 120

854.8 116

854.9 111

854.9 105

854.9 98

854.9 92

854.9 86

854.9 81

854.9 75

854.9 69

854.9 63

854.9 59

854.9 52

854.9 46

855.0 42

855.0 37

855.0 34

855.0 32

855.0 29

855.0 28

855.0 26

855.0 26

855.0 26

855.0 27

855.0 33

855.0 33

855.1 35

855.1 34

855.1 34

855.1 36

855.1 37

855.1 39

855.1 40

855.1 43

855.1 49

855.1 52

855.1 55

855.1 57

855.2 63

855.2 69

855.2 74

855.2 77

855.2 78

855.2 79

855.2 78

855.2 80

855.2 84

855.2 86

855.2 85

855.2 87

855.3 85

855.3 86

855.3 90

855.3 90

855.3 93

855.3 94

855.3 94

855.3 98

855.3 101

855.3 102

855.3 105

855.3 110

855.4 115

855.4 118

855.4 122

855.4 127

855.4 131

855.4 135

855.4 140

855.4 147

855.4 154

855.4 162

855.4 170

855.4 176

855.5 183

855.5 195

855.5 206

855.5 214

855.5 222

855.5 228

855.5 235

855.5 244

855.5 255

855.5 262

855.5 269

855.5 269

855.6 273

855.6 276

855.6 279

855.6 280

855.6 280

855.6 278

855.6 279

855.6 276

855.6 273

855.6 269

855.6 262

855.6 255

855.7 253

855.7 249

855.7 244

855.7 239

855.7 233

855.7 226

855.7 219

855.7 214

855.7 207

855.7 200

855.7 194

855.7 187

855.8 180

855.8 174

855.8 171

855.8 171

855.8 167

855.8 164

855.8 162

855.8 158

855.8 156

855.8 155

855.8 152

855.8 145

855.9 142

855.9 133

855.9 130

855.9 124

855.9 118

855.9 110

855.9 106

855.9 103

855.9 101

855.9 94

855.9 88

855.9 83

856.0 78

856.0 76

856.0 71

856.0 66

856.0 63

856.0 59

856.0 54

856.0 46

856.0 41

856.0 34

856.0 26

856.0 21

856.1 16

856.1 11

856.1 7

856.1 9

856.1 10

856.1 12

856.1 12

856.1 13

856.1 15

856.1 15

856.1 16

856.1 17

856.2 18

856.2 17

856.2 20

856.2 22

856.2 24

856.2 26

856.2 32

856.2 38

856.2 43

856.2 49

856.2 52

856.2 55

856.3 56

856.3 57

856.3 56

856.3 60

856.3 59

856.3 60

856.3 59

856.3 60

856.3 60

856.3 59

856.3 61

856.3 59

856.4 60

856.4 63

856.4 64

856.4 66

856.4 70

856.4 74

856.4 75

856.4 74

856.4 76

856.4 79

856.4 83

856.4 83

856.5 84

856.5 84

856.5 87

856.5 89

856.5 94

856.5 96

856.5 96

856.5 100

856.5 104

856.5 106

856.5 106

856.5 108

856.6 110

856.6 114

856.6 114

856.6 116

856.6 120

856.6 121

856.6 121

856.6 123

856.6 126

856.6 131

856.6 129

856.6 131

856.7 133

856.7 134

856.7 133

856.7 131

856.7 128

856.7 127

856.7 124

856.7 122

856.7 119

856.7 116

856.7 114

856.7 108

856.8 102

856.8 94

856.8 90

856.8 88

856.8 86

856.8 79

856.8 76

856.8 71

856.8 67

856.8 63

856.8 57

856.8 55

856.9 52

856.9 50

856.9 46

856.9 42

856.9 38

856.9 34

856.9 31

856.9 26

856.9 23

856.9 20

856.9 18

856.9 16

857.0 13

857.0 11

857.0 9

857.0 5

857.0 0

857.0 -3

857.0 -6

857.0 -8

857.0 -10

857.0 -15

857.0 -17

857.0 -21

857.1 -24

857.1 -26

857.1 -25

857.1 -24

857.1 -22

857.1 -20

857.1 -17

857.1 -15

857.1 -9

857.1 -6

857.1 -4

857.1 1

857.2 6

857.2 13

857.2 20

857.2 25

857.2 29

857.2 35

857.2 42

857.2 47

857.2 53

857.2 57

857.2 64

857.2 69

857.3 76

857.3 80

857.3 85

857.3 87

857.3 90

857.3 90

857.3 89

857.3 87

857.3 86

857.3 85

857.3 87

857.3 87

857.4 89

857.4 91

857.4 97

857.4 101

857.4 105

857.4 105

857.4 106

857.4 109

857.4 113

857.4 117

857.4 125

857.4 134

857.5 145

857.5 160

857.5 174

857.5 185

857.5 198

857.5 209

857.5 223

857.5 238

857.5 254

857.5 271

857.5 290

857.5 303

857.6 318

857.6 333

857.6 347

857.6 361

857.6 373

857.6 380

857.6 389

857.6 394

857.6 399

857.6 405

857.6 409

857.6 411

857.7 413

857.7 409

857.7 403

857.7 398

857.7 392

857.7 378

857.7 366

857.7 353

857.7 340

857.7 325

857.7 314

857.7 307

857.8 300

857.8 288

857.8 277

857.8 265

857.8 253

857.8 242

857.8 233

857.8 223

857.8 218

857.8 210

857.8 204

857.8 196

857.9 189

857.9 182

857.9 177

857.9 173

857.9 167

857.9 161

857.9 152

857.9 145

857.9 140

857.9 131

857.9 125

857.9 119

858.0 110

858.0 102

858.0 93

858.0 86

858.0 79

858.0 75

858.0 71

858.0 66

858.0 63

858.0 58

858.0 57

858.0 58

858.1 61

858.1 62

858.1 60

858.1 58

858.1 60

858.1 61

858.1 65

858.1 68

858.1 69

858.1 70

858.1 73

858.1 74

858.2 76

858.2 76

858.2 78

858.2 78

858.2 78

858.2 78

858.2 78

858.2 76

858.2 74

858.2 74

858.2 74

858.2 74

858.3 72

858.3 70

858.3 70

858.3 70

858.3 68

858.3 66

858.3 65

858.3 63

858.3 60

858.3 58

858.3 57

858.3 54

858.4 53

858.4 50

858.4 46

858.4 42

858.4 41

858.4 41

858.4 44

858.4 45

858.4 45

858.4 47

858.4 47

858.4 50

858.5 56

858.5 59

858.5 62

858.5 65

858.5 70

858.5 76

858.5 82

858.5 91

858.5 96

858.5 104

858.5 112

858.5 123

858.6 130

858.6 135

858.6 141

858.6 150

858.6 157

858.6 160

858.6 164

858.6 168

858.6 169

858.6 168

858.6 170

858.6 171

858.7 172

858.7 173

858.7 176

858.7 177

858.7 178

858.7 178

858.7 179

858.7 179

858.7 179

858.7 173

858.7 169

858.7 166

858.8 161

858.8 157

858.8 152

858.8 144

858.8 136

858.8 129

858.8 124

858.8 122

858.8 119

858.8 114

858.8 110

858.8 108

858.9 103

858.9 97

858.9 89

858.9 84

858.9 79

858.9 74

858.9 68

858.9 60

858.9 54

858.9 48

858.9 40

858.9 34

859.0 30

859.0 27

859.0 24

859.0 24

859.0 24

859.0 21

859.0 20

859.0 18

859.0 14

859.0 9

859.0 6

859.0 3

859.1 1

859.1 -1

859.1 -0

859.1 -2

859.1 -2

859.1 -2

859.1 -1

859.1 3

859.1 10

859.1 17

859.1 20

859.1 25

859.2 32

859.2 35

859.2 40

859.2 45

859.2 47

859.2 53

859.2 55

859.2 60

859.2 61

859.2 63

859.2 67

859.2 70

859.3 71

859.3 74

859.3 79

859.3 85

859.3 88

859.3 91

859.3 91

859.3 94

859.3 97

859.3 98

859.3 99

859.3 103

859.4 108

859.4 112

859.4 114

859.4 117

859.4 119

859.4 121

859.4 122

859.4 125

859.4 129

859.4 135

859.4 140

859.4 142

859.5 147

859.5 152

859.5 157

859.5 161

859.5 165

859.5 166

859.5 165

859.5 168

859.5 171

859.5 173

859.5 175

859.5 178

859.6 181

859.6 183

859.6 184

859.6 184

859.6 182

859.6 181

859.6 177

859.6 176

859.6 176

859.6 178

859.6 179

859.6 179

859.7 180

859.7 176

859.7 172

859.7 170

859.7 169

859.7 164

859.7 160

859.7 155

859.7 154

859.7 153

859.7 150

859.7 147

859.8 147

859.8 142

859.8 144

859.8 144

859.8 142

859.8 138

859.8 134

859.8 130

859.8 125

859.8 122

859.8 116

859.8 111

859.9 103

859.9 97

859.9 92

859.9 86

859.9 80

859.9 72

859.9 65

859.9 60

859.9 55

859.9 50

859.9 45

859.9 44

860.0 40

860.0 33

860.0 27

860.0 22

860.0 19

860.0 15

860.0 13

860.0 8

860.0 6

860.0 4

860.0 4

860.0 1

860.1 0

860.1 2

860.1 7

860.1 9

860.1 12

860.1 12

860.1 12

860.1 10

860.1 10

860.1 9

860.1 6

860.1 6

860.2 5

860.2 9

860.2 11

860.2 18

860.2 21

860.2 25

860.2 26

860.2 30

860.2 34

860.2 38

860.2 42

860.2 46

860.3 48

860.3 49

860.3 51

860.3 53

860.3 55

860.3 59

860.3 59

860.3 62

860.3 64

860.3 64

860.3 66

860.3 67

860.4 66

860.4 66

860.4 66

860.4 66

860.4 66

860.4 62

860.4 60

860.4 62

860.4 63

860.4 63

860.4 68

860.4 69

860.5 71

860.5 75

860.5 75

860.5 79

860.5 82

860.5 82

860.5 80

860.5 79

860.5 79

860.5 80

860.5 80

860.5 83

860.6 86

860.6 87

860.6 88

860.6 90

860.6 96

860.6 99

860.6 98

860.6 99

860.6 97

860.6 98

860.6 96

860.6 92

860.7 92

860.7 89

860.7 86

860.7 84

860.7 85

860.7 82

860.7 79

860.7 78

860.7 78

860.7 76

860.7 74

860.7 74

860.8 72

860.8 68

860.8 65

860.8 61

860.8 57

860.8 54

860.8 51

860.8 46

860.8 42

860.8 40

860.8 37

860.8 34

860.9 36

860.9 36

860.9 34

860.9 33

860.9 32

860.9 30

860.9 27

860.9 20

860.9 13

860.9 9

860.9 6

860.9 4

861.0 -1

861.0 -3

861.0 -5

861.0 -10

861.0 -13

861.0 -16

861.0 -20

861.0 -25

861.0 -29

861.0 -32

861.0 -35

861.0 -33

861.1 -30

861.1 -29

861.1 -28

861.1 -27

861.1 -27

861.1 -25

861.1 -22

861.1 -18

861.1 -13

861.1 -11

861.1 -9

861.1 -4

861.2 2

861.2 10

861.2 19

861.2 27

861.2 35

861.2 44

861.2 48

861.2 55

861.2 60

861.2 65

861.2 72

861.2 79

861.3 85

861.3 90

861.3 95

861.3 100

861.3 105

861.3 107

861.3 112

861.3 117

861.3 118

861.3 119

861.3 121

861.3 129

861.4 133

861.4 138

861.4 138

861.4 142

861.4 146

861.4 150

861.4 156

861.4 165

861.4 169

861.4 176

861.4 181

861.4 187

861.5 192

861.5 198

861.5 206

861.5 210

861.5 215

861.5 218

861.5 220

861.5 223

861.5 222

861.5 222

861.5 221

861.5 220

861.6 221

861.6 217

861.6 213

861.6 209

861.6 202

861.6 199

861.6 191

861.6 185

861.6 180

861.6 176

861.6 169

861.6 162

861.7 156

861.7 150

861.7 143

861.7 140

861.7 136

861.7 131

861.7 126

861.7 122

861.7 120

861.7 116

861.7 108

861.7 103

861.8 97

861.8 91

861.8 85

861.8 82

861.8 79

861.8 74

861.8 69

861.8 64

861.8 60

861.8 58

861.8 53

861.8 51

861.9 50

861.9 46

861.9 45

861.9 40

861.9 36

861.9 31

861.9 25

861.9 23

861.9 17

861.9 16

861.9 14

862.0 13

862.0 9

862.0 4

862.0 0

862.0 -1

862.0 -1

862.0 -3

862.0 -8

862.0 -12

862.0 -13

862.0 -13

862.0 -16

862.1 -18

862.1 -18

862.1 -17

862.1 -18

862.1 -17

862.1 -17

862.1 -17

862.1 -17

862.1 -14

862.1 -11

862.1 -5

862.1 -0

862.2 5

862.2 7

862.2 13

862.2 17

862.2 22

862.2 29

862.2 33

862.2 35

862.2 40

862.2 45

862.2 51

862.2 56

862.3 63

862.3 70

862.3 76

862.3 79

862.3 85

862.3 87

862.3 89

862.3 92

862.3 94

862.3 94

862.3 97

862.3 101

862.4 106

862.4 110

862.4 113

862.4 115

862.4 113

862.4 111

862.4 112

862.4 112

862.4 116

862.4 121

862.4 123

862.4 125

862.5 129

862.5 129

862.5 128

862.5 130

862.5 132

862.5 136

862.5 137

862.5 138

862.5 138

862.5 139

862.5 141

862.5 139

862.6 140

862.6 140

862.6 139

862.6 137

862.6 131

862.6 127

862.6 121

862.6 114

862.6 111

862.6 111

862.6 108

862.6 108

862.7 105

862.7 100

862.7 97

862.7 93

862.7 86

862.7 82

862.7 77

862.7 75

862.7 73

862.7 73

862.7 69

862.7 65

862.8 63

862.8 59

862.8 55

862.8 50

862.8 45

862.8 43

862.8 40

862.8 40

862.8 37

862.8 33

862.8 30

862.8 28

862.9 27

862.9 22

862.9 19

862.9 15

862.9 10

862.9 5

862.9 1

862.9 -2

862.9 -6

862.9 -6

862.9 -7

862.9 -8

863.0 -13

863.0 -17

863.0 -23

863.0 -27

863.0 -27

863.0 -29

863.0 -31

863.0 -30

863.0 -28

863.0 -28

863.0 -28

863.0 -26

863.1 -25

863.1 -25

863.1 -26

863.1 -25

863.1 -23

863.1 -21

863.1 -20

863.1 -17

863.1 -14

863.1 -11

863.1 -8

863.1 -5

863.2 1

863.2 7

863.2 12

863.2 17

863.2 24

863.2 29

863.2 34

863.2 40

863.2 48

863.2 56

863.2 64

863.2 70

863.3 78

863.3 87

863.3 94

863.3 100

863.3 108

863.3 116

863.3 124

863.3 129

863.3 137

863.3 143

863.3 147

863.3 149

863.4 155

863.4 159

863.4 165

863.4 170

863.4 176

863.4 183

863.4 186

863.4 192

863.4 196

863.4 199

863.4 202

863.4 205

863.5 212

863.5 216

863.5 222

863.5 226

863.5 232

863.5 236

863.5 239

863.5 241

863.5 241

863.5 244

863.5 246

863.5 250

863.6 249

863.6 247

863.6 247

863.6 247

863.6 241

863.6 236

863.6 231

863.6 224

863.6 217

863.6 209

863.6 202

863.6 191

863.7 185

863.7 180

863.7 174

863.7 168

863.7 165

863.7 159

863.7 150

863.7 145

863.7 139

863.7 136

863.7 127

863.7 118

863.8 115

863.8 114

863.8 113

863.8 109

863.8 109

863.8 105

863.8 105

863.8 102

863.8 100

863.8 94

863.8 92

863.8 91

863.9 89

863.9 85

863.9 79

863.9 71

863.9 68

863.9 64

863.9 56

863.9 51

863.9 46

863.9 41

863.9 34

863.9 29

864.0 25

864.0 20

864.0 17

864.0 16

864.0 14

864.0 13

864.0 9

864.0 5

864.0 3

864.0 2

864.0 -2

864.0 -2

864.1 -6

864.1 -6

864.1 -6

864.1 -5

864.1 -1

864.1 0

864.1 -1

864.1 -2

864.1 1

864.1 2

864.1 1

864.1 2

864.2 5

864.2 7

864.2 8

864.2 10

864.2 14

864.2 17

864.2 21

864.2 24

864.2 27

864.2 35

864.2 40

864.2 44

864.3 51

864.3 58

864.3 66

864.3 74

864.3 81

864.3 88

864.3 92

864.3 93

864.3 97

864.3 101

864.3 106

864.3 110

864.4 116

864.4 122

864.4 122

864.4 126

864.4 129

864.4 133

864.4 134

864.4 131

864.4 128

864.4 131

864.4 133

864.4 133

864.5 133

864.5 133

864.5 135

864.5 136

864.5 137

864.5 141

864.5 143

864.5 142

864.5 143

864.5 144

864.5 143

864.6 143

864.6 141

864.6 143

864.6 146

864.6 145

864.6 146

864.6 143

864.6 138

864.6 131

864.6 128

864.6 123

864.6 119

864.7 115

864.7 113

864.7 111

864.7 105

864.7 102

864.7 97

864.7 90

864.7 86

864.7 80

864.7 74

864.7 71

864.7 68

864.8 68

864.8 65

864.8 62

864.8 58

864.8 54

864.8 54

864.8 54

864.8 53

864.8 50

864.8 48

864.8 46

864.8 44

864.9 43

864.9 39

864.9 37

864.9 34

864.9 30

864.9 26

864.9 21

864.9 17

864.9 9

864.9 5

864.9 1

864.9 -4

865.0 -8

865.0 -10

865.0 -12

865.0 -14

865.0 -18

865.0 -20

865.0 -21

865.0 -25

865.0 -26

865.0 -22

865.0 -21

865.0 -21

865.1 -19

865.1 -22

865.1 -23

865.1 -23

865.1 -24

865.1 -25

865.1 -21

865.1 -19

865.1 -18

865.1 -16

865.1 -12

865.1 -9

865.2 -7

865.2 -7

865.2 -6

865.2 -7

865.2 0

865.2 8

865.2 16

865.2 27

865.2 41

865.2 53

865.2 67

865.2 77

865.3 89

865.3 102

865.3 117

865.3 131

865.3 144

865.3 155

865.3 167

865.3 177

865.3 184

865.3 194

865.3 205

865.3 213

865.4 216

865.4 222

865.4 227

865.4 229

865.4 234

865.4 238

865.4 240

865.4 244

865.4 251

865.4 262

865.4 275

865.4 290

865.5 306

865.5 322

865.5 340

865.5 362

865.5 386

865.5 410

865.5 438

865.5 462

865.5 490

865.5 522

865.5 555

865.5 586

865.6 613

865.6 638

865.6 666

865.6 690

865.6 709

865.6 722

865.6 732

865.6 736

865.6 738

865.6 738

865.6 737

865.6 735

865.7 728

865.7 715

865.7 698

865.7 683

865.7 662

865.7 639

865.7 616

865.7 592

865.7 568

865.7 547

865.7 528

865.7 510

865.8 489

865.8 468

865.8 446

865.8 426

865.8 406

865.8 387

865.8 367

865.8 347

865.8 331

865.8 319

865.8 312

865.8 303

865.9 292

865.9 281

865.9 269

865.9 260

865.9 250

865.9 243

865.9 234

865.9 223

865.9 217

865.9 210

865.9 204

865.9 200

866.0 197

866.0 190

866.0 186

866.0 178

866.0 176

866.0 174

866.0 173

866.0 169

866.0 170

866.0 168

866.0 167

866.0 166

866.1 165

866.1 162

866.1 163

866.1 161

866.1 160

866.1 164

866.1 164

866.1 164

866.1 165

866.1 170

866.1 175

866.1 177

866.2 184

866.2 185

866.2 188

866.2 189

866.2 191

866.2 194

866.2 195

866.2 196

866.2 194

866.2 194

866.2 197

866.2 197

866.3 199

866.3 203

866.3 206

866.3 205

866.3 208

866.3 209

866.3 211

866.3 208

866.3 204

866.3 199

866.3 198

866.4 189

866.4 183

866.4 178

866.4 175

866.4 174

866.4 174

866.4 174

866.4 174

866.4 174

866.4 176

866.4 178

866.4 183

866.5 186

866.5 191

866.5 194

866.5 202

866.5 205

866.5 208

866.5 209

866.5 214

866.5 219

866.5 223

866.5 232

866.5 246

866.6 258

866.6 272

866.6 282

866.6 290

866.6 294

866.6 299

866.6 303

866.6 304

866.6 304

866.6 299

866.6 298

866.6 292

866.7 288

866.7 283

866.7 275

866.7 273

866.7 266

866.7 259

866.7 252

866.7 244

866.7 236

866.7 226

866.7 216

866.7 210

866.8 202

866.8 197

866.8 190

866.8 184

866.8 175

866.8 168

866.8 156

866.8 145

866.8 137

866.8 131

866.8 125

866.8 121

866.9 120

866.9 118

866.9 113

866.9 107

866.9 100

866.9 92

866.9 84

866.9 79

866.9 74

866.9 67

866.9 63

866.9 58

867.0 55

867.0 47

867.0 44

867.0 41

867.0 37

867.0 36

867.0 34

867.0 34

867.0 35

867.0 34

867.0 35

867.0 37

867.1 40

867.1 44

867.1 49

867.1 55

867.1 58

867.1 61

867.1 65

867.1 68

867.1 69

867.1 71

867.1 73

867.1 76

867.2 77

867.2 81

867.2 84

867.2 87

867.2 88

867.2 87

867.2 92

867.2 93

867.2 94

867.2 99

867.2 106

867.2 108

867.3 111

867.3 113

867.3 115

867.3 118

867.3 120

867.3 121

867.3 122

867.3 127

867.3 131

867.3 135

867.3 140

867.3 147

867.4 152

867.4 158

867.4 163

867.4 169

867.4 177

867.4 184

867.4 191

867.4 200

867.4 209

867.4 217

867.4 229

867.4 241

867.5 250

867.5 264

867.5 282

867.5 300

867.5 318

867.5 341

867.5 364

867.5 390

867.5 423

867.5 456

867.5 487

867.5 518

867.6 544

867.6 570

867.6 598

867.6 623

867.6 642

867.6 657

867.6 670

867.6 682

867.6 690

867.6 698

867.6 701

867.6 702

867.7 700

867.7 698

867.7 692

867.7 684

867.7 674

867.7 662

867.7 651

867.7 638

867.7 623

867.7 607

867.7 595

867.7 579

867.8 561

867.8 543

867.8 524

867.8 510

867.8 495

867.8 480

867.8 467

867.8 458

867.8 449

867.8 441

867.8 435

867.8 422

867.9 409

867.9 393

867.9 378

867.9 366

867.9 352

867.9 339

867.9 324

867.9 312

867.9 298

867.9 283

867.9 268

868.0 255

868.0 246

868.0 236

868.0 228

868.0 221

868.0 211

868.0 201

868.0 195

868.0 189

868.0 185

868.0 182

868.0 179

868.1 178

868.1 181

868.1 179

868.1 181

868.1 183

868.1 184

868.1 188

868.1 190

868.1 195

868.1 196

868.1 199

868.1 201

868.2 203

868.2 202

868.2 203

868.2 209

868.2 210

868.2 213

868.2 220

868.2 225

868.2 229

868.2 230

868.2 228

868.2 225

868.3 223

868.3 220

868.3 215

868.3 211

868.3 205

868.3 199

868.3 193

868.3 189

868.3 181

868.3 177

868.3 170

868.3 164

868.4 159

868.4 153

868.4 151

868.4 149

868.4 144

868.4 139

868.4 136

868.4 136

868.4 137

868.4 133

868.4 133

868.4 133

868.5 136

868.5 140

868.5 146

868.5 156

868.5 171

868.5 181

868.5 192

868.5 205

868.5 219

868.5 231

868.5 241

868.5 250

868.6 265

868.6 276

868.6 286

868.6 298

868.6 310

868.6 320

868.6 330

868.6 335

868.6 340

868.6 343

868.6 343

868.6 342

868.7 337

868.7 332

868.7 327

868.7 322

868.7 316

868.7 309

868.7 301

868.7 296

868.7 289

868.7 276

868.7 264

868.7 253

868.8 245

868.8 235

868.8 226

868.8 218

868.8 209

868.8 202

868.8 189

868.8 175

868.8 166

868.8 156

868.8 149

868.8 139

868.9 132

868.9 127

868.9 123

868.9 117

868.9 112

868.9 105

868.9 98

868.9 91

868.9 88

868.9 83

868.9 79

868.9 76

869.0 71

869.0 63

869.0 61

869.0 59

869.0 60

869.0 61

869.0 60

869.0 61

869.0 61

869.0 61

869.0 62

869.0 62

869.1 65

869.1 69

869.1 71

869.1 73

869.1 74

869.1 75

869.1 76

869.1 77

869.1 78

869.1 84

869.1 88

869.1 94

869.2 100

869.2 103

869.2 108

869.2 113

869.2 117

869.2 120

869.2 120

869.2 125

869.2 131

869.2 136

869.2 137

869.3 137

869.3 137

869.3 138

869.3 140

869.3 146

869.3 155

869.3 160

869.3 167

869.3 173

869.3 179

869.3 187

869.3 194

869.4 198

869.4 207

869.4 212

869.4 220

869.4 230

869.4 237

869.4 243

869.4 250

869.4 260

869.4 268

869.4 275

869.4 286

869.5 293

869.5 304

869.5 317

869.5 329

869.5 337

869.5 347

869.5 356

869.5 365

869.5 374

869.5 382

869.5 392

869.5 398

869.6 400

869.6 400

869.6 402

869.6 409

869.6 415

869.6 421

869.6 425

869.6 425

869.6 423

869.6 422

869.6 420

869.6 414

869.7 408

869.7 401

869.7 390

869.7 382

869.7 371

869.7 360

869.7 345

869.7 329

869.7 317

869.7 307

869.7 293

869.7 281

869.8 269

869.8 260

869.8 251

869.8 247

869.8 241

869.8 233

869.8 225

869.8 217

869.8 211

869.8 206

869.8 198

869.8 190

869.9 184

869.9 176

869.9 168

869.9 161

869.9 157

869.9 157

869.9 151

869.9 148

869.9 143

869.9 140

869.9 135

869.9 131

870.0 125

870.0 117

870.0 111

870.0 104

870.0 97

870.0 92

870.0 84

870.0 77

870.0 73

870.0 70

870.0 67

870.0 64

870.1 59

870.1 58

870.1 56

870.1 56

870.1 57

870.1 57

870.1 53

870.1 49

870.1 47

870.1 44

870.1 43

870.1 46

870.2 46

870.2 47

870.2 47

870.2 45

870.2 46

870.2 46

870.2 46

870.2 47

870.2 48

870.2 52

870.2 53

870.2 53

870.3 52

870.3 52

870.3 52

870.3 54

870.3 57

870.3 60

870.3 63

870.3 63

870.3 64

870.3 70

870.3 71

870.3 74

870.4 78

870.4 83

870.4 86

870.4 92

870.4 93

870.4 93

870.4 96

870.4 96

870.4 96

870.4 100

870.4 105

870.5 111

870.5 113

870.5 120

870.5 121

870.5 126

870.5 130

870.5 132

870.5 134

870.5 136

870.5 139

870.5 143

870.5 149

870.6 152

870.6 153

870.6 157

870.6 159

870.6 162

870.6 166

870.6 171

870.6 174

870.6 179

870.6 182

870.6 184

870.6 187

870.7 188

870.7 186

870.7 186

870.7 182

870.7 178

870.7 172

870.7 167

870.7 159

870.7 153

870.7 149

870.7 143

870.7 139

870.8 135

870.8 131

870.8 126

870.8 120

870.8 116

870.8 112

870.8 106

870.8 99

870.8 91

870.8 85

870.8 79

870.8 74

870.9 70

870.9 66

870.9 60

870.9 54

870.9 52

870.9 49

870.9 45

870.9 44

870.9 41

870.9 40

870.9 40

870.9 35

871.0 29

871.0 26

871.0 21

871.0 16

871.0 7

871.0 1

871.0 -1

871.0 -4

871.0 -8

871.0 -9

871.0 -9

871.0 -10

871.1 -10

871.1 -9

871.1 -12

871.1 -13

871.1 -11

871.1 -9

871.1 -11

871.1 -10

871.1 -10

871.1 -6

871.1 -1

871.1 3

871.2 6

871.2 12

871.2 17

871.2 19

871.2 25

871.2 29

871.2 34

871.2 38

871.2 42

871.2 50

871.2 60

871.2 66

871.3 71

871.3 75

871.3 79

871.3 84

871.3 86

871.3 88

871.3 93

871.3 99

871.3 104

871.3 109

871.3 116

871.3 121

871.4 126

871.4 132

871.4 138

871.4 138

871.4 141

871.4 146

871.4 150

871.4 155

871.4 160

871.4 167

871.4 175

871.4 185

871.5 192

871.5 195

871.5 202

871.5 210

871.5 219

871.5 223

871.5 229

871.5 233

871.5 239

871.5 244

871.5 249

871.6 255

871.6 257

871.6 256

871.6 257

871.6 256

871.6 255

871.6 253

871.6 245

871.6 240

871.6 239

871.6 233

871.6 228

871.7 225

871.7 217

871.7 211

871.7 206

871.7 196

871.7 188

871.7 179

871.7 174

871.7 164

871.7 157

871.7 152

871.7 148

871.8 142

871.8 140

871.8 135

871.8 132

871.8 131

871.8 131

871.8 128

871.8 127

871.8 122

871.8 121

871.8 121

871.8 120

871.9 119

871.9 120

871.9 121

871.9 119

871.9 119

871.9 116

871.9 111

871.9 108

871.9 101

871.9 95

871.9 93

871.9 91

872.0 85

872.0 79

872.0 73

872.0 67

872.0 63

872.0 54

872.0 49

872.0 45

872.0 39

872.0 33

872.0 32

872.0 28

872.1 24

872.1 21

872.1 19

872.1 18

872.1 16

872.1 15

872.1 18

872.1 18

872.1 18

872.1 22

872.1 23

872.1 24

872.2 26

872.2 32

872.2 35

872.2 39

872.2 41

872.2 43

872.2 44

872.2 46

872.2 47

872.2 50

872.2 51

872.2 54

872.3 56

872.3 58

872.3 59

872.3 61

872.3 64

872.3 68

872.3 71

872.3 73

872.3 76

872.3 76

872.3 78

872.3 83

872.4 86

872.4 86

872.4 88

872.4 90

872.4 96

872.4 101

872.4 103

872.4 109

872.4 110

872.4 112

872.4 112

872.4 116

872.5 116

872.5 117

872.5 122

872.5 125

872.5 122

872.5 120

872.5 118

872.5 121

872.5 119

872.5 120

872.5 120

872.6 118

872.6 115

872.6 112

872.6 109

872.6 107

872.6 104

872.6 98

872.6 97

872.6 92

872.6 87

872.6 82

872.6 79

872.7 76

872.7 73

872.7 74

872.7 69

872.7 67

872.7 66

872.7 66

872.7 68

872.7 71

872.7 71

872.7 71

872.7 72

872.8 75

872.8 78

872.8 81

872.8 80

872.8 80

872.8 81

872.8 79

872.8 79

872.8 79

872.8 80

872.8 81

872.8 76

872.9 73

872.9 71

872.9 66

872.9 64

872.9 60

872.9 57

872.9 51

872.9 45

872.9 40

872.9 39

872.9 31

872.9 26

873.0 22

873.0 20

873.0 15

873.0 13

873.0 11

873.0 7

873.0 7

873.0 7

873.0 8

873.0 7

873.0 6

873.0 3

873.1 2

873.1 2

873.1 2

873.1 2

873.1 1

873.1 -1

873.1 -1

873.1 1

873.1 1

873.1 4

873.1 7

873.1 11

873.2 15

873.2 16

873.2 20

873.2 27

873.2 33

873.2 38

873.2 41

873.2 45

873.2 48

873.2 51

873.2 56

873.2 58

873.3 63

873.3 67

873.3 72

873.3 77

873.3 80

873.3 82

873.3 85

873.3 91

873.3 98

873.3 105

873.3 110

873.3 118

873.4 126

873.4 136

873.4 147

873.4 162

873.4 177

873.4 195

873.4 215

873.4 236

873.4 255

873.4 272

873.4 294

873.5 318

873.5 337

873.5 357

873.5 377

873.5 395

873.5 417

873.5 436

873.5 451

873.5 464

873.5 476

873.5 485

873.5 493

873.6 502

873.6 509

873.6 513

873.6 516

873.6 514

873.6 512

873.6 509

873.6 505

873.6 497

873.6 489

873.6 479

873.6 471

873.7 459

873.7 446

873.7 435

873.7 424

873.7 414

873.7 403

873.7 396

873.7 387

873.7 380

873.7 366

873.7 352

873.7 335

873.8 321

873.8 311

873.8 299

873.8 288

873.8 278

873.8 270

873.8 263

873.8 256

873.8 248

873.8 242

873.8 235

873.8 229

873.9 221

873.9 216

873.9 211

873.9 206

873.9 199

873.9 194

873.9 189

873.9 183

873.9 174

873.9 166

873.9 154

873.9 145

874.0 139

874.0 134

874.0 127

874.0 120

874.0 117

874.0 114

874.0 108

874.0 102

874.0 98

874.0 93

874.0 85

874.0 80

874.1 81

874.1 80

874.1 79

874.1 78

874.1 76

874.1 79

874.1 77

874.1 81

874.1 83

874.1 86

874.1 87

874.1 88

874.2 86

874.2 89

874.2 91

874.2 95

874.2 96

874.2 96

874.2 93

874.2 90

874.2 89

874.2 89

874.2 86

874.2 84

874.3 82

874.3 83

874.3 82

874.3 81

874.3 83

874.3 84

874.3 85

874.3 85

874.3 85

874.3 86

874.3 89

874.4 92

874.4 97

874.4 104

874.4 108

874.4 110

874.4 112

874.4 115

874.4 123

874.4 131

874.4 139

874.4 149

874.4 157

874.5 165

874.5 170

874.5 177

874.5 180

874.5 187

874.5 189

874.5 193

874.5 196

874.5 198

874.5 199

874.5 202

874.5 205

874.6 207

874.6 204

874.6 205

874.6 206

874.6 208

874.6 209

874.6 211

874.6 210

874.6 207

874.6 205

874.6 201

874.6 195

874.7 190

874.7 188

874.7 183

874.7 182

874.7 181

874.7 178

874.7 172

874.7 169

874.7 166

874.7 165

874.7 160

874.7 156

874.8 152

874.8 149

874.8 143

874.8 136

874.8 129

874.8 124

874.8 121

874.8 113

874.8 108

874.8 102

874.8 95

874.8 87

874.9 83

874.9 79

874.9 74

874.9 69

874.9 66

874.9 62

874.9 57

874.9 50

874.9 42

874.9 38

874.9 33

874.9 29

875.0 22

875.0 17

875.0 18

875.0 17

875.0 15

875.0 15

875.0 11

875.0 6

875.0 1

875.0 -1

875.0 -3

875.0 -4

875.1 -2

875.1 0

875.1 4

875.1 4

875.1 3

875.1 5

875.1 7

875.1 9

875.1 11

875.1 13

875.1 15

875.1 19

875.2 19

875.2 20

875.2 23

875.2 25

875.2 27

875.2 31

875.2 35

875.2 40

875.2 44

875.2 47

875.2 52

875.3 57

875.3 61

875.3 65

875.3 68

875.3 71

875.3 74

875.3 74

875.3 76

875.3 77

875.3 77

875.3 79

875.3 81

875.4 85

875.4 88

875.4 94

875.4 101

875.4 104

875.4 110

875.4 113

875.4 120

875.4 128

875.4 133

875.4 138

875.4 140

875.5 145

875.5 146

875.5 149

875.5 152

875.5 157

875.5 158

875.5 162

875.5 165

875.5 164

875.5 168

875.5 172

875.5 173

875.6 172

875.6 172

875.6 172

875.6 173

875.6 171

875.6 168

875.6 163

875.6 161

875.6 156

875.6 153

875.6 150

875.6 145

875.7 142

875.7 136

875.7 134

875.7 134

875.7 133

875.7 131

875.7 129

875.7 130

875.7 128

875.7 128

875.7 126

875.7 123

875.8 119

875.8 115

875.8 114

875.8 109

875.8 106

875.8 102

875.8 96

875.8 90

875.8 86

875.8 81

875.8 77

875.8 75

875.9 70

875.9 66

875.9 60

875.9 56

875.9 50

875.9 47

875.9 41

875.9 35

875.9 29

875.9 22

875.9 14

875.9 9

876.0 3

876.0 -2

876.0 -4

876.0 -6

876.0 -7

876.0 -10

876.0 -13

876.0 -15

876.0 -13

876.0 -13

876.0 -15

876.1 -17

876.1 -19

876.1 -19

876.1 -21

876.1 -21

876.1 -21

876.1 -22

876.1 -20

876.1 -16

876.1 -14

876.1 -11

876.1 -8

876.2 -7

876.2 -8

876.2 -5

876.2 -1

876.2 5

876.2 9

876.2 13

876.2 19

876.2 25

876.2 27

876.2 28

876.2 30

876.3 31

876.3 33

876.3 35

876.3 36

876.3 39

876.3 39

876.3 39

876.3 37

876.3 37

876.3 38

876.3 37

876.3 36

876.4 34

876.4 33

876.4 30

876.4 28

876.4 28

876.4 25

876.4 27

876.4 27

876.4 29

876.4 30

876.4 35

876.4 38

876.5 40

876.5 42

876.5 43

876.5 47

876.5 53

876.5 60

876.5 66

876.5 70

876.5 74

876.5 73

876.5 70

876.5 68

876.6 68

876.6 67

876.6 65

876.6 63

876.6 61

876.6 60

876.6 60

876.6 61

876.6 60

876.6 57

876.6 55

876.6 55

876.7 53

876.7 49

876.7 46

876.7 40

876.7 36

876.7 33

876.7 32

876.7 32

876.7 33

876.7 30

876.7 31

876.7 32

876.8 36

876.8 37

876.8 36

876.8 36

876.8 36

876.8 35

876.8 34

876.8 36

876.8 33

876.8 30

876.8 28

876.9 23

876.9 21

876.9 18

876.9 14

876.9 11

876.9 8

876.9 5

876.9 1

876.9 -3

876.9 -6

876.9 -12

876.9 -17

877.0 -19

877.0 -20

877.0 -25

877.0 -32

877.0 -40

877.0 -44

877.0 -45

877.0 -47

877.0 -50

877.0 -54

877.0 -56

877.0 -58

877.1 -57

877.1 -55

877.1 -52

877.1 -50

877.1 -48

877.1 -45

877.1 -40

877.1 -37

877.1 -33

877.1 -27

877.1 -20

877.1 -15

877.2 -7

877.2 -0

877.2 3

877.2 8

877.2 12

877.2 17

877.2 23

877.2 28

877.2 32

877.2 35

877.2 37

877.2 42

877.3 46

877.3 51

877.3 54

877.3 55

877.3 56

877.3 58

877.3 58

877.3 61

877.3 64

877.3 63

877.3 63

877.3 64

877.4 69

877.4 75

877.4 80

877.4 82

877.4 85

877.4 91

877.4 97

877.4 104

877.4 113

877.4 120

877.4 129

877.4 141

877.5 148

877.5 156

877.5 160

877.5 162

877.5 164

877.5 168

877.5 172

877.5 175

877.5 178

877.5 179

877.5 179

877.6 180

877.6 180

877.6 182

877.6 178

877.6 174

877.6 170

877.6 167

877.6 164

877.6 160

877.6 154

877.6 152

877.6 147

877.7 141

877.7 138

877.7 136

877.7 134

877.7 129

877.7 124

877.7 117

877.7 115

877.7 114

877.7 111

877.7 109

877.7 108

877.8 106

877.8 106

877.8 100

877.8 92

877.8 85

877.8 79

877.8 75

877.8 69

877.8 63

877.8 59

877.8 55

877.8 50

877.9 46

877.9 42

877.9 36

877.9 29

877.9 23

877.9 16

877.9 15

877.9 14

877.9 15

877.9 15

877.9 13

877.9 12

878.0 12

878.0 9

878.0 7

878.0 6

878.0 2

878.0 1

878.0 -1

878.0 -4

878.0 -8

878.0 -7

878.0 -7

878.0 -7

878.1 -6

878.1 -6

878.1 -4

878.1 -4

878.1 -8

878.1 -8

878.1 -7

878.1 -3

878.1 -3

878.1 -6

878.1 -3

878.1 -1

878.2 2

878.2 2

878.2 4

878.2 2

878.2 2

878.2 4

878.2 9

878.2 12

878.2 18

878.2 22

878.2 26

878.3 25

878.3 25

878.3 26

878.3 26

878.3 27

878.3 28

878.3 30

878.3 34

878.3 39

878.3 41

878.3 42

878.3 44

878.4 46

878.4 47

878.4 51

878.4 50

878.4 52

878.4 51

878.4 54

878.4 53

878.4 53

878.4 57

878.4 63

878.4 66

878.5 65

878.5 68

878.5 69

878.5 69

878.5 66

878.5 65

878.5 63

878.5 66

878.5 68

878.5 68

878.5 68

878.5 71

878.6 71

878.6 69

878.6 68

878.6 70

878.6 71

878.6 69

878.6 69

878.6 68

878.6 69

878.6 70

878.6 66

878.6 63

878.7 58

878.7 57

878.7 54

878.7 54

878.7 51

878.7 47

878.7 46

878.7 43

878.7 38

878.7 34

878.7 33

878.7 35

878.8 35

878.8 32

878.8 27

878.8 26

878.8 20

878.8 15

878.8 15

878.8 17

878.8 15

878.8 14

878.8 11

878.8 11

878.9 13

878.9 14

878.9 15

878.9 14

878.9 13

878.9 10

878.9 7

878.9 4

878.9 7

878.9 7

878.9 8

879.0 8

879.0 5

879.0 3

879.0 2

879.0 1

879.0 -2

879.0 -5

879.0 -9

879.0 -9

879.0 -14

879.0 -19

879.0 -21

879.1 -22

879.1 -21

879.1 -23

879.1 -25

879.1 -26

879.1 -28

879.1 -29

879.1 -29

879.1 -28

879.1 -25

879.1 -27

879.1 -27

879.2 -23

879.2 -21

879.2 -15

879.2 -9

879.2 -5

879.2 -4

879.2 -1

879.2 2

879.2 7

879.2 10

879.2 15

879.2 22

879.3 27

879.3 33

879.3 35

879.3 36

879.3 39

879.3 44

879.3 50

879.3 59

879.3 70

879.3 82

879.3 98

879.3 114

879.4 134

879.4 150

879.4 167

879.4 188

879.4 205

879.4 222

879.4 239

879.4 257

879.4 276

879.4 295

879.4 313

879.4 332

879.5 352

879.5 374

879.5 392

879.5 412

879.5 431

879.5 448

879.5 458

879.5 469

879.5 479

879.5 484

879.5 492

879.5 497

879.6 502

879.6 507

879.6 508

879.6 510

879.6 507

879.6 508

879.6 507

879.6 504

879.6 502

879.6 500

879.6 496

879.7 491

879.7 485

879.7 478

879.7 468

879.7 455

879.7 443

879.7 429

879.7 412

879.7 395

879.7 381

879.7 368

879.7 356

879.8 344

879.8 331

879.8 320

879.8 310

879.8 297

879.8 284

879.8 275

879.8 262

879.8 251

879.8 239

879.8 228

879.8 218

879.9 209

879.9 203

879.9 192

879.9 186

879.9 180

879.9 174

879.9 167

879.9 158

879.9 150

879.9 137

879.9 130

879.9 124

880.0 117

880.0 111

880.0 102

880.0 96

880.0 90

880.0 84

880.0 76

880.0 70

880.0 64

880.0 58

880.0 54

880.0 52

880.1 49

880.1 49

880.1 47

880.1 47

880.1 47

880.1 46

880.1 43

880.1 43

880.1 46

880.1 49

880.1 51

880.1 53

880.2 56

880.2 61

880.2 64

880.2 67

880.2 70

880.2 77

880.2 78

880.2 80

880.2 81

880.2 83

880.2 84

880.2 89

880.3 94

880.3 93

880.3 92

880.3 92

880.3 94

880.3 97

880.3 96

880.3 95

880.3 96

880.3 100

880.3 102

880.4 106

880.4 114

880.4 116

880.4 118

880.4 122

880.4 127

880.4 131

880.4 134

880.4 135

880.4 137

880.4 142

880.4 147

880.5 154

880.5 156

880.5 163

880.5 170

880.5 177

880.5 183

880.5 190

880.5 195

880.5 197

880.5 201

880.5 209

880.5 216

880.6 219

880.6 220

880.6 218

880.6 217

880.6 215

880.6 214

880.6 215

880.6 216

880.6 216

880.6 215

880.6 216

880.6 219

880.7 217

880.7 216

880.7 214

880.7 210

880.7 201

880.7 196

880.7 193

880.7 187

880.7 176

880.7 167

880.7 154

880.7 144

880.8 138

880.8 131

880.8 128

880.8 123

880.8 120

880.8 114

880.8 112

880.8 110

880.8 107

880.8 104

880.8 101

880.8 102

880.9 99

880.9 92

880.9 85

880.9 78

880.9 72

880.9 72

880.9 67

880.9 64

880.9 62

880.9 60

880.9 56

881.0 49

881.0 45

881.0 40

881.0 35

881.0 31

881.0 22

881.0 16

881.0 13

881.0 12

881.0 8

881.0 3

881.0 -2

881.1 -5

881.1 -8

881.1 -5

881.1 -2

881.1 -2

881.1 1

881.1 4

881.1 5

881.1 9

881.1 14

881.1 19

881.1 24

881.2 28

881.2 34

881.2 37

881.2 39

881.2 43

881.2 46

881.2 49

881.2 51

881.2 56

881.2 59

881.2 63

881.2 64

881.3 64

881.3 65

881.3 69

881.3 74

881.3 75

881.3 78

881.3 80

881.3 86

881.3 93

881.3 96

881.3 101

881.3 105

881.4 111

881.4 119

881.4 128

881.4 137

881.4 148

881.4 159

881.4 172

881.4 189

881.4 205

881.4 217

881.4 234

881.4 251

881.5 273

881.5 299

881.5 324

881.5 349

881.5 378

881.5 411

881.5 445

881.5 482

881.5 520

881.5 555

881.5 593

881.6 631

881.6 663

881.6 695

881.6 723

881.6 752

881.6 779

881.6 803

881.6 824

881.6 839

881.6 852

881.6 863

881.6 866

881.7 867

881.7 867

881.7 863

881.7 855

881.7 843

881.7 825

881.7 808

881.7 792

881.7 768

881.7 745

881.7 718

881.7 688

881.8 658

881.8 634

881.8 609

881.8 591

881.8 569

881.8 546

881.8 527

881.8 512

881.8 493

881.8 476

881.8 460

881.8 441

881.9 422

881.9 408

881.9 394

881.9 376

881.9 361

881.9 347

881.9 334

881.9 323

881.9 311

881.9 296

881.9 283

881.9 276

882.0 268

882.0 258

882.0 247

882.0 237

882.0 228

882.0 219

882.0 210

882.0 203

882.0 200

882.0 196

882.0 189

882.0 186

882.1 182

882.1 182

882.1 184

882.1 186

882.1 191

882.1 195

882.1 195

882.1 197

882.1 202

882.1 202

882.1 206

882.2 210

882.2 211

882.2 213

882.2 216

882.2 219

882.2 221

882.2 222

882.2 223

882.2 224

882.2 222

882.2 222

882.2 219

882.3 216

882.3 213

882.3 210

882.3 202

882.3 194

882.3 184

882.3 179

882.3 172

882.3 167

882.3 159

882.3 154

882.3 150

882.4 146

882.4 140

882.4 136

882.4 134

882.4 132

882.4 135

882.4 136

882.4 142

882.4 146

882.4 148

882.4 156

882.4 164

882.5 172

882.5 183

882.5 194

882.5 205

882.5 218

882.5 229

882.5 239

882.5 250

882.5 260

882.5 272

882.5 281

882.5 291

882.6 302

882.6 312

882.6 320

882.6 330

882.6 341

882.6 346

882.6 352

882.6 358

882.6 361

882.6 361

882.6 362

882.6 361

882.7 360

882.7 359

882.7 354

882.7 349

882.7 345

882.7 343

882.7 334

882.7 328

882.7 317

882.7 307

882.7 295

882.8 286

882.8 277

882.8 266

882.8 257

882.8 248

882.8 240

882.8 229

882.8 220

882.8 210

882.8 197

882.8 188

882.8 180

882.9 172

882.9 162

882.9 154

882.9 147

882.9 139

882.9 134

882.9 130

882.9 125

882.9 122

882.9 118

882.9 114

882.9 107

883.0 103

883.0 101

883.0 99

883.0 95

883.0 93

883.0 93

883.0 91

883.0 89

883.0 83

883.0 78

883.0 72

883.0 69

883.1 66

883.1 66

883.1 66

883.1 65

883.1 65

883.1 67

883.1 69

883.1 68

883.1 69

883.1 70

883.1 71

883.1 69

883.2 71

883.2 77

883.2 81

883.2 85

883.2 91

883.2 98

883.2 106

883.2 112

883.2 117

883.2 122

883.2 128

883.2 130

883.3 133

883.3 136

883.3 142

883.3 147

883.3 149

883.3 150

883.3 156

883.3 158

883.3 156

883.3 156

883.3 155

883.4 154

883.4 154

883.4 158

883.4 158

883.4 160

883.4 161

883.4 166

883.4 170

883.4 176

883.4 178

883.4 184

883.4 192

883.5 201

883.5 213

883.5 226

883.5 239

883.5 257

883.5 272

883.5 287

883.5 306

883.5 327

883.5 348

883.5 370

883.5 390

883.6 411

883.6 430

883.6 446

883.6 458

883.6 471

883.6 481

883.6 490

883.6 495

883.6 500

883.6 503

883.6 503

883.6 501

883.7 498

883.7 493

883.7 489

883.7 482

883.7 472

883.7 462

883.7 453

883.7 443

883.7 433

883.7 419

883.7 405

883.7 389

883.8 377

883.8 363

883.8 352

883.8 340

883.8 325

883.8 314

883.8 306

883.8 299

883.8 293

883.8 289

883.8 282

883.9 273

883.9 265

883.9 255

883.9 247

883.9 236

883.9 222

883.9 212

883.9 204

883.9 195

883.9 185

883.9 175

883.9 167

884.0 159

884.0 152

884.0 141

884.0 134

884.0 126

884.0 118

884.0 109

884.0 103

884.0 99

884.0 95

884.0 89

884.0 84

884.1 78

884.1 75

884.1 72

884.1 71

884.1 69

884.1 68

884.1 67

884.1 69

884.1 75

884.1 82

884.1 89

884.1 92

884.2 94

884.2 94

884.2 100

884.2 103

884.2 108

884.2 112

884.2 115

884.2 120

884.2 126

884.2 127

884.2 128

884.2 132

884.3 135

884.3 136

884.3 136

884.3 136

884.3 135

884.3 134

884.3 132

884.3 130

884.3 128

884.3 127

884.3 127

884.3 124

884.4 122

884.4 120

884.4 120

884.4 118

884.4 117

884.4 117

884.4 118

884.4 119

884.4 119

884.4 120

884.4 123

884.5 125

884.5 125

884.5 124

884.5 124

884.5 127

884.5 135

884.5 141

884.5 148

884.5 154

884.5 160

884.5 167

884.5 175

884.6 181

884.6 187

884.6 193

884.6 196

884.6 200

884.6 204

884.6 209

884.6 209

884.6 210

884.6 213

884.6 214

884.6 212

884.7 210

884.7 209

884.7 207

884.7 204

884.7 201

884.7 198

884.7 195

884.7 192

884.7 188

884.7 183

884.7 179

884.7 176

884.8 174

884.8 172

884.8 167

884.8 162

884.8 158

884.8 155

884.8 153

884.8 154

884.8 148

884.8 143

884.8 139

884.8 138

884.9 137

884.9 132

884.9 127

884.9 119

884.9 111

884.9 104

884.9 97

884.9 89

884.9 81

884.9 73

884.9 66

885.0 59

885.0 53

885.0 49

885.0 44

885.0 38

885.0 33

885.0 27

885.0 23

885.0 19

885.0 17

885.0 13

885.0 10

885.1 7

885.1 6

885.1 6

885.1 6

885.1 6

885.1 7

885.1 9

885.1 13

885.1 19

885.1 25

885.1 33

885.1 37

885.2 41

885.2 45

885.2 51

885.2 55

885.2 56

885.2 60

885.2 61

885.2 64

885.2 67

885.2 71

885.2 76

885.2 80

885.3 85

885.3 92

885.3 99

885.3 105

885.3 111

885.3 115

885.3 119

885.3 126

885.3 132

885.3 143

885.3 157

885.3 170

885.4 182

885.4 196

885.4 211

885.4 224

885.4 238

885.4 252

885.4 267

885.4 282

885.4 295

885.4 313

885.4 330

885.4 346

885.5 359

885.5 371

885.5 383

885.5 395

885.5 404

885.5 418

885.5 429

885.5 440

885.5 446

885.5 450

885.5 452

885.6 458

885.6 457

885.6 456

885.6 455

885.6 453

885.6 446

885.6 441

885.6 435

885.6 428

885.6 420

885.6 414

885.6 406

885.7 402

885.7 391

885.7 376

885.7 364

885.7 347

885.7 328

885.7 313

885.7 297

885.7 284

885.7 270

885.7 256

885.7 247

885.8 242

885.8 235

885.8 229

885.8 221

885.8 213

885.8 206

885.8 200

885.8 195

885.8 192

885.8 185

885.8 180

885.8 174

885.9 169

885.9 164

885.9 160

885.9 156

885.9 155

885.9 151

885.9 151

885.9 148

885.9 146

885.9 143

885.9 141

885.9 138

886.0 135

886.0 133

886.0 129

886.0 122

886.0 117

886.0 112

886.0 107

886.0 104

886.0 102

886.0 95

886.0 94

886.1 94

886.1 95

886.1 97

886.1 96

886.1 92

886.1 85

886.1 82

886.1 80

886.1 78

886.1 75

886.1 71

886.1 69

886.2 70

886.2 69

886.2 69

886.2 69

886.2 70

886.2 74

886.2 80

886.2 85

886.2 87

886.2 88

886.2 89

886.2 90

886.3 92

886.3 92

886.3 96

886.3 98

886.3 99

886.3 98

886.3 99

886.3 98

886.3 100

886.3 103

886.3 105

886.3 107

886.4 110

886.4 116

886.4 122

886.4 128

886.4 133

886.4 136

886.4 139

886.4 141

886.4 147

886.4 149

886.4 153

886.4 155

886.5 161

886.5 165

886.5 168

886.5 171

886.5 175

886.5 178

886.5 183

886.5 188

886.5 189

886.5 188

886.5 183

886.6 181

886.6 181

886.6 181

886.6 181

886.6 182

886.6 182

886.6 177

886.6 174

886.6 171

886.6 169

886.6 169

886.6 169

886.7 168

886.7 165

886.7 164

886.7 161

886.7 159

886.7 155

886.7 151

886.7 145

886.7 142

886.7 139

886.7 135

886.7 133

886.8 132

886.8 132

886.8 127

886.8 122

886.8 116

886.8 112

886.8 107

886.8 102

886.8 98

886.8 95

886.8 88

886.8 82

886.9 81

886.9 77

886.9 76

886.9 75

886.9 74

886.9 72

886.9 68

886.9 65

886.9 62

886.9 60

886.9 56

886.9 54

887.0 48

887.0 44

887.0 35

887.0 30

887.0 27

887.0 19

887.0 15

887.0 11

887.0 12

887.0 9

887.0 10

887.1 8

887.1 8

887.1 8

887.1 7

887.1 4

887.1 0

887.1 2

887.1 3

887.1 5

887.1 9

887.1 11

887.1 10

887.2 15

887.2 21

887.2 31

887.2 35

887.2 40

887.2 46

887.2 52

887.2 58

887.2 64

887.2 70

887.2 76

887.2 80

887.3 81

887.3 85

887.3 91

887.3 94

887.3 96

887.3 98

887.3 106

887.3 109

887.3 112

887.3 121

887.3 125

887.3 130

887.4 131

887.4 135

887.4 140

887.4 143

887.4 145

887.4 147

887.4 153

887.4 159

887.4 165

887.4 165

887.4 169

887.4 174

887.5 177

887.5 182

887.5 193

887.5 200

887.5 204

887.5 206

887.5 210

887.5 215

887.5 216

887.5 219

887.5 220

887.6 219

887.6 221

887.6 220

887.6 222

887.6 225

887.6 227

887.6 226

887.6 225

887.6 225

887.6 224

887.6 222

887.6 220

887.7 219

887.7 214

887.7 210

887.7 206

887.7 205

887.7 202

887.7 196

887.7 193

887.7 190

887.7 186

887.7 182

887.7 178

887.8 174

887.8 172

887.8 170

887.8 167

887.8 162

887.8 158

887.8 150

887.8 143

887.8 136

887.8 129

887.8 124

887.8 117

887.9 112

887.9 104

887.9 100

887.9 101

887.9 96

887.9 93

887.9 88

887.9 82

887.9 76

887.9 70

887.9 67

887.9 61

888.0 57

888.0 50

888.0 45

888.0 40

888.0 36

888.0 34

888.0 30

888.0 28

888.0 27

888.0 27

888.0 25

888.1 25

888.1 24

888.1 22

888.1 19

888.1 17

888.1 17

888.1 18

888.1 19

888.1 22

888.1 22

888.1 24

888.1 27

888.2 30

888.2 33

888.2 35

888.2 36

888.2 38

888.2 44

888.2 48

888.2 50

888.2 52

888.2 54

888.2 54

888.2 58

888.3 62

888.3 63

888.3 65

888.3 69

888.3 72

888.3 74

888.3 77

888.3 79

888.3 81

888.3 83

888.3 86

888.3 88

888.4 90

888.4 90

888.4 91

888.4 92

888.4 94

888.4 96

888.4 99

888.4 103

888.4 105

888.4 107

888.4 104

888.4 101

888.5 102

888.5 102

888.5 105

888.5 104

888.5 103

888.5 102

888.5 99

888.5 99

888.5 99

888.5 97

888.5 96

888.6 97

888.6 99

888.6 102

888.6 102

888.6 102

888.6 105

888.6 103

888.6 100

888.6 99

888.6 98

888.6 97

888.6 96

888.7 97

888.7 97

888.7 97

888.7 96

888.7 95

888.7 93

888.7 92

888.7 89

888.7 88

888.7 85

888.7 82

888.7 79

888.8 77

888.8 73

888.8 72

888.8 71

888.8 70

888.8 67

888.8 62

888.8 60

888.8 57

888.8 55

888.8 55

888.8 54

888.9 55

888.9 56

888.9 56

888.9 54

888.9 51

888.9 48

888.9 45

888.9 42

888.9 39

888.9 36

888.9 34

889.0 31

889.0 28

889.0 25

889.0 23

889.0 20

889.0 16

889.0 12

889.0 8

889.0 5

889.0 3

889.0 -1

889.0 -2

889.1 -3

889.1 -4

889.1 -3

889.1 -7

889.1 -10

889.1 -12

889.1 -11

889.1 -10

889.1 -7

889.1 -3

889.1 0

889.1 5

889.2 11

889.2 17

889.2 24

889.2 29

889.2 32

889.2 37

889.2 43

889.2 48

889.2 49

889.2 48

889.2 49

889.2 53

889.3 56

889.3 63

889.3 64

889.3 67

889.3 69

889.3 72

889.3 78

889.3 82

889.3 86

889.3 91

889.3 91

889.3 92

889.4 97

889.4 102

889.4 106

889.4 108

889.4 111

889.4 112

889.4 112

889.4 119

889.4 124

889.4 128

889.4 131

889.5 134

889.5 138

889.5 144

889.5 148

889.5 150

889.5 150

889.5 151

889.5 153

889.5 152

889.5 151

889.5 148

889.5 145

889.6 143

889.6 144

889.6 146

889.6 148

889.6 150

889.6 147

889.6 148

889.6 146

889.6 146

889.6 148

889.6 146

889.6 142

889.7 137

889.7 133

889.7 134

889.7 135

889.7 134

889.7 133

889.7 129

889.7 129

889.7 126

889.7 123

889.7 124

889.7 121

889.8 116

889.8 112

889.8 109

889.8 107

889.8 105

889.8 100

889.8 97

889.8 96

889.8 96

889.8 94

889.8 91

889.8 90

889.9 87

889.9 82

889.9 78

889.9 77

889.9 74

889.9 70

889.9 66

889.9 61

889.9 54

889.9 48

889.9 44

890.0 39

890.0 30

890.0 25

890.0 20

890.0 20

890.0 16

890.0 15

890.0 13

890.0 8

890.0 6

890.0 4

890.0 -1

890.1 -3

890.1 -7

890.1 -11

890.1 -15

890.1 -16

890.1 -18

890.1 -18

890.1 -16

890.1 -14

890.1 -13

890.1 -12

890.1 -9

890.2 -8

890.2 -8

890.2 -7

890.2 -3

890.2 1

890.2 3

890.2 6

890.2 7

890.2 11

890.2 16

890.2 17

890.2 20

890.3 24

890.3 26

890.3 28

890.3 31

890.3 38

890.3 41

890.3 43

890.3 46

890.3 52

890.3 53

890.3 52

890.4 54

890.4 54

890.4 58

890.4 59

890.4 59

890.4 61

890.4 62

890.4 62

890.4 61

890.4 61

890.4 62

890.4 60

890.5 60

890.5 61

890.5 63

890.5 63

890.5 64

890.5 64

890.5 63

890.5 61

890.5 58

890.5 59

890.5 61

890.5 61

890.6 62

890.6 62

890.6 64

890.6 62

890.6 59

890.6 59

890.6 58

890.6 56

890.6 53

890.6 54

890.6 54

890.6 53

890.7 52

890.7 51

890.7 52

890.7 54

890.7 55

890.7 53

890.7 51

890.7 50

890.7 48

890.7 46

890.7 41

890.7 38

890.8 35

890.8 35

890.8 35

890.8 31

890.8 31

890.8 28

890.8 25

890.8 22

890.8 23

890.8 21

890.8 20

890.9 19

890.9 18

890.9 16

890.9 14

890.9 14

890.9 11

890.9 11

890.9 8

890.9 5

890.9 5

890.9 -0

890.9 -4

891.0 -7

891.0 -11

891.0 -14

891.0 -14

891.0 -18

891.0 -19

891.0 -19

891.0 -22

891.0 -26

891.0 -27

891.0 -28

891.0 -30

891.1 -30

891.1 -30

891.1 -28

891.1 -28

891.1 -26

891.1 -24

891.1 -22

891.1 -17

891.1 -13

891.1 -8

891.1 -4

891.1 -1

891.2 1

891.2 5

891.2 13

891.2 18

891.2 25

891.2 28

891.2 34

891.2 36

891.2 37

891.2 38

891.2 40

891.3 38

891.3 35

891.3 37

891.3 40

891.3 43

891.3 45

891.3 48

891.3 49

891.3 49

891.3 49

891.3 51

891.3 55

891.4 56

891.4 57

891.4 62

891.4 67

891.4 71

891.4 72

891.4 77

891.4 85

891.4 95

891.4 103

891.4 111

891.4 121

891.5 130

891.5 139

891.5 147

891.5 159

891.5 170

891.5 181

891.5 188

891.5 197

891.5 203

891.5 210

891.5 216

891.5 219

891.6 221

891.6 219

891.6 218

891.6 218

891.6 216

891.6 211

891.6 207

891.6 202

891.6 195

891.6 185

891.6 178

891.7 172

891.7 168

891.7 160

891.7 150

891.7 146

891.7 139

891.7 130

891.7 124

891.7 118

891.7 118

891.7 114

891.7 111

891.8 109

891.8 107

891.8 105

891.8 103

891.8 104

891.8 104

891.8 106

891.8 106

891.8 104

891.8 101

891.8 100

891.8 98

891.9 92

891.9 89

891.9 82

891.9 76

891.9 71

891.9 65

891.9 57

891.9 51

891.9 46

891.9 42

891.9 34

891.9 26

892.0 25

892.0 25

892.0 23

892.0 19

892.0 15

892.0 13

892.0 9

892.0 6

892.0 3

892.0 1

892.0 -1

892.0 -1

892.1 -1

892.1 -2

892.1 -2

892.1 -3

892.1 -1

892.1 3

892.1 5

892.1 5

892.1 5

892.1 6

892.1 6

892.2 7

892.2 8

892.2 11

892.2 13

892.2 16

892.2 17

892.2 20

892.2 20

892.2 22

892.2 23

892.2 27

892.2 29

892.3 32

892.3 32

892.3 36

892.3 42

892.3 42

892.3 40

892.3 36

892.3 37

892.3 38

892.3 37

892.3 35

892.3 34

892.4 32

892.4 31

892.4 33

892.4 33

892.4 31

892.4 33

892.4 34

892.4 37

892.4 39

892.4 39

892.4 42

892.4 47

892.5 51

892.5 56

892.5 61

892.5 65

892.5 68

892.5 73

892.5 76

892.5 77

892.5 78

892.5 77

892.5 77

892.6 77

892.6 80

892.6 80

892.6 80

892.6 83

892.6 85

892.6 86

892.6 85

892.6 85

892.6 85

892.6 84

892.6 81

892.7 78

892.7 75

892.7 72

892.7 69

892.7 65

892.7 64

892.7 60

892.7 58

892.7 57

892.7 56

892.7 55

892.7 55

892.8 54

892.8 53

892.8 52

892.8 52

892.8 49

892.8 45

892.8 39

892.8 38

892.8 35

892.8 30

892.8 25

892.8 20

892.9 16

892.9 14

892.9 14

892.9 12

892.9 9

892.9 9

892.9 9

892.9 5

892.9 2

892.9 0

892.9 -1

893.0 -3

893.0 -6

893.0 -11

893.0 -11

893.0 -14

893.0 -16

893.0 -17

893.0 -18

893.0 -19

893.0 -20

893.0 -21

893.0 -20

893.1 -21

893.1 -22

893.1 -22

893.1 -20

893.1 -18

893.1 -14

893.1 -11

893.1 -11

893.1 -9

893.1 -7

893.1 -2

893.1 2

893.2 6

893.2 8

893.2 11

893.2 14

893.2 17

893.2 21

893.2 21

893.2 23

893.2 26

893.2 27

893.2 27

893.2 31

893.3 31

893.3 34

893.3 36

893.3 40

893.3 45

893.3 51

893.3 54

893.3 56

893.3 59

893.3 60

893.3 62

893.4 67

893.4 72

893.4 77

893.4 82

893.4 93

893.4 102

893.4 113

893.4 122

893.4 131

893.4 140

893.4 146

893.4 156

893.5 168

893.5 177

893.5 185

893.5 190

893.5 196

893.5 202

893.5 208

893.5 216

893.5 223

893.5 225

893.5 230

893.5 234

893.6 239

893.6 242

893.6 249

893.6 256

893.6 265

893.6 271

893.6 273

893.6 274

893.6 271

893.6 267

893.6 264

893.6 260

893.7 257

893.7 256

893.7 256

893.7 255

893.7 256

893.7 257

893.7 255

893.7 249

893.7 245

893.7 240

893.7 234

893.8 227

893.8 218

893.8 216

893.8 208

893.8 200

893.8 194

893.8 190

893.8 188

893.8 186

893.8 187

893.8 181

893.8 174

893.9 167

893.9 162

893.9 157

893.9 152

893.9 146

893.9 142

893.9 134

893.9 124

893.9 113

893.9 102

893.9 93

893.9 83

894.0 73

894.0 64

894.0 56

894.0 50

894.0 46

894.0 42

894.0 35

894.0 26

894.0 20

894.0 14

894.0 12

894.0 11

894.1 11

894.1 10

894.1 10

894.1 11

894.1 16

894.1 17

894.1 19

894.1 24

894.1 29

894.1 34

894.1 39

894.2 45

894.2 46

894.2 51

894.2 54

894.2 57

894.2 59

894.2 62

894.2 66

894.2 68

894.2 69

894.2 69

894.2 69

894.3 70

894.3 73

894.3 76

894.3 75

894.3 75

894.3 75

894.3 78

894.3 78

894.3 78

894.3 79

894.3 84

894.3 86

894.4 85

894.4 87

894.4 87

894.4 87

894.4 84

894.4 84

894.4 86

894.4 87

894.4 85

894.4 88

894.4 92

894.4 93

894.5 94

894.5 93

894.5 95

894.5 94

894.5 95

894.5 99

894.5 100

894.5 102

894.5 102

894.5 104

894.5 106

894.6 108

894.6 109

894.6 116

894.6 120

894.6 125

894.6 126

894.6 128

894.6 132

894.6 134

894.6 135

894.6 132

894.6 133

894.7 132

894.7 131

894.7 127

894.7 125

894.7 125

894.7 122

894.7 119

894.7 120

894.7 123

894.7 124

894.7 122

894.7 120

894.8 118

894.8 116

894.8 111

894.8 109

894.8 106

894.8 107

894.8 104

894.8 103

894.8 101

894.8 96

894.8 94

894.8 91

894.9 91

894.9 90

894.9 89

894.9 85

894.9 83

894.9 76

894.9 72

894.9 66

894.9 65

894.9 59

894.9 53

895.0 48

895.0 44

895.0 40

895.0 37

895.0 36

895.0 30

895.0 27

895.0 27

895.0 27

895.0 28

895.0 31

895.0 32

895.1 33

895.1 33

895.1 36

895.1 37

895.1 40

895.1 40

895.1 43

895.1 48

895.1 54

895.1 57

895.1 61

895.1 67

895.2 70

895.2 70

895.2 70

895.2 70

895.2 73

895.2 71

895.2 64

895.2 59

895.2 51

895.2 43

895.2 32

895.2 20

895.3 4

895.3 -4

895.3 -9

895.3 -7

895.3 -1

895.3 9

895.3 25

895.3 58

895.3 119

895.3 214

895.3 344

895.4 510

895.4 714

895.4 958

895.4 1249

895.4 1574

895.4 1932

895.4 2323

895.4 2743

895.4 3189

895.4 3659

895.4 4138

895.4 4626

895.5 5112

895.5 5599

895.5 6070

895.5 6521

895.5 6946

895.5 7333

895.5 7680

895.5 7984

895.5 8233

895.5 8429

895.5 8569

895.5 8647

895.6 8669

895.6 8633

895.6 8546

895.6 8410

895.6 8231

895.6 8005

895.6 7731

895.6 7422

895.6 7090

895.6 6749

895.6 6404

895.6 6062

895.7 5727

895.7 5399

895.7 5079

895.7 4770

895.7 4474

895.7 4191

895.7 3920

895.7 3668

895.7 3436

895.7 3220

895.7 3023

895.8 2841

895.8 2677

895.8 2528

895.8 2385

895.8 2258

895.8 2137

895.8 2023

895.8 1908

895.8 1798

895.8 1691

895.8 1591

895.8 1491

895.9 1399

895.9 1311

895.9 1228

895.9 1157

895.9 1090

895.9 1030

895.9 972

895.9 920

895.9 872

895.9 827

895.9 790

895.9 757

896.0 728

896.0 704

896.0 686

896.0 672

896.0 659

896.0 644

896.0 626

896.0 611

896.0 603

896.0 602

896.0 600

896.0 595

896.1 593

896.1 593

896.1 591

896.1 592

896.1 588

896.1 584

896.1 584

896.1 584

896.1 580

896.1 573

896.1 568

896.2 558

896.2 552

896.2 547

896.2 542

896.2 531

896.2 519

896.2 504

896.2 487

896.2 467

896.2 445

896.2 427

896.2 408

896.3 388

896.3 370

896.3 354

896.3 342

896.3 328

896.3 315

896.3 305

896.3 297

896.3 292

896.3 297

896.3 323

896.3 362

896.4 409

896.4 469

896.4 545

896.4 638

896.4 740

896.4 854

896.4 987

896.4 1133

896.4 1282

896.4 1443

896.4 1605

896.4 1765

896.5 1925

896.5 2082

896.5 2233

896.5 2381

896.5 2519

896.5 2640

896.5 2752

896.5 2852

896.5 2930

896.5 2991

896.5 3025

896.6 3044

896.6 3049

896.6 3036

896.6 3004

896.6 2951

896.6 2879

896.6 2790

896.6 2690

896.6 2578

896.6 2458

896.6 2336

896.6 2215

896.7 2098

896.7 1984

896.7 1866

896.7 1755

896.7 1653

896.7 1557

896.7 1460

896.7 1370

896.7 1291

896.7 1217

896.7 1147

896.7 1080

896.8 1021

896.8 958

896.8 900

896.8 853

896.8 806

896.8 764

896.8 725

896.8 687

896.8 651

896.8 622

896.8 587

896.8 549

896.9 515

896.9 483

896.9 457

896.9 436

896.9 413

896.9 389

896.9 365

896.9 346

896.9 328

896.9 311

896.9 300

897.0 290

897.0 284

897.0 275

897.0 266

897.0 254

897.0 247

897.0 245

897.0 240

897.0 237

897.0 233

897.0 232

897.0 234

897.1 234

897.1 237

897.1 235

897.1 234

897.1 234

897.1 238

897.1 243

897.1 244

897.1 247

897.1 250

897.1 250

897.1 249

897.2 248

897.2 244

897.2 242

897.2 241

897.2 242

897.2 239

897.2 236

897.2 232

897.2 225

897.2 220

897.2 215

897.3 212

897.3 208

897.3 203

897.3 193

897.3 184

897.3 175

897.3 164

897.3 155

897.3 155

897.3 161

897.3 168

897.3 177

897.4 183

897.4 193

897.4 209

897.4 227

897.4 253

897.4 280

897.4 310

897.4 344

897.4 378

897.4 417

897.4 455

897.4 498

897.5 542

897.5 592

897.5 640

897.5 691

897.5 745

897.5 797

897.5 847

897.5 895

897.5 936

897.5 977

897.5 1014

897.5 1045

897.6 1075

897.6 1101

897.6 1119

897.6 1128

897.6 1129

897.6 1128

897.6 1121

897.6 1113

897.6 1098

897.6 1086

897.6 1067

897.7 1044

897.7 1015

897.7 987

897.7 957

897.7 927

897.7 897

897.7 868

897.7 837

897.7 798

897.7 763

897.7 729

897.7 697

897.8 669

897.8 639

897.8 614

897.8 593

897.8 572

897.8 550

897.8 532

897.8 513

897.8 493

897.8 473

897.8 457

897.8 442

897.9 425

897.9 410

897.9 397

897.9 385

897.9 370

897.9 352

897.9 337

897.9 324

897.9 310

897.9 293

897.9 283

897.9 273

898.0 258

898.0 247

898.0 241

898.0 233

898.0 228

898.0 223

898.0 216

898.0 212

898.0 206

898.0 201

898.0 196

898.1 194

898.1 191

898.1 192

898.1 190

898.1 187

898.1 186

898.1 185

898.1 183

898.1 182

898.1 178

898.1 175

898.1 174

898.2 175

898.2 179

898.2 180

898.2 179

898.2 184

898.2 187

898.2 187

898.2 190

898.2 189

898.2 187

898.2 184

898.2 180

898.3 176

898.3 177

898.3 175

898.3 168

898.3 165

898.3 161

898.3 156

898.3 156

898.3 156

898.3 152

898.3 152

898.4 148

898.4 147

898.4 147

898.4 146

898.4 143

898.4 143

898.4 145

898.4 145

898.4 151

898.4 156

898.4 159

898.4 162

898.5 169

898.5 180

898.5 192

898.5 203

898.5 213

898.5 223

898.5 232

898.5 244

898.5 255

898.5 264

898.5 274

898.5 280

898.6 289

898.6 296

898.6 304

898.6 308

898.6 314

898.6 317

898.6 316

898.6 316

898.6 316

898.6 314

898.6 311

898.6 305

898.7 300

898.7 295

898.7 288

898.7 284

898.7 281

898.7 276

898.7 272

898.7 269

898.7 264

898.7 256

898.7 253

898.8 244

898.8 236

898.8 232

898.8 228

898.8 222

898.8 216

898.8 207

898.8 201

898.8 194

898.8 185

898.8 180

898.8 175

898.9 169

898.9 165

898.9 160

898.9 154

898.9 147

898.9 140

898.9 132

898.9 124

898.9 115

898.9 104

898.9 96

898.9 89

899.0 81

899.0 76

899.0 71

899.0 65

899.0 59

899.0 58

899.0 58

899.0 57

899.0 57

899.0 55

899.0 52

899.0 51

899.1 47

899.1 47

899.1 46

899.1 45

899.1 44

899.1 45

899.1 48

899.1 50

899.1 50

899.1 52

899.1 54

899.2 57

899.2 60

899.2 66

899.2 71

899.2 74

899.2 77

899.2 79

899.2 82

899.2 86

899.2 89

899.2 92

899.2 93

899.3 95

899.3 96

899.3 96

899.3 96

899.3 97

899.3 98

899.3 97

899.3 102

899.3 105

899.3 105

899.3 107

899.3 107

899.4 108

899.4 110

899.4 114

899.4 112

899.4 116

899.4 117

899.4 121

899.4 127

899.4 132

899.4 139

899.4 144

899.5 146

899.5 151

899.5 155

899.5 164

899.5 173

899.5 181

899.5 189

899.5 200

899.5 213

899.5 220

899.5 230

899.5 241

899.6 250

899.6 256

899.6 262

899.6 269

899.6 274

899.6 278

899.6 283

899.6 288

899.6 288

899.6 286

899.6 285

899.6 283

899.7 283

899.7 280

899.7 272

899.7 268

899.7 262

899.7 252

899.7 241

899.7 238

899.7 233

899.7 226

899.7 219

899.7 210

899.8 204

899.8 196

899.8 186

899.8 181

899.8 177

899.8 174

899.8 170

899.8 163

899.8 162

899.8 160

899.8 157

899.9 152

899.9 152

899.9 152

899.9 150

899.9 147

899.9 144

899.9 140

899.9 134

899.9 129

899.9 125

899.9 117

899.9 110

900.0 105

900.0 100

900.0 95

900.0 87

900.0 77

900.0 68

900.0 64

900.0 58

900.0 55

900.0 52

900.0 49

900.0 43

900.1 41

900.1 38

900.1 36

900.1 37

900.1 37

900.1 37

900.1 35

900.1 35

900.1 37

900.1 39

900.1 40

900.2 44

900.2 46

900.2 50

900.2 53

900.2 57

900.2 62

900.2 62

900.2 62

900.2 65

900.2 67

900.2 69

900.2 70

900.3 69

900.3 67

900.3 70

900.3 70

900.3 71

900.3 71

900.3 72

900.3 73

900.3 74

900.3 77

900.3 78

900.3 80

900.4 77

900.4 75

900.4 76

900.4 77

900.4 76

900.4 78

900.4 80

900.4 80

900.4 77

900.4 75

900.4 77

900.4 78

900.5 80

900.5 78

900.5 77

900.5 78

900.5 80

900.5 80

900.5 81

900.5 82

900.5 80

900.5 81

900.5 87

900.6 88

900.6 90

900.6 91

900.6 96

900.6 103

900.6 107

900.6 110

900.6 113

900.6 112

900.6 112

900.6 111

900.6 112

900.7 112

900.7 107

900.7 108

900.7 106

900.7 103

900.7 104

900.7 103

900.7 99

900.7 98

900.7 92

900.7 87

900.7 83

900.8 83

900.8 84

900.8 82

900.8 80

900.8 78

900.8 78

900.8 78

900.8 77

900.8 76

900.8 76

900.8 76

900.9 78

900.9 79

900.9 80

900.9 80

900.9 79

900.9 79

900.9 77

900.9 75

900.9 71

900.9 66

900.9 62

900.9 57

901.0 57

901.0 57

901.0 56

901.0 49

901.0 44

901.0 41

901.0 38

901.0 32

901.0 29

901.0 23

901.0 19

901.0 17

901.1 12

901.1 9

901.1 11

901.1 12

901.1 14

901.1 13

901.1 15

901.1 16

901.1 18

901.1 17

901.1 19

901.1 21

901.2 20

901.2 22

901.2 23

901.2 24

901.2 28

901.2 32

901.2 34

901.2 39

901.2 41

901.2 44

901.2 45

901.3 48

901.3 53

901.3 57

901.3 60

901.3 64

901.3 65

901.3 66

901.3 70

901.3 76

901.3 82

901.3 86

901.3 95

901.4 102

901.4 110

901.4 116

901.4 123

901.4 132

901.4 143

901.4 151

901.4 160

901.4 170

901.4 180

901.4 190

901.4 199

901.5 206

901.5 217

901.5 224

901.5 234

901.5 245

901.5 254

901.5 266

901.5 277

901.5 287

901.5 296

901.5 306

901.6 310

901.6 318

901.6 322

901.6 327

901.6 333

901.6 342

901.6 348

901.6 354

901.6 357

901.6 359

901.6 364

901.6 364

901.7 365

901.7 365

901.7 364

901.7 361

901.7 356

901.7 352

901.7 353

901.7 350

901.7 346

901.7 341

901.7 334

901.7 327

901.8 321

901.8 312

901.8 303

901.8 293

901.8 282

901.8 272

901.8 263

901.8 253

901.8 247

901.8 239

901.8 230

901.9 221

901.9 209

901.9 198

901.9 189

901.9 183

901.9 173

901.9 168

901.9 163

901.9 157

901.9 148

901.9 140

901.9 131

902.0 120

902.0 114

902.0 106

902.0 99

902.0 93

902.0 87

902.0 83

902.0 82

902.0 81

902.0 79

902.0 73

902.0 72

902.1 70

902.1 69

902.1 70

902.1 74

902.1 74

902.1 77

902.1 76

902.1 77

902.1 78

902.1 80

902.1 82

902.1 84

902.2 84

902.2 85

902.2 86

902.2 89

902.2 92

902.2 94

902.2 92

902.2 90

902.2 88

902.2 84

902.2 82

902.3 78

902.3 74

902.3 68

902.3 68

902.3 68

902.3 65

902.3 62

902.3 62

902.3 62

902.3 64

902.3 65

902.3 67

902.4 68

902.4 73

902.4 78

902.4 81

902.4 84

902.4 87

902.4 91

902.4 93

902.4 98

902.4 101

902.4 103

902.4 108

902.5 113

902.5 118

902.5 121

902.5 121

902.5 122

902.5 126

902.5 127

902.5 127

902.5 127

902.5 128

902.5 131

902.6 130

902.6 134

902.6 137

902.6 137

902.6 139

902.6 142

902.6 146

902.6 147

902.6 146

902.6 150

902.6 154

902.6 156

902.7 158

902.7 160

902.7 162

902.7 163

902.7 164

902.7 165

902.7 164

902.7 162

902.7 161

902.7 163

902.7 162

902.7 159

902.8 158

902.8 155

902.8 151

902.8 145

902.8 139

902.8 134

902.8 129

902.8 125

902.8 122

902.8 116

902.8 114

902.9 110

902.9 108

902.9 103

902.9 98

902.9 95

902.9 90

902.9 84

902.9 77

902.9 71

902.9 69

902.9 66

902.9 61

903.0 61

903.0 57

903.0 53

903.0 49

903.0 47

903.0 44

903.0 40

903.0 37

903.0 34

903.0 30

903.0 27

903.0 24

903.1 21

903.1 19

903.1 19

903.1 19

903.1 15

903.1 14

903.1 15

903.1 15

903.1 17

903.1 18

903.1 20

903.1 25

903.2 26

903.2 30

903.2 34

903.2 38

903.2 43

903.2 48

903.2 50

903.2 53

903.2 57

903.2 61

903.2 65

903.3 69

903.3 71

903.3 73

903.3 79

903.3 81

903.3 81

903.3 82

903.3 83

903.3 85

903.3 88

903.3 91

903.3 93

903.4 95

903.4 98

903.4 99

903.4 101

903.4 105

903.4 107

903.4 110

903.4 115

903.4 119

903.4 123

903.4 127

903.4 132

903.5 135

903.5 140

903.5 144

903.5 148

903.5 154

903.5 158

903.5 166

903.5 170

903.5 172

903.5 173

903.5 176

903.6 179

903.6 178

903.6 177

903.6 179

903.6 183

903.6 185

903.6 186

903.6 184

903.6 183

903.6 184

903.6 184

903.6 186

903.7 187

903.7 187

903.7 181

903.7 182

903.7 181

903.7 174

903.7 170

903.7 168

903.7 166

903.7 162

903.7 156

903.7 150

903.8 146

903.8 139

903.8 132

903.8 121

903.8 118

903.8 113

903.8 109

903.8 104

903.8 102

903.8 98

903.8 90

903.9 86

903.9 82

903.9 79

903.9 70

903.9 64

903.9 59

903.9 55

903.9 52

903.9 51

903.9 49

903.9 50

903.9 49

904.0 48

904.0 46

904.0 44

904.0 44

904.0 42

904.0 40

904.0 40

904.0 36

904.0 30

904.0 28

904.0 26

904.0 24

904.1 20

904.1 19

904.1 18

904.1 18

904.1 17

904.1 19

904.1 22

904.1 29

904.1 34

904.1 40

904.1 44

904.2 45

904.2 45

904.2 49

904.2 51

904.2 52

904.2 53

904.2 55

904.2 58

904.2 60

904.2 63

904.2 67

904.2 69

904.3 70

904.3 71

904.3 69

904.3 70

904.3 70

904.3 74

904.3 74

904.3 72

904.3 70

904.3 66

904.3 63

904.3 60

904.4 61

904.4 61

904.4 61

904.4 60

904.4 62

904.4 63

904.4 66

904.4 69

904.4 71

904.4 75

904.4 76

904.5 81

904.5 82

904.5 81

904.5 78

904.5 82

904.5 86

904.5 89

904.5 89

904.5 90

904.5 87

904.5 88

904.5 87

904.6 85

904.6 83

904.6 83

904.6 82

904.6 81

904.6 81

904.6 83

904.6 83

904.6 82

904.6 79

904.6 76

904.6 75

904.7 71

904.7 70

904.7 69

904.7 66

904.7 65

904.7 63

904.7 60

904.7 59

904.7 58

904.7 58

904.7 55

904.7 51

904.8 48

904.8 47

904.8 50

904.8 47

904.8 43

904.8 41

904.8 44

904.8 42

904.8 37

904.8 32

904.8 29

904.9 27

904.9 26

904.9 23

904.9 21

904.9 17

904.9 13

904.9 10

904.9 9

904.9 7

904.9 5

904.9 2

904.9 -2

905.0 -5

905.0 -11

905.0 -15

905.0 -20

905.0 -22

905.0 -19

905.0 -19

905.0 -17

905.0 -19

905.0 -21

905.0 -22

905.0 -24

905.1 -27

905.1 -31

905.1 -32

905.1 -30

905.1 -26

905.1 -23

905.1 -23

905.1 -22

905.1 -19

905.1 -15

905.1 -16

905.2 -16

905.2 -12

905.2 -10

905.2 -7

905.2 -2

905.2 4

905.2 7

905.2 8

905.2 11

905.2 17

905.2 20

905.2 24

905.3 29

905.3 33

905.3 37

905.3 40

905.3 43

905.3 46

905.3 50

905.3 56

905.3 62

905.3 64

905.3 62

905.3 62

905.4 65

905.4 70

905.4 74

905.4 79

905.4 86

905.4 93

905.4 99

905.4 106

905.4 113

905.4 118

905.4 122

905.5 125

905.5 126

905.5 129

905.5 135

905.5 139

905.5 141

905.5 147

905.5 150

905.5 153

905.5 152

905.5 152

905.5 152

905.6 153

905.6 153

905.6 154

905.6 153

905.6 150

905.6 149

905.6 143

905.6 138

905.6 133

905.6 128

905.6 124

905.6 120

905.7 115

905.7 111

905.7 113

905.7 116

905.7 116

905.7 112

905.7 109

905.7 106

905.7 103

905.7 100

905.7 97

905.8 95

905.8 93

905.8 89

905.8 86

905.8 87

905.8 88

905.8 87

905.8 84

905.8 81

905.8 80

905.8 77

905.8 75

905.9 70

905.9 63

905.9 59

905.9 56

905.9 56

905.9 53

905.9 48

905.9 44

905.9 38

905.9 31

905.9 26

905.9 21

906.0 19

906.0 17

906.0 12

906.0 10

906.0 6

906.0 1

906.0 -4

906.0 -12

906.0 -17

906.0 -20

906.0 -23

906.1 -23

906.1 -24

906.1 -24

906.1 -21

906.1 -20

906.1 -18

906.1 -14

906.1 -9

906.1 -8

906.1 -5

906.1 -3

906.1 -2

906.2 -2

906.2 -0

906.2 -0

906.2 1

906.2 2

906.2 7

906.2 7

906.2 9

906.2 7

906.2 8

906.2 11

906.2 11

906.3 13

906.3 15

906.3 18

906.3 18

906.3 19

906.3 22

906.3 23

906.3 22

906.3 21

906.3 21

906.3 19

906.4 22

906.4 26

906.4 27

906.4 31

906.4 36

906.4 42

906.4 46

906.4 50

906.4 55

906.4 60

906.4 64

906.4 66

906.5 69

906.5 71

906.5 73

906.5 75

906.5 76

906.5 76

906.5 80

906.5 79

906.5 78

906.5 77

906.5 76

906.5 74

906.6 74

906.6 74

906.6 72

906.6 71

906.6 70

906.6 67

906.6 62

906.6 60

906.6 57

906.6 53

906.6 49

906.7 45

906.7 43

906.7 42

906.7 42

906.7 45

906.7 44

906.7 46

906.7 45

906.7 44

906.7 43

906.7 44

906.7 44

906.8 44

906.8 43

906.8 40

906.8 39

906.8 36

906.8 35

906.8 34

906.8 32

906.8 31

906.8 31

906.8 26

906.8 22

906.9 17

906.9 14

906.9 12

906.9 10

906.9 7

906.9 3

906.9 -1

906.9 -2

906.9 -6

906.9 -9

906.9 -10

907.0 -13

907.0 -16

907.0 -20

907.0 -25

907.0 -25

907.0 -26

907.0 -28

907.0 -28

907.0 -31

907.0 -31

907.0 -33

907.0 -32

907.1 -32

907.1 -33

907.1 -34

907.1 -34

907.1 -33

907.1 -31

907.1 -28

907.1 -24

907.1 -19

907.1 -16

907.1 -14

907.1 -11

907.2 -8

907.2 -7

907.2 -5

907.2 -2

907.2 3

907.2 6

907.2 11

907.2 14

907.2 16

907.2 18

907.2 19

907.3 23

907.3 25

907.3 26

907.3 30

907.3 34

907.3 38

907.3 41

907.3 46

907.3 50

907.3 53

907.3 55

907.3 58

907.4 62

907.4 66

907.4 71

907.4 70

907.4 71

907.4 73

907.4 79

907.4 88

907.4 91

907.4 95

907.4 102

907.4 106

907.5 110

907.5 117

907.5 122

907.5 130

907.5 140

907.5 148

907.5 159

907.5 170

907.5 183

907.5 201

907.5 216

907.6 234

907.6 252

907.6 270

907.6 291

907.6 307

907.6 327

907.6 346

907.6 365

907.6 383

907.6 398

907.6 410

907.6 420

907.7 429

907.7 436

907.7 445

907.7 448

907.7 449

907.7 447

907.7 442

907.7 439

907.7 438

907.7 435

907.7 426

907.7 412

907.8 401

907.8 389

907.8 375

907.8 365

907.8 355

907.8 343

907.8 332

907.8 316

907.8 300

907.8 290

907.8 278

907.9 269

907.9 262

907.9 251

907.9 242

907.9 232

907.9 224

907.9 219

907.9 213

907.9 207

907.9 199

907.9 191

907.9 180

908.0 167

908.0 159

908.0 152

908.0 147

908.0 139

908.0 132

908.0 123

908.0 116

908.0 111

908.0 106

908.0 102

908.0 99

908.1 98

908.1 96

908.1 97

908.1 95

908.1 91

908.1 94

908.1 96

908.1 97

908.1 96

908.1 96

908.1 95

908.2 98

908.2 104

908.2 109

908.2 115

908.2 120

908.2 125

908.2 128

908.2 133

908.2 138

908.2 141

908.2 138

908.2 138

908.3 137

908.3 135

908.3 136

908.3 135

908.3 135

908.3 131

908.3 130

908.3 126

908.3 124

908.3 121

908.3 120

908.3 118

908.4 117

908.4 117

908.4 114

908.4 113

908.4 109

908.4 106

908.4 98

908.4 94

908.4 93

908.4 89

908.4 86

908.5 81

908.5 80

908.5 78

908.5 78

908.5 84

908.5 86

908.5 87

908.5 90

908.5 96

908.5 98

908.5 102

908.5 106

908.6 108

908.6 118

908.6 129

908.6 137

908.6 146

908.6 155

908.6 160

908.6 169

908.6 178

908.6 186

908.6 190

908.6 195

908.7 200

908.7 203

908.7 205

908.7 207

908.7 208

908.7 206

908.7 207

908.7 207

908.7 203

908.7 194

908.7 189

908.8 185

908.8 183

908.8 179

908.8 178

908.8 175

908.8 171

908.8 166

908.8 161

908.8 154

908.8 148

908.8 142

908.8 135

908.9 130

908.9 125

908.9 122

908.9 119

908.9 118

908.9 111

908.9 105

908.9 99

908.9 94

908.9 89

908.9 82

908.9 76

909.0 68

909.0 62

909.0 56

909.0 52

909.0 45

909.0 41

909.0 37

909.0 34

909.0 31

909.0 30

909.0 28

909.1 25

909.1 24

909.1 29

909.1 32

909.1 36

909.1 37

909.1 38

909.1 37

909.1 39

909.1 40

909.1 43

909.1 48

909.2 50

909.2 50

909.2 54

909.2 57

909.2 59

909.2 65

909.2 67

909.2 72

909.2 73

909.2 80

909.2 83

909.2 84

909.3 84

909.3 85

909.3 87

909.3 86

909.3 86

909.3 87

909.3 93

909.3 94

909.3 95

909.3 97

909.3 100

909.4 103

909.4 105

909.4 109

909.4 117

909.4 126

909.4 135

909.4 143

909.4 151

909.4 160

909.4 172

909.4 187

909.4 204

909.5 218

909.5 235

909.5 254

909.5 272

909.5 291

909.5 312

909.5 333

909.5 356

909.5 380

909.5 399

909.5 422

909.5 442

909.6 464

909.6 481

909.6 496

909.6 511

909.6 523

909.6 538

909.6 548

909.6 562

909.6 573

909.6 579

909.6 579

909.7 576

909.7 576

909.7 573

909.7 568

909.7 562

909.7 557

909.7 549

909.7 537

909.7 528

909.7 514

909.7 501

909.7 489

909.8 477

909.8 464

909.8 452

909.8 436

909.8 425

909.8 410

909.8 398

909.8 385

909.8 374

909.8 362

909.8 351

909.9 340

909.9 331

909.9 320

909.9 307

909.9 296

909.9 286

909.9 275

909.9 263

909.9 249

909.9 243

909.9 233

909.9 226

910.0 213

910.0 201

910.0 191

910.0 182

910.0 175

910.0 165

910.0 157

910.0 150

910.0 142

910.0 141

910.0 137

910.0 136

910.1 131

910.1 127

910.1 125

910.1 123

910.1 125

910.1 127

910.1 127

910.1 128

910.1 130

910.1 135

910.1 137

910.2 140

910.2 142

910.2 146

910.2 150

910.2 153

910.2 155

910.2 158

910.2 160

910.2 160

910.2 161

910.2 161

910.2 163

910.3 166

910.3 167

910.3 168

910.3 166

910.3 166

910.3 164

910.3 161

910.3 158

910.3 157

910.3 159

910.3 159

910.3 158

910.4 157

910.4 154

910.4 153

910.4 151

910.4 151

910.4 149

910.4 146

910.4 147

910.4 150

910.4 154

910.4 156

910.5 159

910.5 163

910.5 165

910.5 169

910.5 173

910.5 179

910.5 182

910.5 188

910.5 191

910.5 193

910.5 198

910.5 202

910.6 205

910.6 207

910.6 211

910.6 215

910.6 221

910.6 227

910.6 231

910.6 234

910.6 236

910.6 241

910.6 246

910.6 249

910.7 252

910.7 252

910.7 249

910.7 247

910.7 246

910.7 245

910.7 243

910.7 242

910.7 238

910.7 235

910.7 235

910.8 233

910.8 226

910.8 219

910.8 215

910.8 210

910.8 203

910.8 197

910.8 189

910.8 183

910.8 173

910.8 165

910.8 157

910.9 149

910.9 142

910.9 133

910.9 127

910.9 122

910.9 114

910.9 107

910.9 101

910.9 95

910.9 83

910.9 74

910.9 68

911.0 65

911.0 62

911.0 55

911.0 50

911.0 43

911.0 37

911.0 33

911.0 31

911.0 31

911.0 30

911.0 26

911.1 24

911.1 23

911.1 22

911.1 23

911.1 26

911.1 29

911.1 32

911.1 35

911.1 38

911.1 42

911.1 44

911.1 51

911.2 57

911.2 60

911.2 68

911.2 72

911.2 76

911.2 78

911.2 82

911.2 81

911.2 82

911.2 83

911.2 84

911.2 86

911.3 88

911.3 93

911.3 95

911.3 96

911.3 94

911.3 89

911.3 87

911.3 84

911.3 83

911.3 84

911.3 87

911.4 88

911.4 89

911.4 90

911.4 92

911.4 93

911.4 93

911.4 94

911.4 98

911.4 101

911.4 105

911.4 112

911.4 118

911.5 125

911.5 138

911.5 154

911.5 167

911.5 180

911.5 196

911.5 213

911.5 233

911.5 257

911.5 283

911.5 308

911.6 333

911.6 359

911.6 386

911.6 413

911.6 438

911.6 462

911.6 481

911.6 498

911.6 514

911.6 528

911.6 537

911.6 549

911.7 556

911.7 559

911.7 559

911.7 558

911.7 554

911.7 545

911.7 535

911.7 521

911.7 509

911.7 496

911.7 479

911.7 464

911.8 449

911.8 437

911.8 425

911.8 415

911.8 403

911.8 386

911.8 368

911.8 357

911.8 346

911.8 340

911.8 334

911.9 326

911.9 317

911.9 309

911.9 301

911.9 297

911.9 289

911.9 281

911.9 269

911.9 256

911.9 243

911.9 228

911.9 216

912.0 201

912.0 188

912.0 180

912.0 167

912.0 159

912.0 153

912.0 149

912.0 142

912.0 135

912.0 128

912.0 123

912.0 119

912.1 114

912.1 111

912.1 111

912.1 112

912.1 115

912.1 114

912.1 115

912.1 114

912.1 117

912.1 125

912.1 133

912.2 139

912.2 143

912.2 147

912.2 152

912.2 157

912.2 160

912.2 162

912.2 165

912.2 164

912.2 165

912.2 165

912.2 165

912.3 165

912.3 162

912.3 163

912.3 159

912.3 158

912.3 153

912.3 150

912.3 147

912.3 143

912.3 140

912.3 135

912.3 132

912.4 129

912.4 127

912.4 127

912.4 127

912.4 126

912.4 131

912.4 139

912.4 147

912.4 156

912.4 170

912.4 180

912.5 195

912.5 212

912.5 229

912.5 247

912.5 265

912.5 283

912.5 301

912.5 319

912.5 337

912.5 357

912.5 376

912.5 390

912.6 406

912.6 418

912.6 427

912.6 434

912.6 439

912.6 444

912.6 444

912.6 442

912.6 438

912.6 433

912.6 426

912.7 419

912.7 410

912.7 402

912.7 391

912.7 380

912.7 367

912.7 356

912.7 341

912.7 328

912.7 318

912.7 306

912.7 292

912.8 281

912.8 268

912.8 254

912.8 245

912.8 237

912.8 229

912.8 220

912.8 212

912.8 204

912.8 202

912.8 196

912.8 190

912.9 184

912.9 174

912.9 164

912.9 156

912.9 149

912.9 141

912.9 134

912.9 130

912.9 123

912.9 114

912.9 106

913.0 98

913.0 90

913.0 83

913.0 77

913.0 71

913.0 69

913.0 62

913.0 58

913.0 55

913.0 55

913.0 53

913.0 53

913.1 51

913.1 50

913.1 48

913.1 47

913.1 46

913.1 48

913.1 53

913.1 57

913.1 61

913.1 63

913.1 68

913.1 71

913.2 73

913.2 70

913.2 71

913.2 72

913.2 73

913.2 75

913.2 82

913.2 87

913.2 88

913.2 90

913.2 93

913.3 96

913.3 98

913.3 100

913.3 102

913.3 102

913.3 104

913.3 104

913.3 103

913.3 107

913.3 106

913.3 108

913.3 111

913.4 113

913.4 115

913.4 115

913.4 115

913.4 119

913.4 120

913.4 125

913.4 128

913.4 134

913.4 141

913.4 149

913.5 156

913.5 165

913.5 175

913.5 183

913.5 190

913.5 200

913.5 209

913.5 222

913.5 234

913.5 249

913.5 261

913.5 274

913.6 286

913.6 299

913.6 311

913.6 320

913.6 327

913.6 335

913.6 341

913.6 345

913.6 349

913.6 348

913.6 349

913.6 350

913.7 348

913.7 348

913.7 346

913.7 340

913.7 332

913.7 323

913.7 315

913.7 308

913.7 295

913.7 287

913.7 277

913.8 271

913.8 264

913.8 254

913.8 242

913.8 231

913.8 221

913.8 211

913.8 202

913.8 197

913.8 189

913.8 184

913.8 179

913.9 171

913.9 162

913.9 159

913.9 154

913.9 148

913.9 140

913.9 136

913.9 131

913.9 125

913.9 122

913.9 115

913.9 110

914.0 103

914.0 98

914.0 94

914.0 88

914.0 86

914.0 79

914.0 74

914.0 71

914.0 67

914.0 62

914.0 57

914.1 55

914.1 55

914.1 54

914.1 54

914.1 50

914.1 45

914.1 45

914.1 45

914.1 47

914.1 49

914.1 49

914.1 49

914.2 49

914.2 50

914.2 48

914.2 46

914.2 51

914.2 57

914.2 60

914.2 60

914.2 59

914.2 60

914.2 57

914.3 59

914.3 63

914.3 61

914.3 62

914.3 62

914.3 61

914.3 60

914.3 60

914.3 63

914.3 63

914.3 64

914.3 62

914.4 61

914.4 63

914.4 65

914.4 67

914.4 67

914.4 67

914.4 69

914.4 68

914.4 69

914.4 71

914.4 71

914.4 75

914.5 78

914.5 79

914.5 80

914.5 81

914.5 78

914.5 81

914.5 89

914.5 96

914.5 99

914.5 100

914.5 100

914.6 104

914.6 108

914.6 110

914.6 114

914.6 116

914.6 115

914.6 118

914.6 119

914.6 118

914.6 120

914.6 123

914.6 124

914.7 126

914.7 126

914.7 125

914.7 123

914.7 123

914.7 120

914.7 120

914.7 118

914.7 119

914.7 118

914.7 114

914.7 113

914.8 111

914.8 110

914.8 112

914.8 110

914.8 107

914.8 104

914.8 102

914.8 101

914.8 102

914.8 99

914.8 94

914.9 90

914.9 86

914.9 81

914.9 77

914.9 69

914.9 65

914.9 60

914.9 56

914.9 50

914.9 47

914.9 41

914.9 37

915.0 35

915.0 32

915.0 27

915.0 25

915.0 22

915.0 19

915.0 16

915.0 13

915.0 11

915.0 10

915.0 7

915.1 6

915.1 5

915.1 5

915.1 8

915.1 10

915.1 10

915.1 12

915.1 12

915.1 13

915.1 12

915.1 14

915.1 14

915.2 15

915.2 17

915.2 17

915.2 17

915.2 18

915.2 19

915.2 22

915.2 25

915.2 27

915.2 28

915.2 30

915.2 35

915.3 42

915.3 48

915.3 52

915.3 58

915.3 65

915.3 67

915.3 73

915.3 78

915.3 83

915.3 83

915.3 85

915.4 90

915.4 93

915.4 95

915.4 101

915.4 105

915.4 109

915.4 113

915.4 115

915.4 119

915.4 127

915.4 132

915.4 137

915.5 144

915.5 152

915.5 160

915.5 168

915.5 174

915.5 181

915.5 185

915.5 191

915.5 196

915.5 200

915.5 202

915.5 205

915.6 214

915.6 220

915.6 226

915.6 227

915.6 228

915.6 226

915.6 226

915.6 226

915.6 222

915.6 221

915.6 220

915.7 217

915.7 213

915.7 209

915.7 207

915.7 202

915.7 199

915.7 197

915.7 190

915.7 187

915.7 182

915.7 178

915.7 175

915.8 173

915.8 173

915.8 173

915.8 171

915.8 168

915.8 163

915.8 158

915.8 151

915.8 146

915.8 138

915.8 133

915.9 127

915.9 119

915.9 112

915.9 108

915.9 102

915.9 92

915.9 83

915.9 77

915.9 71

915.9 64

915.9 59

915.9 56

916.0 53

916.0 52

916.0 52

916.0 49

916.0 45

916.0 40

916.0 40

916.0 37

916.0 36

916.0 36

916.0 34

916.0 37

916.1 40

916.1 44

916.1 47

916.1 51

916.1 54

916.1 56

916.1 57

916.1 61

916.1 62

916.1 66

916.1 67

916.2 71

916.2 71

916.2 67

916.2 66

916.2 66

916.2 68

916.2 67

916.2 67

916.2 66

916.2 65

916.2 64

916.2 62

916.3 62

916.3 60

916.3 60

916.3 57

916.3 57

916.3 54

916.3 50

916.3 50

916.3 49

916.3 46

916.3 45

916.4 46

916.4 44

916.4 43

916.4 45

916.4 45

916.4 44

916.4 41

916.4 41

916.4 44

916.4 47

916.4 48

916.4 53

916.5 56

916.5 60

916.5 63

916.5 62

916.5 63

916.5 65

916.5 72

916.5 76

916.5 80

916.5 80

916.5 83

916.5 86

916.6 88

916.6 91

916.6 92

916.6 93

916.6 95

916.6 96

916.6 96

916.6 97

916.6 95

916.6 95

916.6 93

916.7 89

916.7 86

916.7 87

916.7 84

916.7 81

916.7 81

916.7 77

916.7 72

916.7 68

916.7 64

916.7 62

916.7 63

916.8 60

916.8 58

916.8 57

916.8 53

916.8 50

916.8 47

916.8 44

916.8 43

916.8 43

916.8 42

916.8 38

916.9 36

916.9 35

916.9 34

916.9 32

916.9 27

916.9 23

916.9 24

916.9 23

916.9 23

916.9 21

916.9 18

916.9 14

917.0 11

917.0 10

917.0 7

917.0 7

917.0 7

917.0 7

917.0 6

917.0 6

917.0 4

917.0 2

917.0 -0

917.0 1

917.1 2

917.1 4

917.1 2

917.1 1

917.1 -0

917.1 1

917.1 1

917.1 2

917.1 4

917.1 8

917.1 11

917.2 16

917.2 17

917.2 20

917.2 25

917.2 27

917.2 29

917.2 30

917.2 34

917.2 39

917.2 42

917.2 44

917.2 44

917.3 42

917.3 41

917.3 41

917.3 43

917.3 45

917.3 46

917.3 48

917.3 52

917.3 54

917.3 53

917.3 54

917.4 56

917.4 61

917.4 65

917.4 75

917.4 83

917.4 92

917.4 103

917.4 116

917.4 127

917.4 142

917.4 157

917.4 173

917.5 191

917.5 206

917.5 218

917.5 237

917.5 254

917.5 273

917.5 288

917.5 301

917.5 317

917.5 330

917.5 340

917.5 348

917.6 354

917.6 359

917.6 358

917.6 359

917.6 359

917.6 355

917.6 352

917.6 347

917.6 341

917.6 337

917.6 330

917.7 320

917.7 308

917.7 298

917.7 289

917.7 280

917.7 269

917.7 262

917.7 252

917.7 243

917.7 235

917.7 224

917.7 215

917.8 207

917.8 199

917.8 193

917.8 186

917.8 176

917.8 175

917.8 174

917.8 169

917.8 164

917.8 158

917.8 155

917.9 152

917.9 146

917.9 138

917.9 135

917.9 129

917.9 124

917.9 121

917.9 121

917.9 117

917.9 114

917.9 114

917.9 114

918.0 111

918.0 110

918.0 104

918.0 98

918.0 92

918.0 87

918.0 83

918.0 78

918.0 73

918.0 68

918.0 65

918.0 62

918.1 59

918.1 55

918.1 52

918.1 47

918.1 44

918.1 42

918.1 38

918.1 35

918.1 35

918.1 32

918.1 33

918.2 32

918.2 30

918.2 28

918.2 27

918.2 26

918.2 29

918.2 32

918.2 34

918.2 35

918.2 37

918.2 39

918.2 42

918.3 46

918.3 50

918.3 50

918.3 49

918.3 49

918.3 49

918.3 52

918.3 53

918.3 53

918.3 54

918.3 56

918.4 59

918.4 61

918.4 65

918.4 67

918.4 70

918.4 75

918.4 78

918.4 81

918.4 87

918.4 94

918.4 99

918.4 106

918.5 113

918.5 119

918.5 124

918.5 130

918.5 135

918.5 145

918.5 152

918.5 157

918.5 163

918.5 164

918.5 166

918.5 167

918.6 171

918.6 176

918.6 175

918.6 172

918.6 168

918.6 165

918.6 163

918.6 161

918.6 158

918.6 153

918.6 148

918.7 144

918.7 140

918.7 137

918.7 135

918.7 132

918.7 125

918.7 121

918.7 120

918.7 116

918.7 111

918.7 110

918.7 109

918.8 106

918.8 101

918.8 98

918.8 94

918.8 90

918.8 87

918.8 85

918.8 79

918.8 74

918.8 66

918.8 59

918.9 57

918.9 51

918.9 47

918.9 41

918.9 35

918.9 29

918.9 22

918.9 18

918.9 14

918.9 12

918.9 8

918.9 3

919.0 0

919.0 -3

919.0 -2

919.0 -2

919.0 -1

919.0 -0

919.0 1

919.0 1

919.0 -2

919.0 1

919.0 4

919.0 3

919.1 4

919.1 6

919.1 6

919.1 5

919.1 8

919.1 11

919.1 12

919.1 15

919.1 15

919.1 16

919.1 18

919.2 20

919.2 24

919.2 30

919.2 33

919.2 36

919.2 39

919.2 40

919.2 43

919.2 47

919.2 48

919.2 50

919.2 51

919.3 51

919.3 50

919.3 50

919.3 51

919.3 56

919.3 62

919.3 65

919.3 68

919.3 70

919.3 73

919.3 72

919.4 75

919.4 79

919.4 83

919.4 82

919.4 84

919.4 88

919.4 92

919.4 96

919.4 99

919.4 100

919.4 101

919.4 101

919.5 101

919.5 107

919.5 113

919.5 120

919.5 130

919.5 135

919.5 138

919.5 143

919.5 146

919.5 150

919.5 149

919.5 151

919.6 151

919.6 154

919.6 154

919.6 152

919.6 153

919.6 153

919.6 156

919.6 157

919.6 156

919.6 154

919.6 151

919.7 147

919.7 143

919.7 139

919.7 138

919.7 135

919.7 131

919.7 124

919.7 119

919.7 114

919.7 109

919.7 104

919.7 99

919.8 93

919.8 88

919.8 87

919.8 88

919.8 89

919.8 89

919.8 88

919.8 85

919.8 83

919.8 79

919.8 77

919.9 76

919.9 72

919.9 68

919.9 67

919.9 64

919.9 62

919.9 58

919.9 56

919.9 53

919.9 49

919.9 46

919.9 42

920.0 37

920.0 32

920.0 26

920.0 21

920.0 16

920.0 14

920.0 10

920.0 7

920.0 4

920.0 1

920.0 1

920.1 0

920.1 -1

920.1 -3

920.1 -3

920.1 -3

920.1 -3

920.1 -4

920.1 -5

920.1 -3

920.1 -1

920.1 0

920.1 3

920.2 5

920.2 5

920.2 7

920.2 10

920.2 10

920.2 12

920.2 11

920.2 12

920.2 15

920.2 17

920.2 16

920.2 17

920.3 16

920.3 17

920.3 12

920.3 12

920.3 14

920.3 13

920.3 13

920.3 17

920.3 20

920.3 19

920.3 22

920.4 23

920.4 26

920.4 26

920.4 28

920.4 31

920.4 34

920.4 38

920.4 39

920.4 40

920.4 42

920.4 47

920.4 50

920.5 52

920.5 55

920.5 57

920.5 59

920.5 62

920.5 62

920.5 63

920.5 62

920.5 61

920.5 62

920.5 63

920.6 62

920.6 60

920.6 57

920.6 56

920.6 53

920.6 50

920.6 50

920.6 54

920.6 53

920.6 52

920.6 50

920.6 52

920.7 50

920.7 49

920.7 49

920.7 49

920.7 51

920.7 50

920.7 49

920.7 46

920.7 41

920.7 38

920.7 34

920.7 29

920.8 28

920.8 26

920.8 25

920.8 27

920.8 28

920.8 28

920.8 27

920.8 25

920.8 20

920.8 20

920.8 19

920.9 19

920.9 19

920.9 17

920.9 15

920.9 15

920.9 14

920.9 12

920.9 11

920.9 10

920.9 9

920.9 5

920.9 4

921.0 5

921.0 2

921.0 0

921.0 -2

921.0 -4

921.0 -6

921.0 -11

921.0 -15

921.0 -18

921.0 -23

921.0 -27

921.1 -30

921.1 -30

921.1 -32

921.1 -33

921.1 -29

921.1 -28

921.1 -25

921.1 -21

921.1 -19

921.1 -17

921.1 -16

921.1 -15

921.2 -12

921.2 -9

921.2 -7

921.2 -5

921.2 -1

921.2 1

921.2 6

921.2 8

921.2 10

921.2 11

921.2 14

921.3 13

921.3 17

921.3 18

921.3 22

921.3 22

921.3 22

921.3 23

921.3 26

921.3 28

921.3 28

921.3 30

921.3 35

921.4 38

921.4 41

921.4 44

921.4 48

921.4 54

921.4 57

921.4 66

921.4 74

921.4 81

921.4 88

921.4 96

921.4 102

921.5 109

921.5 114

921.5 119

921.5 127

921.5 135

921.5 142

921.5 149

921.5 158

921.5 161

921.5 166

921.5 168

921.6 170

921.6 172

921.6 173

921.6 173

921.6 172

921.6 170

921.6 167

921.6 162

921.6 157

921.6 152

921.6 146

921.6 140

921.7 135

921.7 132

921.7 129

921.7 123

921.7 118

921.7 114

921.7 109

921.7 105

921.7 100

921.7 96

921.7 90

921.8 84

921.8 82

921.8 76

921.8 75

921.8 71

921.8 68

921.8 67

921.8 66

921.8 63

921.8 59

921.8 57

921.8 57

921.9 52

921.9 47

921.9 46

921.9 43

921.9 41

921.9 35

921.9 31

921.9 28

921.9 25

921.9 23

921.9 20

922.0 18

922.0 16

922.0 13

922.0 10

922.0 8

922.0 5

922.0 3

922.0 -0

922.0 -2

922.0 -5

922.0 -8

922.0 -8

922.1 -8

922.1 -9

922.1 -9

922.1 -9

922.1 -9

922.1 -10

922.1 -7

922.1 -8

922.1 -7

922.1 -5

922.1 -5

922.1 -5

922.2 -4

922.2 -6

922.2 -7

922.2 -9

922.2 -7

922.2 -3

922.2 1

922.2 6

922.2 13

922.2 22

922.2 31

922.3 42

922.3 53

922.3 60

922.3 71

922.3 84

922.3 97

922.3 112

922.3 124

922.3 139

922.3 152

922.3 166

922.3 178

922.4 193

922.4 206

922.4 219

922.4 231

922.4 241

922.4 250

922.4 261

922.4 268

922.4 274

922.4 280

922.4 285

922.5 290

922.5 291

922.5 289

922.5 284

922.5 280

922.5 277

922.5 277

922.5 275

922.5 274

922.5 272

922.5 272

922.5 270

922.6 269

922.6 266

922.6 261

922.6 256

922.6 252

922.6 247

922.6 241

922.6 235

922.6 228

922.6 219

922.6 208

922.7 202

922.7 192

922.7 182

922.7 171

922.7 161

922.7 152

922.7 142

922.7 131

922.7 123

922.7 116

922.7 110

922.7 104

922.8 94

922.8 90

922.8 83

922.8 74

922.8 67

922.8 61

922.8 57

922.8 55

922.8 53

922.8 53

922.8 51

922.8 50

922.9 51

922.9 51

922.9 51

922.9 51

922.9 47

922.9 45

922.9 44

922.9 44

922.9 40

922.9 36

922.9 34

923.0 30

923.0 25

923.0 20

923.0 16

923.0 9

923.0 4

923.0 -0

923.0 -5

923.0 -7

923.0 -12

923.0 -13

923.0 -12

923.1 -12

923.1 -13

923.1 -15

923.1 -19

923.1 -20

923.1 -22

923.1 -23

923.1 -21

923.1 -21

923.1 -22

923.1 -23

923.2 -20

923.2 -15

923.2 -13

923.2 -10

923.2 -3

923.2 4

923.2 9

923.2 12

923.2 17

923.2 24

923.2 27

923.2 29

923.3 31

923.3 32

923.3 35

923.3 37

923.3 38

923.3 40

923.3 42

923.3 46

923.3 52

923.3 53

923.3 54

923.4 56

923.4 62

923.4 67

923.4 68

923.4 68

923.4 72

923.4 71

923.4 69

923.4 71

923.4 73

923.4 75

923.4 79

923.5 88

923.5 95

923.5 109

923.5 121

923.5 137

923.5 154

923.5 173

923.5 195

923.5 221

923.5 247

923.5 274

923.5 301

923.6 328

923.6 352

923.6 379

923.6 401

923.6 424

923.6 446

923.6 466

923.6 484

923.6 506

923.6 524

923.6 539

923.7 552

923.7 562

923.7 566

923.7 570

923.7 570

923.7 560

923.7 552

923.7 543

923.7 535

923.7 519

923.7 506

923.7 491

923.8 474

923.8 457

923.8 440

923.8 425

923.8 407

923.8 391

923.8 372

923.8 356

923.8 338

923.8 326

923.8 317

923.9 308

923.9 295

923.9 280

923.9 267

923.9 257

923.9 246

923.9 233

923.9 219

923.9 210

923.9 200

923.9 189

923.9 179

924.0 175

924.0 167

924.0 157

924.0 148

924.0 139

924.0 127

924.0 123

924.0 117

924.0 112

924.0 111

924.0 111

924.1 112

924.1 113

924.1 116

924.1 117

924.1 119

924.1 120

924.1 121

924.1 124

924.1 125

924.1 127

924.1 130

924.1 134

924.2 141

924.2 148

924.2 154

924.2 162

924.2 169

924.2 175

924.2 180

924.2 184

924.2 188

924.2 185

924.2 186

924.3 188

924.3 187

924.3 186

924.3 186

924.3 187

924.3 183

924.3 179

924.3 175

924.3 173

924.3 170

924.3 168

924.3 162

924.4 159

924.4 154

924.4 148

924.4 140

924.4 133

924.4 126

924.4 117

924.4 107

924.4 98

924.4 91

924.4 89

924.4 87

924.5 85

924.5 86

924.5 88

924.5 91

924.5 96

924.5 103

924.5 110

924.5 117

924.5 123

924.5 129

924.5 135

924.6 145

924.6 152

924.6 165

924.6 177

924.6 185

924.6 195

924.6 206

924.6 216

924.6 221

924.6 231

924.6 239

924.6 245

924.7 249

924.7 250

924.7 249

924.7 247

924.7 239

924.7 233

924.7 227

924.7 223

924.7 217

924.7 209

924.7 204

924.8 201

924.8 196

924.8 192

924.8 185

924.8 180

924.8 174

924.8 168

924.8 162

924.8 154

924.8 149

924.8 141

924.8 133

924.9 124

924.9 113

924.9 105

924.9 102

924.9 97

924.9 95

924.9 92

924.9 88

924.9 85

924.9 81

924.9 76

925.0 71

925.0 69

925.0 65

925.0 62

925.0 57

925.0 53

925.0 49

925.0 47

925.0 43

925.0 45

925.0 45

925.0 44

925.1 43

925.1 42

925.1 43

925.1 47

925.1 47

925.1 51

925.1 52

925.1 55

925.1 53

925.1 56

925.1 59

925.2 61

925.2 62

925.2 60

925.2 61

925.2 62

925.2 65

925.2 69

925.2 72

925.2 74

925.2 76

925.2 76

925.2 76

925.3 74

925.3 74

925.3 73

925.3 72

925.3 74

925.3 77

925.3 75

925.3 74

925.3 80

925.3 87

925.3 90

925.3 94

925.4 101

925.4 105

925.4 113

925.4 125

925.4 137

925.4 151

925.4 166

925.4 179

925.4 197

925.4 218

925.4 240

925.5 261

925.5 288

925.5 319

925.5 349

925.5 379

925.5 410

925.5 442

925.5 473

925.5 503

925.5 535

925.5 571

925.5 601

925.6 627

925.6 654

925.6 682

925.6 706

925.6 732

925.6 754

925.6 774

925.6 792

925.6 804

925.6 812

925.6 823

925.7 828

925.7 823

925.7 816

925.7 810

925.7 798

925.7 784

925.7 771

925.7 756

925.7 736

925.7 711

925.7 689

925.7 669

925.8 648

925.8 627

925.8 606

925.8 589

925.8 573

925.8 555

925.8 536

925.8 517

925.8 497

925.8 479

925.8 465

925.9 451

925.9 439

925.9 423

925.9 406

925.9 391

925.9 380

925.9 367

925.9 352

925.9 341

925.9 328

925.9 314

925.9 298

926.0 284

926.0 270

926.0 258

926.0 241

926.0 227

926.0 216

926.0 201

926.0 188

926.0 179

926.0 170

926.0 162

926.1 156

926.1 151

926.1 149

926.1 149

926.1 148

926.1 149

926.1 152

926.1 156

926.1 156

926.1 157

926.1 159

926.1 160

926.2 161

926.2 166

926.2 170

926.2 171

926.2 172

926.2 173

926.2 176

926.2 178

926.2 178

926.2 182

926.2 185

926.2 189

926.3 189

926.3 189

926.3 187

926.3 184

926.3 180

926.3 176

926.3 168

926.3 163

926.3 161

926.3 157

926.3 157

926.4 158

926.4 156

926.4 155

926.4 158

926.4 157

926.4 158

926.4 162

926.4 167

926.4 172

926.4 176

926.4 180

926.4 182

926.5 186

926.5 190

926.5 198

926.5 209

926.5 220

926.5 231

926.5 243

926.5 253

926.5 265

926.5 281

926.5 293

926.6 303

926.6 310

926.6 314

926.6 321

926.6 325

926.6 330

926.6 333

926.6 338

926.6 343

926.6 347

926.6 348

926.6 348

926.7 349

926.7 343

926.7 341

926.7 336

926.7 332

926.7 327

926.7 323

926.7 316

926.7 313

926.7 306

926.7 299

926.8 290

926.8 280

926.8 270

926.8 260

926.8 252

926.8 245

926.8 236

926.8 229

926.8 221

926.8 214

926.8 204

926.8 192

926.9 186

926.9 179

926.9 165

926.9 154

926.9 145

926.9 138

926.9 132

926.9 126

926.9 121

926.9 114

926.9 107

927.0 100

927.0 92

927.0 84

927.0 77

927.0 69

927.0 62

927.0 57

927.0 52

927.0 48

927.0 47

927.0 46

927.0 44

927.1 45

927.1 44

927.1 42

927.1 40

927.1 39

927.1 38

927.1 38

927.1 41

927.1 44

927.1 49

927.1 54

927.2 58

927.2 61

927.2 63

927.2 66

927.2 69

927.2 70

927.2 73

927.2 76

927.2 81

927.2 86

927.2 91

927.2 95

927.3 97

927.3 100

927.3 104

927.3 105

927.3 103

927.3 103

927.3 102

927.3 102

927.3 104

927.3 106

927.3 108

927.4 108

927.4 108

927.4 103

927.4 101

927.4 100

927.4 99

927.4 99

927.4 101

927.4 105

927.4 110

927.4 115

927.4 123

927.5 128

927.5 134

927.5 140

927.5 150

927.5 162

927.5 173

927.5 189

927.5 204

927.5 222

927.5 240

927.5 260

927.5 280

927.6 299

927.6 320

927.6 341

927.6 357

927.6 373

927.6 386

927.6 398

927.6 411

927.6 423

927.6 435

927.6 443

927.7 448

927.7 451

927.7 451

927.7 446

927.7 444

927.7 440

927.7 437

927.7 432

927.7 428

927.7 420

927.7 408

927.7 397

927.8 385

927.8 372

927.8 357

927.8 345

927.8 336

927.8 326

927.8 317

927.8 306

927.8 297

927.8 288

927.8 278

927.9 271

927.9 264

927.9 259

927.9 250

927.9 244

927.9 239

927.9 231

927.9 220

927.9 212

927.9 204

927.9 197

927.9 188

928.0 183

928.0 174

928.0 164

928.0 156

928.0 150

928.0 144

928.0 138

928.0 134

928.0 128

928.0 124

928.0 119

928.1 113

928.1 107

928.1 100

928.1 97

928.1 93

928.1 90

928.1 86

928.1 88

928.1 87

928.1 87

928.1 87

928.1 89

928.2 93

928.2 97

928.2 104

928.2 108

928.2 112

928.2 114

928.2 118

928.2 122

928.2 123

928.2 124

928.2 122

928.3 121

928.3 121

928.3 120

928.3 118

928.3 118

928.3 114

928.3 113

928.3 111

928.3 108

928.3 104

928.3 98

928.3 95

928.4 92

928.4 87

928.4 81

928.4 78

928.4 73

928.4 67

928.4 61

928.4 55

928.4 50

928.4 49

928.4 51

928.5 52

928.5 55

928.5 59

928.5 66

928.5 73

928.5 78

928.5 83

928.5 86

928.5 93

928.5 100

928.5 105

928.5 112

928.6 118

928.6 122

928.6 127

928.6 136

928.6 143

928.6 152

928.6 160

928.6 168

928.6 175

928.6 181

928.6 188

928.7 192

928.7 197

928.7 201

928.7 206

928.7 207

928.7 204

928.7 204

928.7 203

928.7 198

928.7 192

928.7 188

928.7 186

928.8 185

928.8 182

928.8 181

928.8 179

928.8 176

928.8 171

928.8 165

928.8 156

928.8 145

928.8 140

928.8 135

928.8 130

928.9 124

928.9 116

928.9 109

928.9 100

928.9 95

928.9 94

928.9 92

928.9 86

928.9 81

928.9 76

928.9 71

929.0 69

929.0 67

929.0 66

929.0 61

929.0 59

929.0 60

929.0 62

929.0 59

929.0 56

929.0 56

929.0 52

929.0 49

929.1 45

929.1 45

929.1 47

929.1 47

929.1 47

929.1 52

929.1 53

929.1 52

929.1 51

929.1 49

929.1 50

929.2 50

929.2 51

929.2 49

929.2 46

929.2 48

929.2 47

929.2 47

929.2 49

929.2 53

929.2 54

929.2 53

929.2 52

929.3 56

929.3 58

929.3 64

929.3 68

929.3 72

929.3 74

929.3 77

929.3 80

929.3 83

929.3 84

929.3 83

929.4 81

929.4 81

929.4 76

929.4 75

929.4 77

929.4 80

929.4 83

929.4 85

929.4 84

929.4 88

929.4 90

929.4 93

929.5 94

929.5 98

929.5 101

929.5 101

929.5 103

929.5 107

929.5 113

929.5 121

929.5 129

929.5 141

929.5 150

929.6 159

929.6 167

929.6 178

929.6 187

929.6 196

929.6 207

929.6 216

929.6 222

929.6 226

929.6 230

929.6 236

929.6 239

929.7 240

929.7 241

929.7 240

929.7 236

929.7 234

929.7 230

929.7 228

929.7 224

929.7 218

929.7 212

929.7 205

929.8 198

929.8 193

929.8 185

929.8 178

929.8 170

929.8 162

929.8 154

929.8 149

929.8 145

929.8 144

929.8 142

929.8 139

929.9 137

929.9 135

929.9 129

929.9 122

929.9 117

929.9 112

929.9 106

929.9 104

929.9 99

929.9 93

929.9 90

930.0 85

930.0 79

930.0 71

930.0 65

930.0 59

930.0 53

930.0 47

930.0 44

930.0 39

930.0 36

930.0 34

930.0 33

930.1 31

930.1 30

930.1 31

930.1 33

930.1 35

930.1 37

930.1 37

930.1 40

930.1 43

930.1 49

930.1 53

930.2 56

930.2 60

930.2 60

930.2 62

930.2 64

930.2 64

930.2 63

930.2 60

930.2 61

930.2 63

930.2 64

930.2 66

930.3 64

930.3 64

930.3 62

930.3 60

930.3 59

930.3 59

930.3 63

930.3 61

930.3 59

930.3 58

930.3 59

930.4 59

930.4 64

930.4 66

930.4 71

930.4 73

930.4 73

930.4 72

930.4 71

930.4 69

930.4 68

930.4 68

930.4 71

930.5 72

930.5 74

930.5 73

930.5 71

930.5 70

930.5 72

930.5 72

930.5 71

930.5 70

930.5 70

930.5 69

930.6 71

930.6 75

930.6 75

930.6 75

930.6 73

930.6 75

930.6 76

930.6 80

930.6 81

930.6 83

930.6 84

930.6 82

930.7 83

930.7 83

930.7 84

930.7 86

930.7 85

930.7 86

930.7 87

930.7 85

930.7 83

930.7 83

930.7 83

930.8 85

930.8 85

930.8 85

930.8 83

930.8 80

930.8 79

930.8 77

930.8 75

930.8 73

930.8 72

930.8 66

930.8 63

930.9 58

930.9 55

930.9 50

930.9 48

930.9 44

930.9 39

930.9 32

930.9 27

930.9 25

930.9 21

930.9 18

931.0 12

931.0 8

931.0 1

931.0 -3

931.0 -7

931.0 -13

931.0 -17

931.0 -17

931.0 -15

931.0 -12

931.0 -11

931.0 -10

931.1 -9

931.1 -9

931.1 -8

931.1 -6

931.1 -7

931.1 -8

931.1 -6

931.1 -5

931.1 -2

931.1 -3

931.1 -5

931.1 -4

931.2 -1

931.2 0

931.2 2

931.2 1

931.2 4

931.2 4

931.2 5

931.2 3

931.2 5

931.2 4

931.2 6

931.3 7

931.3 9

931.3 10

931.3 11

931.3 11

931.3 11

931.3 15

931.3 17

931.3 23

931.3 31

931.3 40

931.3 44

931.4 48

931.4 52

931.4 58

931.4 60

931.4 63

931.4 68

931.4 71

931.4 75

931.4 80

931.4 89

931.4 95

931.5 99

931.5 101

931.5 105

931.5 110

931.5 113

931.5 114

931.5 117

931.5 117

931.5 118

931.5 119

931.5 122

931.5 127

931.6 129

931.6 130

931.6 133

931.6 132

931.6 132

931.6 129

931.6 126

931.6 126

931.6 129

931.6 132

931.6 134

931.7 134

931.7 133

931.7 133

931.7 133

931.7 135

931.7 130

931.7 130

931.7 126

931.7 126

931.7 125

931.7 122

931.7 121

931.8 119

931.8 117

931.8 109

931.8 103

931.8 102

931.8 98

931.8 96

931.8 92

931.8 88

931.8 84

931.8 81

931.9 79

931.9 78

931.9 75

931.9 73

931.9 69

931.9 65

931.9 61

931.9 54

931.9 51

931.9 47

931.9 45

931.9 46

932.0 46

932.0 48

932.0 46

932.0 46

932.0 49

932.0 47

932.0 43

932.0 39

932.0 36

932.0 38

932.0 36

932.1 35

932.1 35

932.1 36

932.1 34

932.1 33

932.1 34

932.1 32

932.1 34

932.1 36

932.1 35

932.1 34

932.1 31

932.2 30

932.2 31

932.2 33

932.2 34

932.2 32

932.2 34

932.2 38

932.2 39

932.2 38

932.2 39

932.2 39

932.3 43

932.3 44

932.3 47

932.3 49

932.3 53

932.3 56

932.3 58

932.3 61

932.3 61

932.3 59

932.3 58

932.3 58

932.4 59

932.4 61

932.4 57

932.4 60

932.4 62

932.4 64

932.4 66

932.4 65

932.4 65

932.4 62

932.4 61

932.5 61

932.5 59

932.5 57

932.5 58

932.5 61

932.5 63

932.5 64

932.5 63

932.5 63

932.5 63

932.5 63

932.5 63

932.6 61

932.6 61

932.6 63

932.6 63

932.6 63

932.6 64

932.6 66

932.6 68

932.6 70

932.6 67

932.6 63

932.7 60

932.7 59

932.7 57

932.7 57

932.7 59

932.7 58

932.7 57

932.7 62

932.7 63

932.7 60

932.7 56

932.7 53

932.8 53

932.8 51

932.8 50

932.8 48

932.8 46

932.8 45

932.8 41

932.8 38

932.8 32

932.8 28

932.8 23

932.9 19

932.9 14

932.9 13

932.9 8

932.9 5

932.9 5

932.9 5

932.9 4

932.9 3

932.9 2

932.9 -1

932.9 -5

933.0 -5

933.0 -5

933.0 -4

933.0 -5

933.0 -5

933.0 -3

933.0 -1

933.0 -2

933.0 -5

933.0 -3

933.0 -2

933.1 -3

933.1 -4

933.1 -3

933.1 1

933.1 -0

933.1 -2

933.1 -3

933.1 -5

933.1 -6

933.1 -7

933.1 -10

933.1 -11

933.2 -12

933.2 -10

933.2 -8

933.2 -4

933.2 -7

933.2 -5

933.2 -2

933.2 3

933.2 7

933.2 9

933.2 12

933.3 14

933.3 17

933.3 20

933.3 25

933.3 30

933.3 32

933.3 33

933.3 36

933.3 40

933.3 45

933.3 48

933.3 52

933.4 56

933.4 61

933.4 66

933.4 71

933.4 74

933.4 75

933.4 75

933.4 76

933.4 79

933.4 82

933.4 85

933.5 89

933.5 93

933.5 98

933.5 102

933.5 106

933.5 110

933.5 110

933.5 113

933.5 115

933.5 121

933.5 124

933.5 126

933.6 127

933.6 125

933.6 124

933.6 124

933.6 125

933.6 125

933.6 124

933.6 119

933.6 116

933.6 116

933.6 115

933.7 111

933.7 113

933.7 110

933.7 108

933.7 104

933.7 102

933.7 99

933.7 94

933.7 85

933.7 80

933.7 80

933.7 80

933.8 78

933.8 75

933.8 73

933.8 71

933.8 68

933.8 63

933.8 55

933.8 52

933.8 51

933.8 49

933.8 50

933.9 45

933.9 42

933.9 38

933.9 34

933.9 30

933.9 28

933.9 27

933.9 27

933.9 24

933.9 23

933.9 20

933.9 17

934.0 17

934.0 19

934.0 17

934.0 19

934.0 19

934.0 17

934.0 15

934.0 13

934.0 13

934.0 10

934.0 12

934.1 11

934.1 13

934.1 14

934.1 13

934.1 12

934.1 11

934.1 11

934.1 11

934.1 12

934.1 12

934.1 10

934.1 11

934.2 10

934.2 9

934.2 9

934.2 5

934.2 7

934.2 9

934.2 10

934.2 13

934.2 16

934.2 16

934.2 18

934.3 20

934.3 23

934.3 23

934.3 23

934.3 24

934.3 23

934.3 21

934.3 21

934.3 19

934.3 18

934.3 17

934.3 20

934.4 23

934.4 23

934.4 24

934.4 25

934.4 26

934.4 29

934.4 30

934.4 29

934.4 32

934.4 32

934.4 32

934.5 32

934.5 31

934.5 30

934.5 31

934.5 31

934.5 33

934.5 35

934.5 37

934.5 42

934.5 47

934.5 49

934.5 50

934.6 49

934.6 47

934.6 49

934.6 48

934.6 46

934.6 45

934.6 41

934.6 38

934.6 35

934.6 36

934.6 35

934.7 33

934.7 30

934.7 31

934.7 31

934.7 29

934.7 27

934.7 27

934.7 28

934.7 27

934.7 25

934.7 24

934.7 23

934.8 23

934.8 22

934.8 22

934.8 23

934.8 23

934.8 22

934.8 24

934.8 24

934.8 24

934.8 23

934.8 23

934.9 23

934.9 21

934.9 19

934.9 19

934.9 17

934.9 15

934.9 13

934.9 11

934.9 8

934.9 6

934.9 2

934.9 2

935.0 2

935.0 0

935.0 -2

935.0 -4

935.0 -6

935.0 -4

935.0 -6

935.0 -8

935.0 -9

935.0 -8

935.0 -8

935.1 -8

935.1 -9

935.1 -9

935.1 -11

935.1 -13

935.1 -13

935.1 -14

935.1 -15

935.1 -15

935.1 -14

935.1 -14

935.1 -15

935.2 -15

935.2 -13

935.2 -12

935.2 -11

935.2 -11

935.2 -8

935.2 -8

935.2 -8

935.2 -6

935.2 -4

935.2 -3

935.3 0

935.3 3

935.3 2

935.3 7

935.3 8

935.3 11

935.3 12

935.3 13

935.3 16

935.3 22

935.3 24

935.3 26

935.4 29

935.4 34

935.4 37

935.4 42

935.4 47

935.4 53

935.4 59

935.4 65

935.4 73

935.4 80

935.4 89

935.5 98

935.5 106

935.5 114

935.5 122

935.5 128

935.5 135

935.5 142

935.5 152

935.5 159

935.5 165

935.5 169

935.5 177

935.6 180

935.6 182

935.6 187

935.6 190

935.6 190

935.6 189

935.6 188

935.6 184

935.6 181

935.6 176

935.6 173

935.7 169

935.7 163

935.7 156

935.7 151

935.7 147

935.7 146

935.7 141

935.7 140

935.7 137

935.7 133

935.7 128

935.7 123

935.8 119

935.8 116

935.8 115

935.8 114

935.8 113

935.8 114

935.8 114

935.8 114

935.8 118

935.8 120

935.8 120

935.9 116

935.9 116

935.9 116

935.9 116

935.9 113

935.9 112

935.9 112

935.9 109

935.9 103

935.9 96

935.9 89

935.9 86

936.0 82

936.0 74

936.0 69

936.0 63

936.0 60

936.0 57

936.0 54

936.0 50

936.0 47

936.0 42

936.0 42

936.1 39

936.1 36

936.1 34

936.1 30

936.1 29

936.1 31

936.1 35

936.1 33

936.1 33

936.1 32

936.1 31

936.1 27

936.2 23

936.2 22

936.2 21

936.2 20

936.2 20

936.2 23

936.2 20

936.2 21

936.2 22

936.2 24

936.2 22

936.3 20

936.3 20

936.3 22

936.3 22

936.3 21

936.3 21

936.3 27

936.3 32

936.3 37

936.3 37

936.3 41

936.3 44

936.4 48

936.4 48

936.4 51

936.4 53

936.4 55

936.4 56

936.4 58

936.4 60

936.4 61

936.4 61

936.4 60

936.5 60

936.5 61

936.5 63

936.5 64

936.5 70

936.5 73

936.5 76

936.5 77

936.5 78

936.5 80

936.5 79

936.6 81

936.6 83

936.6 83

936.6 82

936.6 83

936.6 86

936.6 89

936.6 89

936.6 91

936.6 93

936.6 97

936.6 95

936.7 95

936.7 94

936.7 94

936.7 92

936.7 90

936.7 92

936.7 94

936.7 92

936.7 93

936.7 92

936.7 90

936.8 87

936.8 86

936.8 84

936.8 83

936.8 80

936.8 78

936.8 74

936.8 68

936.8 65

936.8 58

936.8 55

936.8 49

936.9 41

936.9 36

936.9 30

936.9 26

936.9 21

936.9 15

936.9 10

936.9 7

936.9 5

936.9 2

936.9 -2

937.0 -4

937.0 -5

937.0 -6

937.0 -8

937.0 -9

937.0 -11

937.0 -11

937.0 -8

937.0 -6

937.0 -4

937.0 -5

937.0 -4

937.1 -3

937.1 -6

937.1 -5

937.1 -3

937.1 -2

937.1 -1

937.1 0

937.1 -1

937.1 1

937.1 0

937.1 3

937.2 5

937.2 3

937.2 4

937.2 6

937.2 6

937.2 9

937.2 11

937.2 13

937.2 13

937.2 15

937.2 17

937.2 25

937.3 28

937.3 28

937.3 30

937.3 34

937.3 37

937.3 38

937.3 37

937.3 39

937.3 42

937.3 45

937.3 46

937.4 46

937.4 46

937.4 47

937.4 48

937.4 48

937.4 50

937.4 54

937.4 60

937.4 65

937.4 72

937.4 75

937.4 78

937.5 84

937.5 89

937.5 96

937.5 102

937.5 110

937.5 121

937.5 126

937.5 132

937.5 139

937.5 146

937.5 152

937.6 159

937.6 166

937.6 174

937.6 179

937.6 182

937.6 185

937.6 193

937.6 199

937.6 203

937.6 206

937.6 209

937.6 212

937.7 215

937.7 217

937.7 214

937.7 211

937.7 209

937.7 206

937.7 205

937.7 202

937.7 202

937.7 199

937.7 198

937.8 196

937.8 194

937.8 190

937.8 184

937.8 182

937.8 179

937.8 177

937.8 175

937.8 170

937.8 166

937.8 159

937.8 155

937.9 149

937.9 145

937.9 140

937.9 135

937.9 132

937.9 128

937.9 124

937.9 123

937.9 118

937.9 116

937.9 112

938.0 108

938.0 104

938.0 99

938.0 93

938.0 89

938.0 82

938.0 73

938.0 68

938.0 64

938.0 59

938.0 57

938.0 53

938.1 47

938.1 40

938.1 37

938.1 36

938.1 34

938.1 32

938.1 31

938.1 30

938.1 32

938.1 34

938.1 32

938.2 34

938.2 35

938.2 37

938.2 39

938.2 43

938.2 47

938.2 48

938.2 52

938.2 57

938.2 60

938.2 64

938.2 67

938.3 70

938.3 75

938.3 79

938.3 83

938.3 86

938.3 87

938.3 87

938.3 88

938.3 88

938.3 86

938.3 85

938.4 82

938.4 82

938.4 83

938.4 80

938.4 76

938.4 76

938.4 76

938.4 73

938.4 73

938.4 75

938.4 74

938.4 70

938.5 69

938.5 71

938.5 73

938.5 77

938.5 79

938.5 81

938.5 82

938.5 88

938.5 92

938.5 95

938.5 100

938.6 103

938.6 107

938.6 111

938.6 114

938.6 117

938.6 120

938.6 121

938.6 121

938.6 119

938.6 118

938.6 115

938.7 115

938.7 116

938.7 116

938.7 117

938.7 118

938.7 118

938.7 115

938.7 111

938.7 106

938.7 102

938.7 99

938.7 96

938.8 95

938.8 92

938.8 89

938.8 86

938.8 84

938.8 85

938.8 84

938.8 83

938.8 80

938.8 78

938.8 78

938.9 75

938.9 70

938.9 66

938.9 63

938.9 59

938.9 55

938.9 52

938.9 49

938.9 47

938.9 46

938.9 42

938.9 39

939.0 36

939.0 34

939.0 28

939.0 24

939.0 20

939.0 15

939.0 10

939.0 4

939.0 0

939.0 -2

939.0 -6

939.1 -10

939.1 -12

939.1 -13

939.1 -16

939.1 -15

939.1 -15

939.1 -10

939.1 -9

939.1 -7

939.1 -4

939.1 2

939.1 6

939.2 8

939.2 12

939.2 13

939.2 14

939.2 22

939.2 31

939.2 37

939.2 41

939.2 45

939.2 51

939.2 55

939.3 56

939.3 62

939.3 64

939.3 63

939.3 63

939.3 63

939.3 63

939.3 63

939.3 65

939.3 68

939.3 70

939.3 68

939.4 68

939.4 71

939.4 69

939.4 70

939.4 71

939.4 74

939.4 76

939.4 81

939.4 82

939.4 88

939.4 89

939.5 94

939.5 103

939.5 116

939.5 131

939.5 145

939.5 161

939.5 179

939.5 204

939.5 230

939.5 252

939.5 274

939.5 299

939.6 326

939.6 357

939.6 390

939.6 422

939.6 457

939.6 485

939.6 511

939.6 536

939.6 560

939.6 583

939.6 603

939.7 620

939.7 633

939.7 643

939.7 650

939.7 656

939.7 660

939.7 656

939.7 651

939.7 644

939.7 637

939.7 627

939.7 615

939.8 602

939.8 590

939.8 577

939.8 565

939.8 551

939.8 538

939.8 524

939.8 505

939.8 493

939.8 483

939.8 471

939.9 456

939.9 444

939.9 432

939.9 424

939.9 416

939.9 408

939.9 398

939.9 381

939.9 365

939.9 352

939.9 335

939.9 320

940.0 308

940.0 296

940.0 281

940.0 266

940.0 250

940.0 236

940.0 223

940.0 209

940.0 197

940.0 184

940.0 173

940.1 163

940.1 153

940.1 145

940.1 137

940.1 134

940.1 131

940.1 127

940.1 124

940.1 121

940.1 121

940.1 124

940.2 126

940.2 131

940.2 133

940.2 137

940.2 145

940.2 149

940.2 155

940.2 161

940.2 163

940.2 168

940.2 170

940.2 175

940.3 182

940.3 186

940.3 187

940.3 190

940.3 192

940.3 190

940.3 187

940.3 183

940.3 174

940.3 168

940.3 162

940.4 156

940.4 150

940.4 139

940.4 128

940.4 122

940.4 116

940.4 111

940.4 105

940.4 100

940.4 93

940.4 85

940.4 80

940.5 76

940.5 76

940.5 76

940.5 77

940.5 79

940.5 83

940.5 90

940.5 96

940.5 101

940.5 111

940.5 118

940.6 128

940.6 143

940.6 159

940.6 174

940.6 186

940.6 198

940.6 214

940.6 227

940.6 239

940.6 251

940.6 263

940.6 272

940.7 281

940.7 293

940.7 303

940.7 310

940.7 311

940.7 310

940.7 311

940.7 309

940.7 305

940.7 300

940.7 297

940.8 289

940.8 279

940.8 270

940.8 264

940.8 256

940.8 247

940.8 236

940.8 226

940.8 215

940.8 204

940.8 194

940.8 187

940.9 177

940.9 168

940.9 159

940.9 151

940.9 145

940.9 138

940.9 132

940.9 123

940.9 117

940.9 110

940.9 104

941.0 99

941.0 93

941.0 90

941.0 85

941.0 83

941.0 77

941.0 73

941.0 67

941.0 61

941.0 56

941.0 50

941.0 47

941.1 46

941.1 43

941.1 42

941.1 39

941.1 40

941.1 39

941.1 39

941.1 39

941.1 40

941.1 38

941.1 39

941.2 42

941.2 46

941.2 51

941.2 54

941.2 53

941.2 55

941.2 57

941.2 60

941.2 66

941.2 70

941.2 74

941.3 75

941.3 80

941.3 85

941.3 89

941.3 91

941.3 92

941.3 96

941.3 99

941.3 102

941.3 105

941.3 109

941.3 114

941.4 116

941.4 117

941.4 118

941.4 119

941.4 121

941.4 126

941.4 129

941.4 131

941.4 136

941.4 137

941.4 142

941.5 146

941.5 151

941.5 157

941.5 166

941.5 177

941.5 188

941.5 199

941.5 208

941.5 222

941.5 239

941.5 256

941.5 277

941.6 293

941.6 310

941.6 328

941.6 344

941.6 363

941.6 379

941.6 395

941.6 408

941.6 422

941.6 436

941.6 450

941.7 460

941.7 469

941.7 475

941.7 480

941.7 480

941.7 478

941.7 475

941.7 473

941.7 470

941.7 466

941.7 457

941.7 451

941.8 441

941.8 426

941.8 414

941.8 401

941.8 389

941.8 379

941.8 369

941.8 359

941.8 348

941.8 336

941.8 325

941.9 315

941.9 307

941.9 297

941.9 288

941.9 275

941.9 267

941.9 254

941.9 245

941.9 238

941.9 229

941.9 218

941.9 208

942.0 201

942.0 194

942.0 187

942.0 178

942.0 168

942.0 161

942.0 153

942.0 144

942.0 137

942.0 132

942.0 125

942.1 120

942.1 115

942.1 110

942.1 104

942.1 97

942.1 93

942.1 91

942.1 89

942.1 90

942.1 92

942.1 92

942.1 93

942.2 95

942.2 98

942.2 101

942.2 103

942.2 109

942.2 114

942.2 115

942.2 116

942.2 121

942.2 127

942.2 133

942.3 135

942.3 137

942.3 141

942.3 145

942.3 148

942.3 148

942.3 150

942.3 149

942.3 146

942.3 146

942.3 145

942.4 142

942.4 138

942.4 134

942.4 129

942.4 127

942.4 120

942.4 113

942.4 109

942.4 106

942.4 107

942.4 108

942.4 104

942.5 104

942.5 104

942.5 105

942.5 109

942.5 111

942.5 113

942.5 117

942.5 126

942.5 132

942.5 134

942.5 136

942.6 142

942.6 150

942.6 154

942.6 157

942.6 161

942.6 169

942.6 176

942.6 182

942.6 190

942.6 196

942.6 202

942.6 204

942.7 208

942.7 210

942.7 208

942.7 208

942.7 209

942.7 208

942.7 206

942.7 203

942.7 199

942.7 196

942.7 197

942.8 197

942.8 198

942.8 191

942.8 187

942.8 185

942.8 185

942.8 183

942.8 178

942.8 169

942.8 163

942.8 158

942.8 153

942.9 145

942.9 139

942.9 134

942.9 128

942.9 119

942.9 114

942.9 107

942.9 101

942.9 98

942.9 93

942.9 89

943.0 83

943.0 75

943.0 69

943.0 64

943.0 61

943.0 52

943.0 47

943.0 47

943.0 47

943.0 41

943.0 38

943.0 38

943.1 36

943.1 38

943.1 41

943.1 45

943.1 45

943.1 43

943.1 47

943.1 50

943.1 52

943.1 51

943.1 52

943.2 52

943.2 55

943.2 58

943.2 61

943.2 63

943.2 62

943.2 61

943.2 64

943.2 65

943.2 66

943.2 67

943.3 71

943.3 72

943.3 72

943.3 73

943.3 73

943.3 76

943.3 77

943.3 76

943.3 80

943.3 78

943.3 81

943.3 86

943.4 87

943.4 87

943.4 91

943.4 91

943.4 89

943.4 88

943.4 89

943.4 89

943.4 89

943.4 91

943.4 92

943.5 93

943.5 94

943.5 99

943.5 106

943.5 111

943.5 114

943.5 118

943.5 124

943.5 129

943.5 132

943.5 140

943.5 149

943.6 155

943.6 162

943.6 170

943.6 172

943.6 177

943.6 183

943.6 189

943.6 194

943.6 196

943.6 198

943.6 201

943.7 207

943.7 208

943.7 213

943.7 216

943.7 212

943.7 211

943.7 207

943.7 202

943.7 197

943.7 192

943.7 188

943.7 184

943.8 178

943.8 169

943.8 165

943.8 161

943.8 156

943.8 153

943.8 149

943.8 140

943.8 133

943.8 128

943.8 126

943.9 120

943.9 114

943.9 111

943.9 110

943.9 104

943.9 98

943.9 90

943.9 82

943.9 76

943.9 70

943.9 65

944.0 60

944.0 55

944.0 50

944.0 49

944.0 50

944.0 48

944.0 45

944.0 40

944.0 34

944.0 32

944.0 27

944.0 26

944.1 21

944.1 19

944.1 17

944.1 13

944.1 11

944.1 12

944.1 14

944.1 15

944.1 16

944.1 20

944.1 20

944.2 21

944.2 24

944.2 28

944.2 30

944.2 32

944.2 32

944.2 33

944.2 32

944.2 28

944.2 28

944.2 28

944.2 27

944.3 28

944.3 33

944.3 34

944.3 36

944.3 36

944.3 35

944.3 36

944.3 37

944.3 34

944.3 35

944.3 36

944.4 38

944.4 41

944.4 44

944.4 48

944.4 48

944.4 49

944.4 53

944.4 54

944.4 55

944.4 57

944.4 58

944.4 59

944.5 61

944.5 61

944.5 61

944.5 66

944.5 66

944.5 67

944.5 64

944.5 65

944.5 63

944.5 65

944.5 66

944.6 68

944.6 72

944.6 74

944.6 78

944.6 80

944.6 80

944.6 79

944.6 79

944.6 80

944.6 80

944.6 83

944.6 84

944.7 86

944.7 88

944.7 91

944.7 90

944.7 90

944.7 88

944.7 85

944.7 82

944.7 78

944.7 76

944.7 68

944.8 65

944.8 65

944.8 64

944.8 61

944.8 59

944.8 57

944.8 55

944.8 53

944.8 50

944.8 47

944.8 46

944.9 47

944.9 49

944.9 48

944.9 43

944.9 41

944.9 37

944.9 36

944.9 34

944.9 30

944.9 29

944.9 27

944.9 25

945.0 23

945.0 22

945.0 19

945.0 15

945.0 13

945.0 10

945.0 7

945.0 1

945.0 1

945.0 0

945.0 1

945.1 -0

945.1 -3

945.1 -3

945.1 -3

945.1 -2

945.1 1

945.1 1

945.1 3

945.1 5

945.1 8

945.1 11

945.1 12

945.2 11

945.2 10

945.2 12

945.2 13

945.2 13

945.2 11

945.2 12

945.2 16

945.2 19

945.2 23

945.2 26

945.3 30

945.3 33

945.3 35

945.3 37

945.3 40

945.3 41

945.3 40

945.3 40

945.3 43

945.3 44

945.3 48

945.3 51

945.4 54

945.4 55

945.4 54

945.4 54

945.4 56

945.4 60

945.4 64

945.4 68

945.4 73

945.4 73

945.4 75

945.5 80

945.5 84

945.5 84

945.5 84

945.5 86

945.5 91

945.5 99

945.5 105

945.5 114

945.5 121

945.5 128

945.6 135

945.6 141

945.6 147

945.6 148

945.6 152

945.6 157

945.6 162

945.6 165

945.6 168

945.6 170

945.6 173

945.6 175

945.7 176

945.7 177

945.7 177

945.7 174

945.7 172

945.7 168

945.7 166

945.7 162

945.7 161

945.7 159

945.7 154

945.8 148

945.8 143

945.8 135

945.8 132

945.8 127

945.8 120

945.8 113

945.8 109

945.8 102

945.8 97

945.8 94

945.8 90

945.9 85

945.9 78

945.9 76

945.9 73

945.9 67

945.9 63

945.9 59

945.9 59

945.9 59

945.9 57

945.9 53

946.0 50

946.0 46

946.0 42

946.0 40

946.0 37

946.0 36

946.0 34

946.0 31

946.0 30

946.0 26

946.0 26

946.0 25

946.1 27

946.1 27

946.1 26

946.1 27

946.1 26

946.1 22

946.1 21

946.1 21

946.1 22

946.1 21

946.1 22

946.2 22

946.2 24

946.2 27

946.2 29

946.2 32

946.2 36

946.2 41

946.2 42

946.2 44

946.2 47

946.2 47

946.3 50

946.3 51

946.3 51

946.3 50

946.3 50

946.3 53

946.3 56

946.3 56

946.3 56

946.3 58

946.3 58

946.3 58

946.4 56

946.4 56

946.4 59

946.4 59

946.4 59

946.4 56

946.4 55

946.4 52

946.4 51

946.4 51

946.4 56

946.5 57

946.5 57

946.5 56

946.5 57

946.5 59

946.5 56

946.5 60

946.5 63

946.5 67

946.5 68

946.5 70

946.5 71

946.6 71

946.6 70

946.6 70

946.6 71

946.6 70

946.6 68

946.6 67

946.6 68

946.6 68

946.6 62

946.6 59

946.7 61

946.7 60

946.7 59

946.7 58

946.7 55

946.7 53

946.7 50

946.7 47

946.7 42

946.7 39

946.7 38

946.8 36

946.8 37

946.8 38

946.8 37

946.8 34

946.8 32

946.8 31

946.8 31

946.8 32

946.8 30

946.8 31

946.8 29

946.9 29

946.9 25

946.9 25

946.9 23

946.9 22

946.9 21

946.9 19

946.9 18

946.9 17

946.9 15

946.9 13

947.0 10

947.0 8

947.0 8

947.0 7

947.0 7

947.0 3

947.0 -1

947.0 -6

947.0 -13

947.0 -16

947.0 -19

947.0 -21

947.1 -24

947.1 -23

947.1 -22

947.1 -24

947.1 -26

947.1 -28

947.1 -28

947.1 -29

947.1 -28

947.1 -24

947.1 -20

947.2 -18

947.2 -17

947.2 -11

947.2 -7

947.2 -4

947.2 1

947.2 10

947.2 20

947.2 27

947.2 33

947.2 39

947.2 45

947.3 48

947.3 48

947.3 48

947.3 51

947.3 54

947.3 55

947.3 54

947.3 53

947.3 50

947.3 48

947.3 45

947.4 42

947.4 42

947.4 39

947.4 36

947.4 35

947.4 35

947.4 35

947.4 37

947.4 41

947.4 43

947.4 47

947.5 53

947.5 58

947.5 64

947.5 66

947.5 71

947.5 76

947.5 82

947.5 87

947.5 94

947.5 104

947.5 112

947.5 118

947.6 123

947.6 125

947.6 127

947.6 128

947.6 130

947.6 130

947.6 132

947.6 134

947.6 133

947.6 131

947.6 130

947.7 128

947.7 125

947.7 125

947.7 122

947.7 116

947.7 114

947.7 110

947.7 106

947.7 107

947.7 107

947.7 104

947.7 103

947.8 100

947.8 97

947.8 95

947.8 93

947.8 88

947.8 84

947.8 80

947.8 78

947.8 73

947.8 69

947.8 68

947.9 66

947.9 64

947.9 62

947.9 59

947.9 57

947.9 52

947.9 48

947.9 46

947.9 44

947.9 40

947.9 37

948.0 33

948.0 32

948.0 31

948.0 31

948.0 29

948.0 23

948.0 21

948.0 18

948.0 12

948.0 12

948.0 9

948.0 6

948.1 4

948.1 -1

948.1 -1

948.1 1

948.1 1

948.1 -2

948.1 -2

948.1 0

948.1 2

948.1 4

948.1 3

948.2 3

948.2 3

948.2 5

948.2 7

948.2 11

948.2 14

948.2 14

948.2 13

948.2 17

948.2 21

948.2 24

948.2 27

948.3 32

948.3 35

948.3 37

948.3 38

948.3 42

948.3 43

948.3 46

948.3 49

948.3 52

948.3 56

948.3 55

948.4 54

948.4 56

948.4 58

948.4 59

948.4 59

948.4 60

948.4 65

948.4 69

948.4 70

948.4 71

948.4 75

948.4 75

948.5 73

948.5 71

948.5 70

948.5 70

948.5 73

948.5 73

948.5 74

948.5 71

948.5 68

948.5 69

948.5 72

948.6 76

948.6 74

948.6 74

948.6 76

948.6 76

948.6 74

948.6 71

948.6 70

948.6 70

948.6 70

948.6 71

948.7 70

948.7 68

948.7 63

948.7 61

948.7 61

948.7 59

948.7 58

948.7 55

948.7 53

948.7 53

948.7 51

948.7 48

948.8 44

948.8 40

948.8 35

948.8 32

948.8 31

948.8 31

948.8 28

948.8 28

948.8 24

948.8 20

948.8 19

948.9 18

948.9 21

948.9 23

948.9 22

948.9 21

948.9 17

948.9 17

948.9 14

948.9 7

948.9 4

948.9 1

948.9 1

949.0 -2

949.0 -2

949.0 -4

949.0 -6

949.0 -8

949.0 -9

949.0 -11

949.0 -12

949.0 -12

949.0 -10

949.0 -13

949.1 -16

949.1 -18

949.1 -20

949.1 -23

949.1 -23

949.1 -22

949.1 -21

949.1 -18

949.1 -19

949.1 -18

949.1 -17

949.2 -14

949.2 -10

949.2 -3

949.2 2

949.2 4

949.2 4

949.2 7

949.2 7

949.2 6

949.2 3

949.2 3

949.2 4

949.3 3

949.3 5

949.3 7

949.3 10

949.3 12

949.3 16

949.3 20

949.3 22

949.3 24

949.3 25

949.3 25

949.4 27

949.4 27

949.4 25

949.4 23

949.4 26

949.4 29

949.4 30

949.4 34

949.4 41

949.4 49

949.4 53

949.4 61

949.5 66

949.5 71

949.5 77

949.5 85

949.5 92

949.5 96

949.5 98

949.5 101

949.5 102

949.5 104

949.5 103

949.6 106

949.6 110

949.6 113

949.6 116

949.6 121

949.6 126

949.6 130

949.6 133

949.6 133

949.6 133

949.6 130

949.7 126

949.7 123

949.7 117

949.7 112

949.7 109

949.7 106

949.7 101

949.7 99

949.7 96

949.7 95

949.7 94

949.7 93

949.8 90

949.8 86

949.8 80

949.8 78

949.8 72

949.8 68

949.8 68

949.8 68

949.8 64

949.8 61

949.8 58

949.9 55

949.9 49

949.9 49

949.9 49

949.9 51

949.9 50

949.9 46

949.9 46

949.9 44

949.9 39

949.9 36

949.9 33

950.0 28

950.0 23

950.0 20

950.0 17

950.0 13

950.0 7

950.0 5

950.0 4

950.0 1

950.0 -3

950.0 -4

950.1 -7

950.1 -7

950.1 -10

950.1 -14

950.1 -16

950.1 -17

950.1 -16

950.1 -13

950.1 -12

950.1 -9

950.1 -8

950.2 -9

950.2 -10

950.2 -8

950.2 -8

950.2 -7

950.2 -6

950.2 -1

950.2 4

950.2 6

950.2 7

950.2 11

950.2 16

950.3 19

950.3 21

950.3 22

950.3 25

950.3 28

950.3 29

950.3 33

950.3 34

950.3 34

950.3 35

950.3 37

950.4 38

950.4 38

950.4 39

950.4 39

950.4 38

950.4 39

950.4 35

950.4 33

950.4 30

950.4 30

950.4 28

950.4 29

950.5 26

950.5 24

950.5 22

950.5 21

950.5 20

950.5 21

950.5 21

950.5 22

950.5 22

950.5 24

950.5 25

950.6 26

950.6 27

950.6 28

950.6 25

950.6 22

950.6 18

950.6 19

950.6 21

950.6 18

950.6 17

950.6 16

950.7 14

950.7 13

950.7 14

950.7 13

950.7 12

950.7 7

950.7 5

950.7 4

950.7 2

950.7 1

950.7 2

950.7 3

950.8 5

950.8 7

950.8 8

950.8 8

950.8 8

950.8 10

950.8 11

950.8 12

950.8 14

950.8 19

950.8 22

950.9 23

950.9 24

950.9 26

950.9 27

950.9 28

950.9 25

950.9 21

950.9 18

950.9 17

950.9 15

950.9 15

950.9 11

951.0 7

951.0 7

951.0 4

951.0 1

951.0 1

951.0 -3

951.0 -7

951.0 -9

951.0 -11

951.0 -8

951.0 -10

951.1 -12

951.1 -10

951.1 -11

951.1 -14

951.1 -13

951.1 -16

951.1 -16

951.1 -16

951.1 -14

951.1 -14

951.1 -12

951.2 -10

951.2 -6

951.2 -3

951.2 -3

951.2 -2

951.2 -2

951.2 -2

951.2 0

951.2 3

951.2 3

951.2 5

951.2 8

951.3 9

951.3 11

951.3 14

951.3 13

951.3 14

951.3 16

951.3 17

951.3 19

951.3 23

951.3 25

951.3 31

951.4 36

951.4 41

951.4 45

951.4 49

951.4 53

951.4 56

951.4 58

951.4 61

951.4 68

951.4 69

951.4 74

951.4 81

951.5 86

951.5 89

951.5 94

951.5 102

951.5 107

951.5 113

951.5 120

951.5 130

951.5 139

951.5 151

951.5 162

951.6 170

951.6 180

951.6 191

951.6 199

951.6 205

951.6 214

951.6 223

951.6 226

951.6 233

951.6 238

951.6 241

951.7 246

951.7 250

951.7 255

951.7 260

951.7 263

951.7 266

951.7 265

951.7 263

951.7 259

951.7 257

951.7 255

951.7 252

951.8 249

951.8 241

951.8 237

951.8 231

951.8 224

951.8 217

951.8 212

951.8 210

951.8 200

951.8 197

951.8 195

951.9 193

951.9 188

951.9 183

951.9 173

951.9 166

951.9 162

951.9 156

951.9 148

951.9 142

951.9 136

951.9 128

952.0 117

952.0 107

952.0 96

952.0 86

952.0 78

952.0 72

952.0 67

952.0 61

952.0 56

952.0 50

952.0 42

952.0 39

952.1 36

952.1 32

952.1 28

952.1 27

952.1 25

952.1 23

952.1 24

952.1 24

952.1 23

952.1 22

952.1 21

952.2 22

952.2 24

952.2 30

952.2 32

952.2 36

952.2 38

952.2 39

952.2 43

952.2 50

952.2 58

952.2 62

952.2 66

952.3 71

952.3 74

952.3 75

952.3 76

952.3 78

952.3 79

952.3 77

952.3 78

952.3 79

952.3 80

952.3 80

952.4 76

952.4 78

952.4 80

952.4 83

952.4 82

952.4 82

952.4 83

952.4 84

952.4 81

952.4 80

952.4 79

952.5 73

952.5 70

952.5 71

952.5 70

952.5 74

952.5 76

952.5 78

952.5 80

952.5 84

952.5 85

952.5 91

952.5 96

952.6 98

952.6 102

952.6 105

952.6 107

952.6 110

952.6 111

952.6 111

952.6 111

952.6 110

952.6 108

952.6 109

952.7 112

952.7 113

952.7 112

952.7 112

952.7 113

952.7 118

952.7 116

952.7 116

952.7 116

952.7 114

952.7 112

952.7 110

952.8 109

952.8 110

952.8 106

952.8 105

952.8 104

952.8 101

952.8 99

952.8 97

952.8 97

952.8 99

952.8 96

952.9 96

952.9 92

952.9 89

952.9 88

952.9 86

952.9 83

952.9 76

952.9 72

952.9 69

952.9 63

952.9 58

953.0 51

953.0 46

953.0 43

953.0 39

953.0 33

953.0 29

953.0 25

953.0 21

953.0 17

953.0 12

953.0 6

953.0 1

953.1 -3

953.1 -5

953.1 -6

953.1 -8

953.1 -10

953.1 -9

953.1 -12

953.1 -13

953.1 -14

953.1 -12

953.1 -8

953.2 -5

953.2 -1

953.2 2

953.2 5

953.2 7

953.2 10

953.2 17

953.2 22

953.2 21

953.2 22

953.2 27

953.3 34

953.3 38

953.3 37

953.3 39

953.3 41

953.3 45

953.3 47

953.3 51

953.3 55

953.3 58

953.3 60

953.3 60

953.4 61

953.4 61

953.4 62

953.4 64

953.4 67

953.4 67

953.4 69

953.4 75

953.4 83

953.4 90

953.4 95

953.5 105

953.5 115

953.5 126

953.5 137

953.5 151

953.5 164

953.5 174

953.5 189

953.5 206

953.5 222

953.5 242

953.5 260

953.6 281

953.6 303

953.6 325

953.6 346

953.6 367

953.6 385

953.6 405

953.6 422

953.6 439

953.6 454

953.6 467

953.7 476

953.7 482

953.7 487

953.7 485

953.7 487

953.7 487

953.7 486

953.7 480

953.7 473

953.7 465

953.7 460

953.8 450

953.8 440

953.8 427

953.8 415

953.8 401

953.8 389

953.8 376

953.8 361

953.8 349

953.8 333

953.8 318

953.8 311

953.9 299

953.9 286

953.9 277

953.9 268

953.9 257

953.9 247

953.9 240

953.9 231

953.9 222

953.9 210

953.9 201

954.0 193

954.0 184

954.0 173

954.0 161

954.0 153

954.0 145

954.0 138

954.0 129

954.0 124

954.0 117

954.0 107

954.0 100

954.1 94

954.1 88

954.1 83

954.1 79

954.1 78

954.1 78

954.1 80

954.1 83

954.1 85

954.1 87

954.1 89

954.2 91

954.2 91

954.2 90

954.2 92

954.2 94

954.2 97

954.2 101

954.2 106

954.2 108

954.2 109

954.2 108

954.3 106

954.3 109

954.3 110

954.3 110

954.3 111

954.3 109

954.3 108

954.3 107

954.3 107

954.3 104

954.3 99

954.3 95

954.4 90

954.4 88

954.4 85

954.4 83

954.4 78

954.4 75

954.4 71

954.4 72

954.4 75

954.4 79

954.4 79

954.5 80

954.5 78

954.5 83

954.5 84

954.5 89

954.5 92

954.5 99

954.5 107

954.5 117

954.5 125

954.5 135

954.6 145

954.6 154

954.6 162

954.6 173

954.6 183

954.6 193

954.6 201

954.6 208

954.6 213

954.6 217

954.6 219

954.6 221

954.7 224

954.7 222

954.7 220

954.7 218

954.7 215

954.7 210

954.7 202

954.7 195

954.7 188

954.7 182

954.7 176

954.8 172

954.8 167

954.8 161

954.8 152

954.8 148

954.8 140

954.8 136

954.8 131

954.8 129

954.8 128

954.8 125

954.9 122

954.9 121

954.9 119

954.9 117

954.9 114

954.9 112

954.9 106

954.9 101

954.9 93

954.9 86

954.9 80

954.9 74

955.0 68

955.0 63

955.0 56

955.0 49

955.0 43

955.0 33

955.0 28

955.0 18

955.0 11

955.0 5

955.0 2

955.1 -2

955.1 -4

955.1 -5

955.1 -5

955.1 -7

955.1 -3

955.1 -0

955.1 2

955.1 6

955.1 9

955.1 15

955.1 21

955.2 25

955.2 31

955.2 32

955.2 35

955.2 39

955.2 44

955.2 51

955.2 57

955.2 59

955.2 61

955.2 67

955.3 72

955.3 75

955.3 80

955.3 83

955.3 83

955.3 82

955.3 80

955.3 79

955.3 80

955.3 81

955.3 82

955.4 81

955.4 83

955.4 86

955.4 87

955.4 88

955.4 93

955.4 98

955.4 106

955.4 111

955.4 122

955.4 126

955.4 134

955.5 138

955.5 144

955.5 151

955.5 159

955.5 168

955.5 180

955.5 193

955.5 212

955.5 234

955.5 254

955.5 278

955.6 300

955.6 321

955.6 345

955.6 371

955.6 394

955.6 416

955.6 435

955.6 449

955.6 463

955.6 480

955.6 493

955.7 506

955.7 518

955.7 527

955.7 529

955.7 529

955.7 532

955.7 534

955.7 534

955.7 528

955.7 524

955.7 513

955.7 502

955.8 487

955.8 474

955.8 459

955.8 441

955.8 422

955.8 407

955.8 395

955.8 381

955.8 367

955.8 355

955.8 345

955.9 334

955.9 323

955.9 311

955.9 305

955.9 293

955.9 279

955.9 268

955.9 261

955.9 249

955.9 235

955.9 222

955.9 211

956.0 205

956.0 195

956.0 185

956.0 176

956.0 166

956.0 155

956.0 145

956.0 136

956.0 131

956.0 122

956.0 112

956.1 102

956.1 96

956.1 92

956.1 92

956.1 91

956.1 93

956.1 92

956.1 89

956.1 91

956.1 94

956.1 93

956.2 91

956.2 89

956.2 92

956.2 96

956.2 100

956.2 106

956.2 109

956.2 112

956.2 111

956.2 114

956.2 118

956.2 125

956.3 125

956.3 130

956.3 133

956.3 133

956.3 133

956.3 132

956.3 132

956.3 130

956.3 126

956.3 123

956.3 122

956.4 120

956.4 118

956.4 116

956.4 114

956.4 110

956.4 110

956.4 112

956.4 111

956.4 110

956.4 110

956.4 109

956.5 106

956.5 106

956.5 107

956.5 110

956.5 111

956.5 115

956.5 127

956.5 135

956.5 141

956.5 146

956.5 150

956.5 157

956.6 167

956.6 175

956.6 185

956.6 193

956.6 199

956.6 203

956.6 207

956.6 214

956.6 222

956.6 229

956.6 232

956.7 234

956.7 235

956.7 237

956.7 238

956.7 239

956.7 239

956.7 238

956.7 236

956.7 234

956.7 233

956.7 231

956.8 226

956.8 221

956.8 216

956.8 209

956.8 203

956.8 199

956.8 193

956.8 187

956.8 179

956.8 177

956.8 173

956.8 167

956.9 160

956.9 153

956.9 148

956.9 144

956.9 138

956.9 131

956.9 125

956.9 116

956.9 110

956.9 102

956.9 98

957.0 93

957.0 88

957.0 82

957.0 75

957.0 70

957.0 67

957.0 64

957.0 61

957.0 57

957.0 55

957.0 53

957.0 52

957.1 51

957.1 49

957.1 49

957.1 45

957.1 41

957.1 41

957.1 41

957.1 43

957.1 40

957.1 37

957.1 37

957.2 37

957.2 36

957.2 35

957.2 35

957.2 35

957.2 33

957.2 32

957.2 35

957.2 36

957.2 42

957.2 46

957.3 51

957.3 57

957.3 63

957.3 66

957.3 71

957.3 79

957.3 82

957.3 88

957.3 93

957.3 93

957.3 93

957.3 94

957.4 94

957.4 98

957.4 101

957.4 103

957.4 104

957.4 103

957.4 104

957.4 104

957.4 104

957.4 106

957.4 109

957.5 111

957.5 112

957.5 113

957.5 116

957.5 117

957.5 119

957.5 123

957.5 130

957.5 137

957.5 144

957.5 150

957.6 160

957.6 167

957.6 179

957.6 190

957.6 200

957.6 211

957.6 220

957.6 226

957.6 234

957.6 241

957.6 248

957.6 253

957.7 254

957.7 254

957.7 257

957.7 258

957.7 259

957.7 260

957.7 262

957.7 259

957.7 256

957.7 253

957.7 251

957.8 246

957.8 241

957.8 235

957.8 231

957.8 223

957.8 214

957.8 205

957.8 197

957.8 189

957.8 178

957.8 168

957.9 161

957.9 151

957.9 141

957.9 131

957.9 127

957.9 122

957.9 119

957.9 111

957.9 106

957.9 97

957.9 88

957.9 79

958.0 77

958.0 73

958.0 71

958.0 64

958.0 57

958.0 53

958.0 51

958.0 48

958.0 44

958.0 41

958.0 39

958.1 37

958.1 35

958.1 35

958.1 33

958.1 29

958.1 27

958.1 27

958.1 26

958.1 25

958.1 22

958.1 22

958.2 23

958.2 20

958.2 16

958.2 19

958.2 23

958.2 22

958.2 24

958.2 28

958.2 30

958.2 32

958.2 33

958.2 35

958.3 38

958.3 35

958.3 38

958.3 43

958.3 48

958.3 49

958.3 52

958.3 53

958.3 56

958.3 60

958.3 63

958.4 64

958.4 65

958.4 67

958.4 68

958.4 68

958.4 67

958.4 65

958.4 63

958.4 61

958.4 60

958.4 59

958.5 56

958.5 52

958.5 52

958.5 50

958.5 50

958.5 47

958.5 49

958.5 51

958.5 52

958.5 55

958.5 58

958.5 61

958.6 63

958.6 66

958.6 68

958.6 70

958.6 70

958.6 75

958.6 80

958.6 87

958.6 94

958.6 104

958.6 110

958.7 112

958.7 114

958.7 117

958.7 117

958.7 117

958.7 120

958.7 119

958.7 117

958.7 115

958.7 114

958.7 114

958.7 113

958.8 111

958.8 109

958.8 105

958.8 99

958.8 94

958.8 92

958.8 84

958.8 81

958.8 76

958.8 75

958.8 73

958.9 71

958.9 67

958.9 62

958.9 58

958.9 50

958.9 43

958.9 38

958.9 33

958.9 29

958.9 28

958.9 26

959.0 22

959.0 20

959.0 16

959.0 9

959.0 4

959.0 2

959.0 3

959.0 1

959.0 0

959.0 -1

959.0 -5

959.0 -6

959.1 -6

959.1 -2

959.1 -2

959.1 -1

959.1 -2

959.1 -3

959.1 -2

959.1 -1

959.1 -1

959.1 1

959.1 1

959.2 7

959.2 11

959.2 13

959.2 13

959.2 14

959.2 16

959.2 16

959.2 16

959.2 12

959.2 14

959.2 19

959.3 21

959.3 26

959.3 29

959.3 30

959.3 30

959.3 33

959.3 37

959.3 37

959.3 41

959.3 45

959.3 47

959.3 47

959.4 44

959.4 43

959.4 44

959.4 44

959.4 44

959.4 50

959.4 52

959.4 56

959.4 59

959.4 61

959.4 66

959.5 68

959.5 70

959.5 75

959.5 81

959.5 85

959.5 89

959.5 92

959.5 99

959.5 104

959.5 111

959.5 115

959.6 122

959.6 126

959.6 130

959.6 135

959.6 139

959.6 143

959.6 144

959.6 146

959.6 149

959.6 152

959.6 153

959.6 152

959.7 155

959.7 156

959.7 155

959.7 152

959.7 149

959.7 148

959.7 147

959.7 146

959.7 144

959.7 143

959.7 141

959.8 140

959.8 138

959.8 135

959.8 133

959.8 132

959.8 129

959.8 126

959.8 120

959.8 114

959.8 111

959.8 106

959.9 106

959.9 100

959.9 98

959.9 94

959.9 90

959.9 84

959.9 78

959.9 76

959.9 74

959.9 68

959.9 65

959.9 61

960.0 58

960.0 54

960.0 54

960.0 51

960.0 48

960.0 44

960.0 38

960.0 34

960.0 32

960.0 28

960.0 25

960.1 22

960.1 16

960.1 14

960.1 12

960.1 9

960.1 7

960.1 5

960.1 4

960.1 5

960.1 0

960.1 -1

960.2 -1

960.2 0

960.2 0

960.2 4

960.2 5

960.2 6

960.2 8

960.2 12

960.2 13

960.2 13

960.2 14

960.2 14

960.3 14

960.3 15

960.3 18

960.3 19

960.3 22

960.3 24

960.3 23

960.3 19

960.3 19

960.3 23

960.3 23

960.4 25

960.4 23

960.4 20

960.4 19

960.4 18

960.4 16

960.4 17

960.4 18

960.4 20

960.4 19

960.4 20

960.5 21

960.5 23

960.5 24

960.5 28

960.5 29

960.5 28

960.5 28

960.5 30

960.5 31

960.5 32

960.5 34

960.5 35

960.6 34

960.6 33

960.6 35

960.6 38

960.6 41

960.6 44

960.6 45

960.6 47

960.6 48

960.6 48

960.6 48

960.7 51

960.7 51

960.7 52

960.7 50

960.7 47

960.7 45

960.7 45

960.7 44

960.7 45

960.7 44

960.7 45

960.8 45

960.8 42

960.8 39

960.8 39

960.8 36

960.8 36

960.8 32

960.8 28

960.8 21

960.8 16

960.8 12

960.8 12

960.9 9

960.9 4

960.9 5

960.9 4

960.9 1

960.9 -0

960.9 -2

960.9 -2

960.9 -3

960.9 -3

960.9 -3

961.0 -2

961.0 -3

961.0 -3

961.0 -2

961.0 -2

961.0 -5

961.0 -6

961.0 -6

961.0 -5

961.0 -2

961.0 2

961.1 4

961.1 6

961.1 5

961.1 6

961.1 4

961.1 1

961.1 -1

961.1 -4

961.1 -6

961.1 -7

961.1 -4

961.1 -3

961.2 -4

961.2 -1

961.2 2

961.2 1

961.2 0

961.2 2

961.2 2

961.2 2

961.2 3

961.2 6

961.2 9

961.3 12

961.3 15

961.3 17

961.3 20

961.3 19

961.3 19

961.3 22

961.3 27

961.3 28

961.3 28

961.3 31

961.4 36

961.4 41

961.4 47

961.4 52

961.4 54

961.4 55

961.4 59

961.4 67

961.4 74

961.4 83

961.4 94

961.4 106

961.5 122

961.5 135

961.5 149

961.5 160

961.5 172

961.5 185

961.5 194

961.5 200

961.5 210

961.5 222

961.5 230

961.6 241

961.6 247

961.6 251

961.6 253

961.6 258

961.6 261

961.6 260

961.6 260

961.6 258

961.6 258

961.6 255

961.7 249

961.7 243

961.7 236

961.7 232

961.7 226

961.7 221

961.7 215

961.7 207

961.7 200

961.7 197

961.7 197

961.7 193

961.8 191

961.8 188

961.8 183

961.8 181

961.8 176

961.8 170

961.8 167

961.8 165

961.8 161

961.8 155

961.8 148

961.9 143

961.9 139

961.9 136

961.9 130

961.9 123

961.9 116

961.9 108

961.9 103

961.9 97

961.9 89

961.9 83

962.0 79

962.0 74

962.0 67

962.0 61

962.0 55

962.0 50

962.0 46

962.0 43

962.0 40

962.0 39

962.0 38

962.0 39

962.1 39

962.1 38

962.1 35

962.1 31

962.1 30

962.1 29

962.1 29

962.1 31

962.1 32

962.1 34

962.1 37

962.2 39

962.2 39

962.2 38

962.2 41

962.2 44

962.2 47

962.2 47

962.2 46

962.2 43

962.2 43

962.2 42

962.3 43

962.3 44

962.3 45

962.3 45

962.3 45

962.3 44

962.3 43

962.3 41

962.3 42

962.3 41

962.3 40

962.3 39

962.4 34

962.4 31

962.4 33

962.4 33

962.4 31

962.4 35

962.4 37

962.4 42

962.4 47

962.4 55

962.4 63

962.5 68

962.5 72

962.5 79

962.5 86

962.5 93

962.5 102

962.5 108

962.5 117

962.5 123

962.5 128

962.5 130

962.6 133

962.6 138

962.6 141

962.6 148

962.6 149

962.6 150

962.6 152

962.6 153

962.6 155

962.6 154

962.6 151

962.6 147

962.7 144

962.7 139

962.7 137

962.7 137

962.7 134

962.7 134

962.7 132

962.7 129

962.7 126

962.7 121

962.7 115

962.8 112

962.8 108

962.8 106

962.8 102

962.8 99

962.8 97

962.8 96

962.8 92

962.8 90

962.8 86

962.8 81

962.9 78

962.9 73

962.9 71

962.9 64

962.9 60

962.9 59

962.9 53

962.9 49

962.9 44

962.9 42

962.9 40

962.9 36

963.0 31

963.0 27

963.0 25

963.0 22

963.0 21

963.0 21

963.0 19

963.0 15

963.0 11

963.0 8

963.0 5

963.1 3

963.1 -0

963.1 1

963.1 1

963.1 5

963.1 8

963.1 11

963.1 14

963.1 17

963.1 16

963.1 16

963.2 16

963.2 20

963.2 22

963.2 27

963.2 31

963.2 33

963.2 35

963.2 36

963.2 41

963.2 46

963.2 46

963.2 47

963.3 50

963.3 48

963.3 46

963.3 47

963.3 48

963.3 47

963.3 46

963.3 45

963.3 43

963.3 44

963.3 41

963.4 42

963.4 43

963.4 43

963.4 43

963.4 45

963.4 50

963.4 54

963.4 57

963.4 65

963.4 70

963.4 75

963.5 80

963.5 83

963.5 90

963.5 96

963.5 99

963.5 104

963.5 111

963.5 117

963.5 120

963.5 122

963.5 129

963.5 133

963.6 139

963.6 141

963.6 145

963.6 150

963.6 154

963.6 155

963.6 159

963.6 160

963.6 161

963.6 161

963.6 160

963.7 160

963.7 158

963.7 158

963.7 155

963.7 152

963.7 147

963.7 146

963.7 144

963.7 144

963.7 140

963.7 139

963.8 136

963.8 133

963.8 127

963.8 124

963.8 119

963.8 114

963.8 106

963.8 96

963.8 90

963.8 85

963.8 81

963.8 75

963.9 71

963.9 69

963.9 68

963.9 64

963.9 63

963.9 61

963.9 61

963.9 60

963.9 57

963.9 54

963.9 50

964.0 48

964.0 48

964.0 44

964.0 37

964.0 33

964.0 29

964.0 25

964.0 22

964.0 18

964.0 17

964.0 18

964.1 16

964.1 16

964.1 13

964.1 13

964.1 11

964.1 10

964.1 9

964.1 9

964.1 5

964.1 2

964.1 -3

964.2 -3

964.2 -3

964.2 -0

964.2 3

964.2 7

964.2 14

964.2 16

964.2 19

964.2 21

964.2 26

964.2 29

964.2 31

964.3 33

964.3 35

964.3 37

964.3 41

964.3 43

964.3 42

964.3 44

964.3 46

964.3 48

964.3 49

964.3 48

964.4 49

964.4 47

964.4 48

964.4 50

964.4 49

964.4 45

964.4 42

964.4 42

964.4 39

964.4 36

964.4 34

964.5 31

964.5 27

964.5 24

964.5 23

964.5 27

964.5 31

964.5 33

964.5 35

964.5 38

964.5 39

964.5 40

964.5 46

964.6 51

964.6 55

964.6 56

964.6 59

964.6 63

964.6 65

964.6 67

964.6 69

964.6 69

964.6 72

964.6 77

964.7 78

964.7 77

964.7 77

964.7 78

964.7 79

964.7 79

964.7 80

964.7 80

964.7 77

964.7 77

964.7 77

964.8 76

964.8 70

964.8 67

964.8 65

964.8 60

964.8 58

964.8 59

964.8 59

964.8 59

964.8 59

964.8 56

964.8 56

964.9 55

964.9 53

964.9 51

964.9 51

964.9 45

964.9 41

964.9 35

964.9 32

964.9 24

964.9 17

964.9 15

965.0 13

965.0 10

965.0 9

965.0 7

965.0 5

965.0 1

965.0 -2

965.0 -5

965.0 -7

965.0 -5

965.0 -7

965.1 -8

965.1 -6

965.1 -8

965.1 -12

965.1 -13

965.1 -17

965.1 -17

965.1 -18

965.1 -15

965.1 -10

965.1 -6

965.1 -4

965.2 -1

965.2 -1

965.2 -1

965.2 -2

965.2 -0

965.2 1

965.2 3

965.2 7

965.2 10

965.2 9

965.2 9

965.3 9

965.3 9

965.3 12

965.3 15

965.3 14

965.3 17

965.3 19

965.3 21

965.3 24

965.3 26

965.3 29

965.4 33

965.4 37

965.4 41

965.4 41

965.4 43

965.4 45

965.4 44

965.4 45

965.4 47

965.4 48

965.4 51

965.4 55

965.5 63

965.5 65

965.5 67

965.5 69

965.5 75

965.5 80

965.5 89

965.5 99

965.5 109

965.5 118

965.5 130

965.6 143

965.6 154

965.6 164

965.6 181

965.6 195

965.6 210

965.6 226

965.6 243

965.6 258

965.6 276

965.6 291

965.7 307

965.7 323

965.7 336

965.7 345

965.7 354

965.7 362

965.7 368

965.7 373

965.7 377

965.7 378

965.7 376

965.8 370

965.8 367

965.8 363

965.8 358

965.8 352

965.8 343

965.8 333

965.8 322

965.8 311

965.8 301

965.8 291

965.8 280

965.9 269

965.9 257

965.9 248

965.9 238

965.9 231

965.9 220

965.9 212

965.9 205

965.9 194

965.9 186

965.9 179

966.0 173

966.0 164

966.0 157

966.0 148

966.0 142

966.0 137

966.0 130

966.0 123

966.0 118

966.0 114

966.0 108

966.1 103

966.1 98

966.1 93

966.1 90

966.1 86

966.1 85

966.1 83

966.1 81

966.1 81

966.1 78

966.1 79

966.1 81

966.2 87

966.2 91

966.2 95

966.2 97

966.2 100

966.2 105

966.2 110

966.2 113

966.2 118

966.2 121

966.2 126

966.3 132

966.3 136

966.3 140

966.3 144

966.3 148

966.3 150

966.3 152

966.3 154

966.3 156

966.3 158

966.3 155

966.4 151

966.4 148

966.4 143

966.4 140

966.4 139

966.4 136

966.4 131

966.4 125

966.4 118

966.4 111

966.4 105

966.4 105

966.5 103

966.5 100

966.5 98

966.5 96

966.5 93

966.5 90

966.5 88

966.5 87

966.5 85

966.5 85

966.5 85

966.6 88

966.6 95

966.6 102

966.6 109

966.6 116

966.6 122

966.6 127

966.6 133

966.6 137

966.6 143

966.6 146

966.7 150

966.7 155

966.7 159

966.7 164

966.7 167

966.7 174

966.7 178

966.7 182

966.7 183

966.7 181

966.7 180

966.8 178

966.8 177

966.8 173

966.8 170

966.8 168

966.8 162

966.8 155

966.8 152

966.8 150

966.8 143

966.8 134

966.8 127

966.9 123

966.9 116

966.9 112

966.9 110

966.9 106

966.9 101

966.9 96

966.9 91

966.9 87

966.9 82

966.9 77

967.0 72

967.0 69

967.0 66

967.0 64

967.0 63

967.0 62

967.0 60

967.0 59

967.0 58

967.0 55

967.0 48

967.1 45

967.1 41

967.1 37

967.1 37

967.1 35

967.1 31

967.1 30

967.1 29

967.1 27

967.1 27

967.1 27

967.1 31

967.2 28

967.2 26

967.2 26

967.2 30

967.2 32

967.2 32

967.2 33

967.2 36

967.2 40

967.2 43

967.2 46

967.3 48

967.3 51

967.3 52

967.3 55

967.3 57

967.3 59

967.3 59

967.3 60

967.3 62

967.3 63

967.3 66

967.4 71

967.4 75

967.4 77

967.4 79

967.4 85

967.4 95

967.4 106

967.4 117

967.4 126

967.4 135

967.4 147

967.4 156

967.5 167

967.5 179

967.5 196

967.5 211

967.5 222

967.5 238

967.5 251

967.5 268

967.5 287

967.5 307

967.5 327

967.6 348

967.6 368

967.6 387

967.6 404

967.6 422

967.6 439

967.6 454

967.6 467

967.6 480

967.6 489

967.6 499

967.7 510

967.7 519

967.7 525

967.7 531

967.7 532

967.7 530

967.7 527

967.7 522

967.7 519

967.7 514

967.7 504

967.8 492

967.8 478

967.8 465

967.8 451

967.8 433

967.8 416

967.8 401

967.8 386

967.8 363

967.8 344

967.8 330

967.8 317

967.9 308

967.9 294

967.9 281

967.9 272

967.9 264

967.9 254

967.9 245

967.9 235

967.9 227

967.9 218

967.9 209

968.0 201

968.0 199

968.0 195

968.0 190

968.0 185

968.0 177

968.0 171

968.0 165

968.0 157

968.0 149

968.0 144

968.1 138

968.1 135

968.1 130

968.1 124

968.1 120

968.1 116

968.1 111

968.1 103

968.1 97

968.1 97

968.1 98

968.1 99

968.2 100

968.2 106

968.2 112

968.2 115

968.2 115

968.2 114

968.2 120

968.2 123

968.2 127

968.2 129

968.2 130

968.3 133

968.3 132

968.3 133

968.3 136

968.3 141

968.3 143

968.3 142

968.3 141

968.3 138

968.3 139

968.3 139

968.4 137

968.4 136

968.4 132

968.4 129

968.4 127

968.4 127

968.4 124

968.4 119

968.4 114

968.4 109

968.4 102

968.5 101

968.5 103

968.5 107

968.5 109

968.5 112

968.5 115

968.5 117

968.5 117

968.5 119

968.5 121

968.5 127

968.5 132

968.6 137

968.6 145

968.6 154

968.6 163

968.6 174

968.6 181

968.6 193

968.6 205

968.6 214

968.6 223

968.6 231

968.7 239

968.7 246

968.7 255

968.7 261

968.7 264

968.7 264

968.7 263

968.7 265

968.7 264

968.7 259

968.7 252

968.8 247

968.8 242

968.8 237

968.8 231

968.8 227

968.8 218

968.8 211

968.8 201

968.8 189

968.8 178

968.8 167

968.8 157

968.9 150

968.9 140

968.9 133

968.9 123

968.9 117

968.9 113

968.9 107

968.9 103

968.9 94

968.9 86

968.9 78

969.0 70

969.0 61

969.0 55

969.0 50

969.0 46

969.0 42

969.0 38

969.0 33

969.0 26

969.0 22

969.0 19

969.1 17

969.1 15

969.1 14

969.1 16

969.1 21

969.1 22

969.1 21

969.1 20

969.1 21

969.1 23

969.1 27

969.1 30

969.2 34

969.2 40

969.2 47

969.2 50

969.2 54

969.2 57

969.2 61

969.2 61

969.2 64

969.2 67

969.2 67

969.3 70

969.3 71

969.3 70

969.3 71

969.3 74

969.3 78

969.3 83

969.3 85

969.3 88

969.3 91

969.3 96

969.4 97

969.4 100

969.4 107

969.4 115

969.4 126

969.4 136

969.4 148

969.4 165

969.4 182

969.4 197

969.4 219

969.5 239

969.5 263

969.5 290

969.5 320

969.5 350

969.5 380

969.5 408

969.5 441

969.5 468

969.5 496

969.5 524

969.5 552

969.6 583

969.6 611

969.6 641

969.6 667

969.6 691

969.6 710

969.6 731

969.6 751

969.6 770

969.6 782

969.6 791

969.7 797

969.7 801

969.7 800

969.7 797

969.7 792

969.7 786

969.7 780

969.7 764

969.7 747

969.7 735

969.7 718

969.8 702

969.8 682

969.8 659

969.8 636

969.8 612

969.8 592

969.8 573

969.8 553

969.8 532

969.8 508

969.8 488

969.8 468

969.9 446

969.9 427

969.9 412

969.9 398

969.9 382

969.9 366

969.9 355

969.9 340

969.9 327

969.9 315

969.9 306

970.0 294

970.0 281

970.0 268

970.0 259

970.0 247

970.0 237

970.0 227

970.0 220

970.0 210

970.0 201

970.0 193

970.1 183

970.1 179

970.1 179

970.1 174

970.1 171

970.1 165

970.1 163

970.1 165

970.1 169

970.1 174

970.1 184

970.2 188

970.2 192

970.2 196

970.2 200

970.2 202

970.2 206

970.2 211

970.2 217

970.2 219

970.2 222

970.2 225

970.2 226

970.3 228

970.3 230

970.3 230

970.3 230

970.3 228

970.3 224

970.3 221

970.3 216

970.3 210

970.3 208

970.3 201

970.4 197

970.4 190

970.4 185

970.4 181

970.4 177

970.4 179

970.4 179

970.4 176

970.4 174

970.4 175

970.4 182

970.5 186

970.5 194

970.5 202

970.5 209

970.5 213

970.5 220

970.5 228

970.5 234

970.5 239

970.5 245

970.5 255

970.6 267

970.6 276

970.6 288

970.6 304

970.6 316

970.6 330

970.6 341

970.6 350

970.6 359

970.6 365

970.6 369

970.6 372

970.7 375

970.7 377

970.7 376

970.7 374

970.7 373

970.7 367

970.7 363

970.7 359

970.7 351

970.7 343

970.7 331

970.8 322

970.8 316

970.8 311

970.8 304

970.8 294

970.8 286

970.8 276

970.8 263

970.8 249

970.8 236

970.8 224

970.9 211

970.9 199

970.9 189

970.9 183

970.9 178

970.9 172

970.9 168

970.9 163

970.9 156

970.9 151

970.9 143

970.9 136

971.0 128

971.0 117

971.0 108

971.0 102

971.0 99

971.0 93

971.0 87

971.0 85

971.0 76

971.0 68

971.0 66

971.1 61

971.1 58

971.1 55

971.1 56

971.1 58

971.1 59

971.1 56

971.1 54

971.1 51

971.1 50

971.1 48

971.2 45

971.2 44

971.2 45

971.2 48

971.2 51

971.2 52

971.2 55

971.2 62

971.2 68

971.2 70

971.2 72

971.3 73

971.3 75

971.3 77

971.3 79

971.3 82

971.3 87

971.3 90

971.3 94

971.3 97

971.3 97

971.3 98

971.3 96

971.4 96

971.4 95

971.4 97

971.4 98

971.4 97

971.4 96

971.4 96

971.4 101

971.4 100

971.4 97

971.4 94

971.5 96

971.5 98

971.5 102

971.5 108

971.5 117

971.5 126

971.5 137

971.5 152

971.5 166

971.5 181

971.5 196

971.6 210

971.6 221

971.6 235

971.6 250

971.6 262

971.6 278

971.6 296

971.6 315

971.6 331

971.6 345

971.6 354

971.6 361

971.7 368

971.7 375

971.7 379

971.7 380

971.7 384

971.7 385

971.7 383

971.7 377

971.7 370

971.7 363

971.7 356

971.8 346

971.8 331

971.8 320

971.8 313

971.8 303

971.8 294

971.8 286

971.8 276

971.8 265

971.8 255

971.8 246

971.9 237

971.9 226

971.9 213

971.9 200

971.9 187

971.9 176

971.9 167

971.9 157

971.9 149

971.9 143

971.9 136

972.0 130

972.0 121

972.0 112

972.0 101

972.0 96

972.0 93

972.0 88

972.0 84

972.0 81

972.0 79

972.0 78

972.0 73

972.1 66

972.1 65

972.1 62

972.1 61

972.1 59

972.1 63

972.1 70

972.1 74

972.1 76

972.1 80

972.1 82

972.2 83

972.2 87

972.2 89

972.2 89

972.2 90

972.2 90

972.2 88

972.2 90

972.2 91

972.2 92

972.2 94

972.3 94

972.3 94

972.3 88

972.3 89

972.3 89

972.3 89

972.3 87

972.3 87

972.3 87

972.3 88

972.3 86

972.4 85

972.4 83

972.4 81

972.4 75

972.4 70

972.4 70

972.4 68

972.4 66

972.4 67

972.4 69

972.4 73

972.4 74

972.5 73

972.5 72

972.5 72

972.5 75

972.5 76

972.5 77

972.5 78

972.5 80

972.5 84

972.5 90

972.5 98

972.6 104

972.6 108

972.6 110

972.6 113

972.6 115

972.6 119

972.6 121

972.6 128

972.6 129

972.6 133

972.6 135

972.7 138

972.7 139

972.7 141

972.7 141

972.7 140

972.7 142

972.7 140

972.7 136

972.7 134

972.7 130

972.7 125

972.8 126

972.8 124

972.8 118

972.8 112

972.8 109

972.8 104

972.8 98

972.8 95

972.8 90

972.8 84

972.8 81

972.8 78

972.9 75

972.9 71

972.9 67

972.9 63

972.9 57

972.9 53

972.9 50

972.9 50

972.9 48

972.9 46

972.9 44

973.0 43

973.0 38

973.0 40

973.0 39

973.0 37

973.0 35

973.0 32

973.0 31

973.0 26

973.0 22

973.0 17

973.1 9

973.1 5

973.1 2

973.1 3

973.1 1

973.1 -4

973.1 -8

973.1 -9

973.1 -9

973.1 -13

973.1 -12

973.1 -13

973.2 -11

973.2 -10

973.2 -10

973.2 -10

973.2 -10

973.2 -7

973.2 -1

973.2 4

973.2 8

973.2 17

973.2 24

973.3 26

973.3 28

973.3 34

973.3 40

973.3 45

973.3 49

973.3 54

973.3 57

973.3 57

973.3 58

973.3 61

973.4 63

973.4 62

973.4 65

973.4 65

973.4 64

973.4 66

973.4 66

973.4 66

973.4 65

973.4 66

973.4 66

973.5 65

973.5 68

973.5 66

973.5 66

973.5 69

973.5 74

973.5 75

973.5 78

973.5 81

973.5 90

973.5 95

973.5 100

973.6 105

973.6 110

973.6 114

973.6 117

973.6 121

973.6 130

973.6 137

973.6 142

973.6 145

973.6 148

973.6 150

973.7 155

973.7 157

973.7 162

973.7 163

973.7 164

973.7 163

973.7 163

973.7 162

973.7 161

973.7 158

973.7 156

973.8 156

973.8 154

973.8 151

973.8 150

973.8 147

973.8 143

973.8 139

973.8 135

973.8 132

973.8 129

973.8 122

973.9 121

973.9 116

973.9 114

973.9 107

973.9 104

973.9 97

973.9 92

973.9 87

973.9 83

973.9 77

973.9 73

973.9 68

974.0 62

974.0 56

974.0 51

974.0 50

974.0 44

974.0 38

974.0 31

974.0 25

974.0 23

974.0 20

974.0 18

974.1 17

974.1 14

974.1 13

974.1 12

974.1 10

974.1 9

974.1 8

974.1 6

974.1 4

974.1 3

974.1 4

974.2 5

974.2 7

974.2 10

974.2 11

974.2 15

974.2 14

974.2 15

974.2 14

974.2 14

974.2 15

974.2 18

974.3 18

974.3 19

974.3 23

974.3 28

974.3 29

974.3 29

974.3 30

974.3 33

974.3 35

974.3 34

974.3 34

974.3 34

974.4 36

974.4 38

974.4 40

974.4 41

974.4 42

974.4 41

974.4 40

974.4 40

974.4 40

974.4 39

974.4 38

974.5 39

974.5 41

974.5 43

974.5 47

974.5 48

974.5 49

974.5 47

974.5 47

974.5 45

974.5 44

974.5 41

974.6 41

974.6 42

974.6 43

974.6 41

974.6 41

974.6 44

974.6 46

974.6 46

974.6 44

974.6 47

974.6 48

974.7 49

974.7 50

974.7 51

974.7 53

974.7 54

974.7 55

974.7 59

974.7 58

974.7 56

974.7 56

974.7 58

974.7 59

974.8 61

974.8 62

974.8 62

974.8 65

974.8 67

974.8 67

974.8 66

974.8 64

974.8 61

974.8 59

974.8 55

974.9 52

974.9 48

974.9 46

974.9 42

974.9 39

974.9 35

974.9 32

974.9 29

974.9 28

974.9 27

974.9 26

975.0 23

975.0 21

975.0 21

975.0 20

975.0 19

975.0 19

975.0 17

975.0 15

975.0 11

975.0 9

975.0 7

975.1 5

975.1 4

975.1 6

975.1 7

975.1 7

975.1 8

975.1 6

975.1 4

975.1 3

975.1 -0

975.1 -5

975.1 -6

975.2 -3

975.2 -1

975.2 -1

975.2 -1

975.2 0

975.2 4

975.2 5

975.2 8

975.2 9

975.2 13

975.2 15

975.3 17

975.3 22

975.3 26

975.3 29

975.3 34

975.3 39

975.3 45

975.3 51

975.3 54

975.3 58

975.3 60

975.4 62

975.4 64

975.4 67

975.4 71

975.4 72

975.4 73

975.4 75

975.4 74

975.4 71

975.4 67

975.4 66

975.5 66

975.5 68

975.5 69

975.5 72

975.5 78

975.5 82

975.5 83

975.5 83

975.5 87

975.5 91

975.5 96

975.5 98

975.6 104

975.6 108

975.6 111

975.6 113

975.6 118

975.6 123

975.6 128

975.6 133

975.6 139

975.6 143

975.6 146

975.7 148

975.7 149

975.7 151

975.7 147

975.7 143

975.7 138

975.7 135

975.7 130

975.7 122

975.7 117

975.7 113

975.8 108

975.8 104

975.8 101

975.8 99

975.8 96

975.8 93

975.8 91

975.8 89

975.8 88

975.8 87

975.8 85

975.9 82

975.9 81

975.9 82

975.9 80

975.9 77

975.9 75

975.9 72

975.9 69

975.9 67

975.9 63

975.9 61

975.9 59

976.0 56

976.0 51

976.0 46

976.0 41

976.0 37

976.0 32

976.0 26

976.0 20

976.0 16

976.0 11

976.0 10

976.1 8

976.1 8

976.1 11

976.1 12

976.1 12

976.1 11

976.1 10

976.1 14

976.1 15

976.1 19

976.1 21

976.2 23

976.2 29

976.2 31

976.2 31

976.2 31

976.2 34

976.2 37

976.2 39

976.2 41

976.2 41

976.2 42

976.3 42

976.3 44

976.3 46

976.3 48

976.3 51

976.3 53

976.3 53

976.3 54

976.3 56

976.3 57

976.3 57

976.3 57

976.4 58

976.4 59

976.4 57

976.4 56

976.4 54

976.4 53

976.4 53

976.4 48

976.4 45

976.4 43

976.4 44

976.5 44

976.5 42

976.5 41

976.5 40

976.5 41

976.5 43

976.5 41

976.5 41

976.5 41

976.5 45

976.5 46

976.6 47

976.6 45

976.6 45

976.6 49

976.6 50

976.6 56

976.6 59

976.6 63

976.6 66

976.6 66

976.6 68

976.7 68

976.7 69

976.7 67

976.7 68

976.7 66

976.7 64

976.7 61

976.7 57

976.7 55

976.7 53

976.7 51

976.7 49

976.8 47

976.8 47

976.8 45

976.8 44

976.8 41

976.8 39

976.8 38

976.8 35

976.8 34

976.8 33

976.8 30

976.9 26

976.9 23

976.9 21

976.9 17

976.9 12

976.9 10

976.9 9

976.9 5

976.9 1

976.9 1

976.9 -1

977.0 -6

977.0 -7

977.0 -12

977.0 -13

977.0 -17

977.0 -20

977.0 -25

977.0 -26

977.0 -27

977.0 -27

977.0 -27

977.1 -27

977.1 -28

977.1 -32

977.1 -33

977.1 -31

977.1 -33

977.1 -36

977.1 -36

977.1 -36

977.1 -36

977.1 -34

977.1 -29

977.2 -25

977.2 -21

977.2 -16

977.2 -13

977.2 -10

977.2 -6

977.2 -1

977.2 2

977.2 6

977.2 11

977.2 14

977.3 17

977.3 20

977.3 25

977.3 25

977.3 26

977.3 28

977.3 27

977.3 27

977.3 25

977.3 28

977.3 31

977.4 36

977.4 39

977.4 40

977.4 40

977.4 39

977.4 39

977.4 40

977.4 42

977.4 44

977.4 47

977.4 52

977.5 57

977.5 62

977.5 67

977.5 76

977.5 81

977.5 86

977.5 91

977.5 94

977.5 98

977.5 101

977.5 104

977.5 111

977.6 112

977.6 114

977.6 114

977.6 114

977.6 111

977.6 110

977.6 109

977.6 105

977.6 105

977.6 103

977.6 102

977.7 100

977.7 101

977.7 100

977.7 99

977.7 96

977.7 92

977.7 88

977.7 88

977.7 89

977.7 88

977.7 86

977.8 83

977.8 86

977.8 86

977.8 85

977.8 85

977.8 86

977.8 85

977.8 84

977.8 82

977.8 81

977.8 78

977.9 74

977.9 72

977.9 69

977.9 65

977.9 62

977.9 53

977.9 51

977.9 47

977.9 43

977.9 41

977.9 40

977.9 37

978.0 33

978.0 30

978.0 28

978.0 23

978.0 20

978.0 19

978.0 16

978.0 12

978.0 7

978.0 4

978.0 3

978.1 2

978.1 -1

978.1 -4

978.1 -6

978.1 -7

978.1 -5

978.1 -7

978.1 -6

978.1 -8

978.1 -10

978.1 -10

978.2 -10

978.2 -12

978.2 -14

978.2 -13

978.2 -11

978.2 -9

978.2 -8

978.2 -5

978.2 -3

978.2 0

978.2 3

978.3 7

978.3 11

978.3 13

978.3 15

978.3 17

978.3 17

978.3 16

978.3 19

978.3 20

978.3 23

978.3 22

978.4 20

978.4 17

978.4 15

978.4 17

978.4 17

978.4 16

978.4 17

978.4 15

978.4 15

978.4 13

978.4 13

978.4 14

978.5 12

978.5 13

978.5 16

978.5 21

978.5 24

978.5 26

978.5 29

978.5 33

978.5 38

978.5 40

978.5 46

978.6 50

978.6 53

978.6 58

978.6 58

978.6 61

978.6 64

978.6 64

978.6 66

978.6 64

978.6 62

978.6 62

978.7 64

978.7 64

978.7 65

978.7 66

978.7 65

978.7 64

978.7 64

978.7 66

978.7 62

978.7 60

978.7 58

978.8 54

978.8 56

978.8 51

978.8 50

978.8 49

978.8 47

978.8 47

978.8 46

978.8 46

978.8 44

978.8 41

978.8 41

978.9 40

978.9 39

978.9 38

978.9 38

978.9 36

978.9 32

978.9 32

978.9 32

978.9 33

978.9 33

978.9 30

979.0 25

979.0 22

979.0 19

979.0 20

979.0 21

979.0 21

979.0 22

979.0 21

979.0 19

979.0 20

979.0 18

979.1 15

979.1 13

979.1 11

979.1 9

979.1 7

979.1 5

979.1 1

979.1 -0

979.1 -1

979.1 -3

979.1 -3

979.2 -1

979.2 -1

979.2 0

979.2 3

979.2 5

979.2 6

979.2 7

979.2 8

979.2 9

979.2 11

979.2 12

979.2 18

979.3 21

979.3 20

979.3 21

979.3 23

979.3 22

979.3 25

979.3 25

979.3 30

979.3 32

979.3 37

979.3 42

979.4 49

979.4 55

979.4 59

979.4 61

979.4 64

979.4 68

979.4 72

979.4 73

979.4 73

979.4 75

979.4 76

979.5 78

979.5 85

979.5 94

979.5 104

979.5 113

979.5 121

979.5 130

979.5 139

979.5 146

979.5 157

979.5 166

979.6 176

979.6 189

979.6 200

979.6 209

979.6 220

979.6 229

979.6 237

979.6 245

979.6 254

979.6 260

979.6 266

979.7 274

979.7 282

979.7 287

979.7 290

979.7 292

979.7 294

979.7 291

979.7 287

979.7 279

979.7 272

979.7 265

979.7 257

979.8 246

979.8 239

979.8 234

979.8 226

979.8 220

979.8 217

979.8 214

979.8 208

979.8 203

979.8 198

979.8 195

979.9 190

979.9 187

979.9 187

979.9 183

979.9 178

979.9 174

979.9 168

979.9 161

979.9 155

979.9 148

979.9 142

980.0 140

980.0 136

980.0 129

980.0 125

980.0 121

980.0 116

980.0 108

980.0 102

980.0 99

980.0 94

980.0 88

980.1 84

980.1 81

980.1 79

980.1 77

980.1 74

980.1 70

980.1 69

980.1 68

980.1 66

980.1 66

980.1 67

980.1 68

980.2 67

980.2 69

980.2 71

980.2 73

980.2 74

980.2 77

980.2 75

980.2 74

980.2 73

980.2 72

980.2 72

980.3 73

980.3 72

980.3 74

980.3 76

980.3 79

980.3 81

980.3 82

980.3 85

980.3 89

980.3 91

980.3 90

980.4 93

980.4 95

980.4 93

980.4 91

980.4 91

980.4 90

980.4 88

980.4 86

980.4 84

980.4 83

980.4 85

980.5 84

980.5 84

980.5 86

980.5 89

980.5 93

980.5 95

980.5 100

980.5 104

980.5 105

980.5 108

980.5 110

980.6 109

980.6 112

980.6 114

980.6 118

980.6 123

980.6 126

980.6 128

980.6 132

980.6 138

980.6 144

980.6 150

980.6 153

980.7 157

980.7 157

980.7 156

980.7 155

980.7 154

980.7 151

980.7 147

980.7 144

980.7 142

980.7 138

980.7 135

980.8 133

980.8 132

980.8 128

980.8 127

980.8 126

980.8 126

980.8 124

980.8 123

980.8 121

980.8 117

980.8 116

980.9 112

980.9 107

980.9 103

980.9 96

980.9 91

980.9 85

980.9 80

980.9 76

980.9 73

980.9 72

980.9 69

981.0 67

981.0 68

981.0 67

981.0 63

981.0 57

981.0 53

981.0 48

981.0 43

981.0 41

981.0 35

981.0 32

981.0 29

981.1 24

981.1 22

981.1 22

981.1 22

981.1 18

981.1 16

981.1 13

981.1 14

981.1 15

981.1 17

981.1 16

981.2 17

981.2 17

981.2 18

981.2 21

981.2 19

981.2 20

981.2 19

981.2 20

981.2 22

981.2 25

981.2 29

981.3 33

981.3 38

981.3 41

981.3 46

981.3 48

981.3 52

981.3 54

981.3 56

981.3 59

981.3 62

981.3 62

981.4 58

981.4 60

981.4 60

981.4 64

981.4 65

981.4 63

981.4 63

981.4 63

981.4 59

981.4 60

981.4 61

981.5 62

981.5 65

981.5 70

981.5 79

981.5 84

981.5 94

981.5 105

981.5 117

981.5 131

981.5 148

981.5 171

981.5 193

981.6 217

981.6 242

981.6 269

981.6 291

981.6 318

981.6 347

981.6 375

981.6 401

981.6 424

981.6 449

981.6 470

981.7 489

981.7 506

981.7 518

981.7 527

981.7 533

981.7 542

981.7 541

981.7 540

981.7 536

981.7 528

981.7 521

981.8 510

981.8 497

981.8 483

981.8 471

981.8 455

981.8 440

981.8 425

981.8 412

981.8 393

981.8 376

981.8 362

981.9 348

981.9 336

981.9 327

981.9 318

981.9 305

981.9 291

981.9 282

981.9 273

981.9 262

981.9 255

981.9 250

982.0 243

982.0 233

982.0 225

982.0 216

982.0 206

982.0 198

982.0 190

982.0 181

982.0 174

982.0 164

982.0 157

982.0 151

982.1 147

982.1 143

982.1 137

982.1 132

982.1 127

982.1 129

982.1 128

982.1 130

982.1 131

982.1 133

982.1 137

982.2 141

982.2 142

982.2 145

982.2 149

982.2 153

982.2 156

982.2 161

982.2 167

982.2 171

982.2 178

982.2 188

982.3 196

982.3 200

982.3 204

982.3 208

982.3 208

982.3 208

982.3 210

982.3 211

982.3 209

982.3 210

982.3 207

982.4 202

982.4 197

982.4 192

982.4 188

982.4 179

982.4 171

982.4 164

982.4 157

982.4 152

982.4 149

982.4 146

982.4 143

982.5 142

982.5 138

982.5 133

982.5 130

982.5 128

982.5 127

982.5 126

982.5 128

982.5 131

982.5 134

982.5 141

982.6 149

982.6 159

982.6 171

982.6 179

982.6 186

982.6 193

982.6 201

982.6 209

982.6 216

982.6 223

982.6 229

982.7 234

982.7 237

982.7 241

982.7 242

982.7 244

982.7 246

982.7 248

982.7 248

982.7 244

982.7 243

982.7 241

982.8 236

982.8 231

982.8 225

982.8 220

982.8 216

982.8 211

982.8 200

982.8 197

982.8 193

982.8 188

982.8 182

982.9 175

982.9 168

982.9 164

982.9 161

982.9 158

982.9 156

982.9 153

982.9 147

982.9 138

982.9 134

982.9 127

982.9 118

983.0 110

983.0 105

983.0 101

983.0 97

983.0 91

983.0 85

983.0 77

983.0 72

983.0 67

983.0 65

983.0 61

983.1 53

983.1 47

983.1 41

983.1 36

983.1 34

983.1 32

983.1 33

983.1 39

983.1 44

983.1 47

983.1 51

983.2 58

983.2 59

983.2 62

983.2 64

983.2 68

983.2 69

983.2 72

983.2 71

983.2 71

983.2 72

983.2 70

983.3 65

983.3 61

983.3 56

983.3 43

983.3 27

983.3 7

983.3 -18

983.3 -43

983.3 -66

983.3 -78

983.3 -73

983.4 -50

983.4 -4

983.4 78

983.4 204

983.4 378

983.4 603

983.4 874

983.4 1198

983.4 1578

983.4 2011

983.4 2475

983.4 2986

983.5 3535

983.5 4116

983.5 4728

983.5 5361

983.5 6001

983.5 6632

983.5 7258

983.5 7868

983.5 8457

983.5 9004

983.5 9505

983.6 9957

983.6 10347

983.6 10667

983.6 10913

983.6 11081

983.6 11168

983.6 11171

983.6 11093

983.6 10949

983.6 10738

983.6 10465

983.7 10149

983.7 9786

983.7 9391

983.7 8964

983.7 8521

983.7 8076

983.7 7640

983.7 7212

983.7 6787

983.7 6374

983.7 5976

983.8 5602

983.8 5245

983.8 4907

983.8 4589

983.8 4308

983.8 4047

983.8 3811

983.8 3596

983.8 3395

983.8 3202

983.8 3022

983.9 2865

983.9 2720

983.9 2577

983.9 2428

983.9 2291

983.9 2162

983.9 2031

983.9 1900

983.9 1776

983.9 1659

983.9 1548

983.9 1447

984.0 1359

984.0 1286

984.0 1211

984.0 1147

984.0 1091

984.0 1039

984.0 993

984.0 950

984.0 919

984.0 894

984.0 870

984.1 851

984.1 834

984.1 827

984.1 818

984.1 809

984.1 800

984.1 798

984.1 795

984.1 790

984.1 784

984.1 782

984.2 781

984.2 777

984.2 773

984.2 771

984.2 768

984.2 761

984.2 747

984.2 734

984.2 723

984.2 708

984.2 687

984.3 670

984.3 655

984.3 636

984.3 612

984.3 589

984.3 563

984.3 536

984.3 505

984.3 480

984.3 451

984.3 434

984.4 420

984.4 418

984.4 425

984.4 450

984.4 487

984.4 553

984.4 639

984.4 742

984.4 856

984.4 992

984.4 1145

984.4 1311

984.5 1497

984.5 1703

984.5 1917

984.5 2142

984.5 2375

984.5 2609

984.5 2845

984.5 3077

984.5 3297

984.5 3511

984.5 3703

984.6 3877

984.6 4036

984.6 4167

984.6 4269

984.6 4341

984.6 4387

984.6 4402

984.6 4385

984.6 4335

984.6 4260

984.6 4161

984.7 4042

984.7 3900

984.7 3746

984.7 3585

984.7 3411

984.7 3233

984.7 3055

984.7 2880

984.7 2709

984.7 2550

984.7 2389

984.8 2229

984.8 2077

984.8 1936

984.8 1805

984.8 1684

984.8 1578

984.8 1479

984.8 1387

984.8 1311

984.8 1242

984.8 1178

984.9 1118

984.9 1061

984.9 1009

984.9 961

984.9 909

984.9 862

984.9 818

984.9 769

984.9 725

984.9 683

984.9 647

984.9 608

985.0 573

985.0 542

985.0 513

985.0 489

985.0 467

985.0 448

985.0 437

985.0 421

985.0 413

985.0 404

985.0 398

985.1 392

985.1 389

985.1 383

985.1 378

985.1 372

985.1 369

985.1 365

985.1 364

985.1 362

985.1 362

985.1 364

985.2 366

985.2 367

985.2 366

985.2 363

985.2 360

985.2 360

985.2 356

985.2 353

985.2 347

985.2 338

985.2 330

985.3 326

985.3 322

985.3 317

985.3 313

985.3 307

985.3 299

985.3 289

985.3 277

985.3 269

985.3 261

985.3 255

985.4 250

985.4 246

985.4 251

985.4 256

985.4 268

985.4 284

985.4 302

985.4 329

985.4 358

985.4 387

985.4 420

985.4 458

985.5 504

985.5 554

985.5 611

985.5 672

985.5 732

985.5 794

985.5 855

985.5 920

985.5 989

985.5 1050

985.5 1105

985.6 1160

985.6 1212

985.6 1258

985.6 1299

985.6 1338

985.6 1365

985.6 1387

985.6 1400

985.6 1406

985.6 1407

985.6 1397

985.7 1381

985.7 1362

985.7 1339

985.7 1309

985.7 1279

985.7 1247

985.7 1211

985.7 1167

985.7 1121

985.7 1072

985.7 1022

985.8 972

985.8 919

985.8 871

985.8 829

985.8 795

985.8 761

985.8 725

985.8 692

985.8 662

985.8 629

985.8 599

985.9 570

985.9 547

985.9 522

985.9 494

985.9 470

985.9 450

985.9 429

985.9 406

985.9 388

985.9 370

985.9 354

985.9 340

986.0 324

986.0 309

986.0 296

986.0 280

986.0 270

986.0 262

986.0 252

986.0 242

986.0 235

986.0 225

986.0 212

986.1 201

986.1 194

986.1 189

986.1 186

986.1 186

986.1 187

986.1 189

986.1 191

986.1 192

986.1 194

986.1 198

986.2 203

986.2 207

986.2 209

986.2 210

986.2 215

986.2 218

986.2 220

986.2 222

986.2 223

986.2 225

986.2 225

986.3 223

986.3 224

986.3 221

986.3 225

986.3 225

986.3 224

986.3 219

986.3 217

986.3 211

986.3 207

986.3 202

986.4 195

986.4 188

986.4 184

986.4 178

986.4 177

986.4 179

986.4 179

986.4 177

986.4 182

986.4 187

986.4 191

986.5 198

986.5 205

986.5 212

986.5 222

986.5 233

986.5 245

986.5 258

986.5 270

986.5 279

986.5 291

986.5 298

986.5 307

986.6 319

986.6 331

986.6 344

986.6 355

986.6 364

986.6 369

986.6 378

986.6 386

986.6 387

986.6 390

986.6 388

986.7 387

986.7 383

986.7 377

986.7 371

986.7 365

986.7 359

986.7 354

986.7 345

986.7 339

986.7 331

986.7 321

986.8 313

986.8 306

986.8 295

986.8 283

986.8 274

986.8 265

986.8 260

986.8 255

986.8 253

986.8 249

986.8 240

986.9 231

986.9 220

986.9 212

986.9 201

986.9 195

986.9 192

986.9 185

986.9 177

986.9 169

986.9 161

986.9 154

987.0 151

987.0 141

987.0 134

987.0 128

987.0 116

987.0 109

987.0 103

987.0 98

987.0 94

987.0 94

987.0 92

987.0 91

987.1 86

987.1 83

987.1 80

987.1 78

987.1 77

987.1 76

987.1 76

987.1 76

987.1 81

987.1 85

987.1 88

987.2 89

987.2 91

987.2 90

987.2 88

987.2 87

987.2 85

987.2 87

987.2 86

987.2 87

987.2 91

987.2 94

987.3 97

987.3 98

987.3 99

987.3 98

987.3 97

987.3 97

987.3 97

987.3 96

987.3 97

987.3 97

987.3 98

987.4 96

987.4 98

987.4 102

987.4 102

987.4 100

987.4 98

987.4 97

987.4 97

987.4 99

987.4 98

987.4 99

987.5 102

987.5 106

987.5 108

987.5 110

987.5 113

987.5 120

987.5 126

987.5 133

987.5 139

987.5 147

987.5 153

987.6 160

987.6 167

987.6 178

987.6 189

987.6 197

987.6 204

987.6 208

987.6 213

987.6 219

987.6 224

987.6 226

987.6 228

987.7 233

987.7 235

987.7 235

987.7 233

987.7 231

987.7 231

987.7 228

987.7 221

987.7 213

987.7 209

987.7 200

987.8 193

987.8 187

987.8 181

987.8 177

987.8 174

987.8 169

987.8 164

987.8 159

987.8 153

987.8 148

987.8 142

987.9 139

987.9 134

987.9 128

987.9 120

987.9 115

987.9 112

987.9 108

987.9 105

987.9 101

987.9 98

987.9 93

988.0 90

988.0 88

988.0 82

988.0 81

988.0 80

988.0 77

988.0 71

988.0 66

988.0 59

988.0 56

988.0 52

988.1 50

988.1 45

988.1 41

988.1 37

988.1 34

988.1 38

988.1 42

988.1 44

988.1 48

988.1 52

988.1 54

988.1 54

988.2 52

988.2 54

988.2 58

988.2 61

988.2 64

988.2 64

988.2 65

988.2 67

988.2 71

988.2 78

988.2 81

988.3 84

988.3 92

988.3 96

988.3 100

988.3 101

988.3 103

988.3 104

988.3 106

988.3 106

988.3 108

988.3 107

988.4 105

988.4 104

988.4 105

988.4 106

988.4 107

988.4 104

988.4 103

988.4 104

988.4 110

988.4 113

988.4 113

988.5 115

988.5 115

988.5 113

988.5 112

988.5 109

988.5 107

988.5 105

988.5 106

988.5 106

988.5 108

988.5 108

988.6 110

988.6 111

988.6 113

988.6 115

988.6 115

988.6 117

988.6 116

988.6 113

988.6 113

988.6 111

988.6 111

988.7 113

988.7 112

988.7 114

988.7 114

988.7 112

988.7 111

988.7 112

988.7 115

988.7 117

988.7 115

988.7 114

988.7 115

988.8 113

988.8 113

988.8 111

988.8 111

988.8 110

988.8 106

988.8 101

988.8 97

988.8 93

988.8 87

988.8 87

988.9 85

988.9 84

988.9 79

988.9 74

988.9 71

988.9 67

988.9 63

988.9 61

988.9 57

988.9 52

988.9 45

989.0 41

989.0 36

989.0 32

989.0 29

989.0 24

989.0 22

989.0 20

989.0 17

989.0 14

989.0 11

989.0 9

989.1 5

989.1 2

989.1 -3

989.1 -5

989.1 -6

989.1 -5

989.1 -4

989.1 -4

989.1 -4

989.1 -6

989.1 -8

989.2 -5

989.2 1

989.2 7

989.2 9

989.2 15

989.2 18

989.2 26

989.2 31

989.2 37

989.2 44

989.2 51

989.3 59

989.3 66

989.3 70

989.3 75

989.3 81

989.3 84

989.3 91

989.3 94

989.3 98

989.3 101

989.3 102

989.3 99

989.4 98

989.4 96

989.4 93

989.4 92

989.4 89

989.4 86

989.4 81

989.4 80

989.4 79

989.4 76

989.4 72

989.5 69

989.5 72

989.5 72

989.5 74

989.5 81

989.5 85

989.5 87

989.5 91

989.5 94

989.5 99

989.5 105

989.6 111

989.6 120

989.6 129

989.6 138

989.6 145

989.6 154

989.6 161

989.6 168

989.6 173

989.6 175

989.6 177

989.7 176

989.7 178

989.7 176

989.7 173

989.7 172

989.7 173

989.7 169

989.7 166

989.7 164

989.7 159

989.7 155

989.8 154

989.8 155

989.8 150

989.8 147

989.8 146

989.8 143

989.8 142

989.8 138

989.8 140

989.8 139

989.8 135

989.9 133

989.9 131

989.9 127

989.9 128

989.9 129

989.9 125

989.9 124

989.9 121

989.9 119

989.9 118

989.9 115

989.9 110

990.0 106

990.0 100

990.0 95

990.0 87

990.0 79

990.0 74

990.0 69

990.0 62

990.0 59

990.0 53

990.0 49

990.1 49

990.1 48

990.1 47

990.1 47

990.1 48

990.1 48

990.1 45

990.1 47

990.1 49

990.1 49

990.1 54

990.2 58

990.2 59

990.2 59

990.2 60

990.2 67

990.2 68

990.2 68

990.2 72

990.2 73

990.2 75

990.2 79

990.3 82

990.3 83

990.3 83

990.3 80

990.3 80

990.3 81

990.3 79

990.3 78

990.3 72

990.3 69

990.3 70

990.4 69

990.4 63

990.4 65

990.4 66

990.4 67

990.4 68

990.4 65

990.4 64

990.4 62

990.4 62

990.4 59

990.5 56

990.5 55

990.5 54

990.5 54

990.5 55

990.5 55

990.5 53

990.5 54

990.5 54

990.5 56

990.5 57

990.5 59

990.6 62

990.6 65

990.6 68

990.6 71

990.6 72

990.6 75

990.6 79

990.6 80

990.6 81

990.6 83

990.6 84

990.7 88

990.7 88

990.7 91

990.7 96

990.7 95

990.7 96

990.7 98

990.7 98

990.7 97

990.7 92

990.7 86

990.8 83

990.8 80

990.8 76

990.8 73

990.8 70

990.8 69

990.8 68

990.8 66

990.8 64

990.8 59

990.8 55

990.9 53

990.9 49

990.9 47

990.9 46

990.9 43

990.9 40

990.9 39

990.9 37

990.9 36

990.9 33

990.9 33

991.0 28

991.0 24

991.0 22

991.0 22

991.0 23

991.0 21

991.0 18

991.0 17

991.0 16

991.0 12

991.0 8

991.1 6

991.1 1

991.1 -1

991.1 -4

991.1 -6

991.1 -6

991.1 -6

991.1 -7

991.1 -6

991.1 -8

991.1 -6

991.1 -5

991.2 -6

991.2 -8

991.2 -10

991.2 -10

991.2 -10

991.2 -8

991.2 -2

991.2 3

991.2 8

991.2 12

991.2 18

991.3 20

991.3 24

991.3 28

991.3 32

991.3 34

991.3 37

991.3 40

991.3 45

991.3 48

991.3 49

991.3 53

991.4 58

991.4 60

991.4 61

991.4 61

991.4 63

991.4 64

991.4 67

991.4 68

991.4 70

991.4 73

991.4 75

991.5 76

991.5 76

991.5 81

991.5 86

991.5 89

991.5 91

991.5 95

991.5 102

991.5 111

991.5 118

991.5 126

991.6 135

991.6 142

991.6 147

991.6 153

991.6 159

991.6 161

991.6 166

991.6 168

991.6 167

991.6 168

991.6 169

991.7 169

991.7 170

991.7 167

991.7 164

991.7 164

991.7 161

991.7 158

991.7 152

991.7 147

991.7 143

991.7 140

991.7 136

991.8 131

991.8 125

991.8 118

991.8 112

991.8 108

991.8 106

991.8 102

991.8 95

991.8 91

991.8 88

991.8 85

991.9 83

991.9 80

991.9 80

991.9 80

991.9 77

991.9 75

991.9 74

991.9 73

991.9 71

991.9 65

991.9 61

992.0 57

992.0 56

992.0 54

992.0 51

992.0 45

992.0 42

992.0 37

992.0 33

992.0 32

992.0 31

992.0 30

992.1 25

992.1 21

992.1 15

992.1 13

992.1 9

992.1 8

992.1 8

992.1 7

992.1 9

992.1 8

992.1 5

992.2 5

992.2 8

992.2 13

992.2 15

992.2 17

992.2 20

992.2 24

992.2 28

992.2 31

992.2 33

992.2 37

992.3 39

992.3 42

992.3 43

992.3 43

992.3 48

992.3 49

992.3 47

992.3 45

992.3 46

992.3 47

992.3 51

992.3 55

992.4 55

992.4 58

992.4 58

992.4 58

992.4 56

992.4 55

992.4 57

992.4 62

992.4 65

992.4 66

992.4 68

992.5 71

992.5 72

992.5 70

992.5 73

992.5 76

992.5 79

992.5 80

992.5 82

992.5 86

992.5 90

992.5 90

992.6 89

992.6 88

992.6 86

992.6 87

992.6 86

992.6 86

992.6 83

992.6 83

992.6 82

992.6 77

992.6 76

992.7 78

992.7 78

992.7 77

992.7 76

992.7 75

992.7 71

992.7 69

992.7 66

992.7 63

992.7 60

992.7 57

992.8 57

992.8 53

992.8 50

992.8 48

992.8 46

992.8 43

992.8 40

992.8 38

992.8 39

992.8 38

992.8 39

992.9 38

992.9 40

992.9 43

992.9 42

992.9 39

992.9 38

992.9 39

992.9 37

992.9 34

992.9 34

992.9 30

993.0 25

993.0 20

993.0 17

993.0 14

993.0 12

993.0 9

993.0 4

993.0 1

993.0 -1

993.0 -3

993.0 -6

993.0 -8

993.1 -10

993.1 -12

993.1 -14

993.1 -13

993.1 -14

993.1 -15

993.1 -13

993.1 -12

993.1 -14

993.1 -13

993.1 -12

993.2 -12

993.2 -10

993.2 -9

993.2 -8

993.2 -8

993.2 -3

993.2 -1

993.2 -2

993.2 -3

993.2 -2

993.2 -2

993.3 -3

993.3 -2

993.3 -1

993.3 -2

993.3 0

993.3 2

993.3 4

993.3 8

993.3 9

993.3 12

993.3 11

993.4 16

993.4 22

993.4 24

993.4 28

993.4 28

993.4 31

993.4 34

993.4 38

993.4 40

993.4 43

993.4 47

993.5 52

993.5 56

993.5 59

993.5 63

993.5 67

993.5 72

993.5 77

993.5 80

993.5 84

993.5 86

993.5 90

993.6 93

993.6 97

993.6 101

993.6 101

993.6 102

993.6 105

993.6 106

993.6 109

993.6 111

993.6 112

993.6 111

993.7 113

993.7 114

993.7 113

993.7 113

993.7 111

993.7 114

993.7 114

993.7 112

993.7 110

993.7 107

993.7 108

993.7 107

993.8 105

993.8 104

993.8 104

993.8 102

993.8 101

993.8 99

993.8 94

993.8 92

993.8 89

993.8 88

993.8 83

993.9 79

993.9 78

993.9 75

993.9 75

993.9 73

993.9 71

993.9 67

993.9 62

993.9 63

993.9 63

993.9 60

994.0 59

994.0 54

994.0 49

994.0 44

994.0 41

994.0 36

994.0 32

994.0 30

994.0 28

994.0 26

994.0 23

994.1 18

994.1 13

994.1 11

994.1 7

994.1 5

994.1 3

994.1 -0

994.1 -3

994.1 -7

994.1 -11

994.1 -13

994.2 -14

994.2 -11

994.2 -11

994.2 -10

994.2 -10

994.2 -7

994.2 -4

994.2 -3

994.2 -2

994.2 1

994.2 5

994.3 9

994.3 10

994.3 13

994.3 16

994.3 16

994.3 18

994.3 18

994.3 21

994.3 24

994.3 27

994.3 28

994.4 30

994.4 30

994.4 28

994.4 27

994.4 31

994.4 35

994.4 38

994.4 40

994.4 43

994.4 46

994.4 48

994.4 47

994.5 49

994.5 48

994.5 48

994.5 51

994.5 52

994.5 54

994.5 51

994.5 49

994.5 50

994.5 49

994.5 49

994.6 49

994.6 50

994.6 53

994.6 55

994.6 53

994.6 50

994.6 50

994.6 52

994.6 50

994.6 50

994.6 51

994.7 53

994.7 53

994.7 51

994.7 50

994.7 49

994.7 50

994.7 48

994.7 50

994.7 50

994.7 49

994.7 44

994.8 40

994.8 42

994.8 42

994.8 41

994.8 41

994.8 41

994.8 39

994.8 40

994.8 41

994.8 40

994.8 39

994.9 35

994.9 34

994.9 30

994.9 25

994.9 24

994.9 25

994.9 23

994.9 21

994.9 16

994.9 12

994.9 13

995.0 13

995.0 13

995.0 12

995.0 13

995.0 14

995.0 13

995.0 11

995.0 7

995.0 3

995.0 2

995.0 2

995.1 -3

995.1 -5

995.1 -5

995.1 -6

995.1 -6

995.1 -3

995.1 2

995.1 0

995.1 -1

995.1 -0

995.1 -0

995.1 0

995.2 2

995.2 3

995.2 1

995.2 1

995.2 2

995.2 3

995.2 1

995.2 3

995.2 7

995.2 9

995.2 9

995.3 9

995.3 13

995.3 18

995.3 21

995.3 20

995.3 23

995.3 22

995.3 22

995.3 23

995.3 25

995.3 27

995.4 25

995.4 25

995.4 28

995.4 29

995.4 30

995.4 32

995.4 36

995.4 38

995.4 43

995.4 46

995.4 50

995.5 52

995.5 55

995.5 62

995.5 67

995.5 72

995.5 80

995.5 84

995.5 89

995.5 95

995.5 102

995.5 109

995.6 116

995.6 125

995.6 132

995.6 140

995.6 150

995.6 158

995.6 164

995.6 167

995.6 172

995.6 174

995.6 179

995.7 182

995.7 190

995.7 196

995.7 203

995.7 204

995.7 202

995.7 203

995.7 203

995.7 201

995.7 199

995.7 195

995.8 193

995.8 187

995.8 184

995.8 180

995.8 178

995.8 173

995.8 170

995.8 168

995.8 164

995.8 157

995.8 153

995.8 145

995.9 139

995.9 134

995.9 129

995.9 125

995.9 120

995.9 115

995.9 110

995.9 105

995.9 100

995.9 91

995.9 85

996.0 82

996.0 79

996.0 75

996.0 76

996.0 76

996.0 75

996.0 72

996.0 70

996.0 65

996.0 63

996.0 59

996.1 54

996.1 51

996.1 47

996.1 43

996.1 41

996.1 38

996.1 41

996.1 41

996.1 42

996.1 42

996.1 41

996.2 40

996.2 39

996.2 36

996.2 37

996.2 40

996.2 42

996.2 45

996.2 49

996.2 51

996.2 51

996.2 52

996.3 51

996.3 50

996.3 49

996.3 48

996.3 49

996.3 50

996.3 51

996.3 55

996.3 60

996.3 59

996.3 59

996.4 61

996.4 61

996.4 61

996.4 61

996.4 59

996.4 59

996.4 59

996.4 56

996.4 56

996.4 57

996.4 55

996.5 56

996.5 56

996.5 55

996.5 54

996.5 53

996.5 55

996.5 59

996.5 62

996.5 66

996.5 73

996.5 76

996.6 83

996.6 87

996.6 89

996.6 93

996.6 95

996.6 96

996.6 99

996.6 102

996.6 105

996.6 109

996.6 111

996.6 114

996.7 118

996.7 120

996.7 121

996.7 124

996.7 124

996.7 122

996.7 124

996.7 123

996.7 119

996.7 116

996.7 115

996.8 113

996.8 111

996.8 104

996.8 98

996.8 93

996.8 87

996.8 79

996.8 75

996.8 73

996.8 69

996.8 67

996.9 65

996.9 62

996.9 62

996.9 59

996.9 56

996.9 52

996.9 46

996.9 41

996.9 36

996.9 33

996.9 27

997.0 24

997.0 22

997.0 22

997.0 20

997.0 20

997.0 21

997.0 18

997.0 15

997.0 11

997.0 7

997.0 7

997.1 7

997.1 6

997.1 4

997.1 5

997.1 8

997.1 11

997.1 11

997.1 11

997.1 15

997.1 15

997.1 14

997.2 14

997.2 17

997.2 19

997.2 20

997.2 23

997.2 26

997.2 28

997.2 30

997.2 32

997.2 35

997.2 39

997.3 43

997.3 46

997.3 48

997.3 48

997.3 50

997.3 54

997.3 56

997.3 56

997.3 56

997.3 57

997.3 60

997.4 60

997.4 60

997.4 63

997.4 65

997.4 67

997.4 73

997.4 78

997.4 81

997.4 89

997.4 100

997.4 109

997.4 114

997.5 115

997.5 120

997.5 126

997.5 136

997.5 151

997.5 168

997.5 183

997.5 198

997.5 217

997.5 234

997.5 253

997.6 276

997.6 303

997.6 330

997.6 355

997.6 378

997.6 405

997.6 433

997.6 462

997.6 491

997.6 516

997.6 541

997.7 564

997.7 592

997.7 618

997.7 639

997.7 653

997.7 662

997.7 672

997.7 680

997.7 684

997.7 685

997.7 676

997.8 668

997.8 659

997.8 645

997.8 628

997.8 606

997.8 586

997.8 570

997.8 552

997.8 533

997.8 511

997.8 490

997.9 467

997.9 446

997.9 426

997.9 405

997.9 387

997.9 373

997.9 359

997.9 341

997.9 322

997.9 310

997.9 301

998.0 292

998.0 279

998.0 269

998.0 260

998.0 252

998.0 246

998.0 241

998.0 229

998.0 216

998.0 203

998.0 193

998.1 184

998.1 173

998.1 161

998.1 152

998.1 144

998.1 137

998.1 132

998.1 124

998.1 118

998.1 114

998.1 117

998.2 120

998.2 123

998.2 126

998.2 129

998.2 134

998.2 138

998.2 139

998.2 142

998.2 144

998.2 148

998.2 153

998.2 156

998.3 159

998.3 162

998.3 168

998.3 170

998.3 175

998.3 175

998.3 178

998.3 180

998.3 180

998.3 178

998.3 175

998.4 172

998.4 170

998.4 167

998.4 165

998.4 163

998.4 159

998.4 158

998.4 155

998.4 151

998.4 147

998.4 145

998.5 138

998.5 139

998.5 142

998.5 146

998.5 146

998.5 145

998.5 146

998.5 147

998.5 150

998.5 151

998.5 157

998.6 167

998.6 176

998.6 186

998.6 195

998.6 207

998.6 219

998.6 230

998.6 243

998.6 256

998.6 268

998.6 278

998.7 287

998.7 298

998.7 305

998.7 312

998.7 320

998.7 328

998.7 333

998.7 334

998.7 337

998.7 339

998.7 338

998.8 338

998.8 336

998.8 332

998.8 325

998.8 319

998.8 313

998.8 310

998.8 301

998.8 292

998.8 282

998.8 273

998.9 263

998.9 257

998.9 251

998.9 246

998.9 238

998.9 232

998.9 223

998.9 214

998.9 205

998.9 198

998.9 189

999.0 180

999.0 172

999.0 165

999.0 155

999.0 147

999.0 139

999.0 134

999.0 125

999.0 120

999.0 113

999.0 106

999.0 100

999.1 95

999.1 89

999.1 82

999.1 78

999.1 76

999.1 72

999.1 67

999.1 65

999.1 67

999.1 66

999.1 64

999.2 64

999.2 66

999.2 68

999.2 71

999.2 75

999.2 81

999.2 84

999.2 84

999.2 84

999.2 88

999.2 89

999.3 89

999.3 91

999.3 95

999.3 99

999.3 102

999.3 105

999.3 108

999.3 109

999.3 108

999.3 110

999.3 111

999.4 111

999.4 112

999.4 111

999.4 113

999.4 115

999.4 116

999.4 116

999.4 116

999.4 115

999.4 117

999.4 119

999.5 119

999.5 125

999.5 127

999.5 130

999.5 132

999.5 137

999.5 141

999.5 147

999.5 154

999.5 162

999.5 171

999.6 187

999.6 200

999.6 216

999.6 231

999.6 247

999.6 263

999.6 283

999.6 304

999.6 325

999.6 344

999.6 360

999.7 375

999.7 389

999.7 403

999.7 417

999.7 427

999.7 435

999.7 445

999.7 454

999.7 460

999.7 465

999.7 464

999.8 459

999.8 453

999.8 447

999.8 444

999.8 434

999.8 425

999.8 417

999.8 405

999.8 393

999.8 379

999.8 366

999.9 353

999.9 342

999.9 329

999.9 317

999.9 306

999.9 293

999.9 277

999.9 262

999.9 251

999.9 240

999.9 231

999.9 222

1000.0 213

1000.0 201

1000.0 190

1000.0 176

1000.0 168

1000.0 158

1000.0 149

1000.0 142

1000.0 132

1000.0 124

1000.0 121

1000.1 114

1000.1 109

1000.1 102

1000.1 96

1000.1 93

1000.1 90

1000.1 90

1000.1 93

1000.1 97

1000.1 100

1000.1 102

1000.2 102

1000.2 104

1000.2 107

1000.2 110

1000.2 112

1000.2 114

1000.2 116

1000.2 114

1000.2 116

1000.2 117

1000.2 117

1000.3 119

1000.3 122

1000.3 123

1000.3 121

1000.3 119

1000.3 115

1000.3 116

1000.3 116

1000.3 115

1000.3 114

1000.3 110

1000.4 111

1000.4 110

1000.4 106

1000.4 104

1000.4 104

1000.4 101

1000.4 102

1000.4 100

1000.4 101

1000.4 101

1000.4 98

1000.5 97

1000.5 97

1000.5 95

1000.5 91

1000.5 92

1000.5 94

1000.5 97

1000.5 101

1000.5 104

1000.5 107

1000.5 111

1000.6 116

1000.6 118

1000.6 124

1000.6 127

1000.6 133

1000.6 139

1000.6 145

1000.6 150

1000.6 151

1000.6 155

1000.6 164

1000.7 175

1000.7 179

1000.7 183

1000.7 189

1000.7 193

1000.7 200

1000.7 202

1000.7 207

1000.7 208

1000.7 208

1000.7 209

1000.8 210

1000.8 206

1000.8 202

1000.8 198

1000.8 190

1000.8 187

1000.8 183

1000.8 178

1000.8 173

1000.8 169

1000.8 165

1000.8 159

1000.9 154

1000.9 145

1000.9 137

1000.9 132

1000.9 127

1000.9 120

1000.9 114

1000.9 110

1000.9 105

1000.9 96

1000.9 90

1001.0 86

1001.0 80

1001.0 79

1001.0 78

1001.0 75

1001.0 74

1001.0 70

1001.0 67

1001.0 65

1001.0 62

1001.0 55

1001.1 51

1001.1 44

1001.1 40

1001.1 40

1001.1 36

1001.1 35

1001.1 33

1001.1 34

1001.1 35

1001.1 38

1001.1 39

1001.2 41

1001.2 44

1001.2 45

1001.2 47

1001.2 53

1001.2 58

1001.2 63

1001.2 68

1001.2 73

1001.2 76

1001.2 78

1001.3 81

1001.3 82

1001.3 83

1001.3 87

1001.3 92

1001.3 96

1001.3 98

1001.3 102

1001.3 106

1001.3 107

1001.3 106

1001.4 103

1001.4 102

1001.4 97

1001.4 93

1001.4 88

1001.4 85

1001.4 82

1001.4 82

1001.4 79

1001.4 78

1001.4 76

1001.5 76

1001.5 79

1001.5 79

1001.5 78

1001.5 79

1001.5 84

1001.5 86

1001.5 90

1001.5 98

1001.5 106

1001.5 112

1001.6 119

1001.6 123

1001.6 132

1001.6 139

1001.6 144

1001.6 155

1001.6 163

1001.6 172

1001.6 180

1001.6 187

1001.6 195

1001.7 202

1001.7 210

1001.7 215

1001.7 219

1001.7 220

1001.7 221

1001.7 221

1001.7 219

1001.7 219

1001.7 217

1001.7 214

1001.8 211

1001.8 206

1001.8 196

1001.8 191

1001.8 184

1001.8 179

1001.8 171

1001.8 161

1001.8 154

1001.8 148

1001.8 144

1001.8 136

1001.9 131

1001.9 127

1001.9 122

1001.9 116

1001.9 110

1001.9 106

1001.9 102

1001.9 96

1001.9 90

1001.9 89

1001.9 83

1002.0 81

1002.0 78

1002.0 75

1002.0 73

1002.0 69

1002.0 65

1002.0 63

1002.0 56

1002.0 51

1002.0 50

1002.0 48

1002.1 46

1002.1 45

1002.1 43

1002.1 40

1002.1 36

1002.1 31

1002.1 28

1002.1 26

1002.1 21

1002.1 23

1002.1 25

1002.2 24

1002.2 25

1002.2 28

1002.2 32

1002.2 33

1002.2 37

1002.2 40

1002.2 40

1002.2 40

1002.2 41

1002.2 43

1002.3 47

1002.3 50

1002.3 54

1002.3 56

1002.3 57

1002.3 59

1002.3 61

1002.3 60

1002.3 60

1002.3 59

1002.3 60

1002.4 60

1002.4 59

1002.4 62

1002.4 64

1002.4 61

1002.4 61

1002.4 61

1002.4 58

1002.4 54

1002.4 51

1002.4 48

1002.5 45

1002.5 44

1002.5 47

1002.5 52

1002.5 49

1002.5 48

1002.5 50

1002.5 52

1002.5 53

1002.5 53

1002.5 56

1002.6 58

1002.6 58

1002.6 61

1002.6 66

1002.6 70

1002.6 74

1002.6 75

1002.6 76

1002.6 77

1002.6 80

1002.6 83

1002.7 84

1002.7 83

1002.7 86

1002.7 86

1002.7 87

1002.7 87

1002.7 85

1002.7 84

1002.7 84

1002.7 83

1002.7 84

1002.8 83

1002.8 85

1002.8 86

1002.8 84

1002.8 82

1002.8 81

1002.8 80

1002.8 80

1002.8 76

1002.8 73

1002.8 74

1002.8 71

1002.9 69

1002.9 67

1002.9 64

1002.9 64

1002.9 64

1002.9 60

1002.9 56

1002.9 50

1002.9 48

1002.9 46

1002.9 42

1003.0 36

1003.0 33

1003.0 29

1003.0 25

1003.0 20

1003.0 15

1003.0 11

1003.0 4

1003.0 -0

1003.0 -5

1003.0 -10

1003.1 -11

1003.1 -13

1003.1 -12

1003.1 -12

1003.1 -12

1003.1 -13

1003.1 -16

1003.1 -16

1003.1 -15

1003.1 -15

1003.1 -13

1003.2 -11

1003.2 -6

1003.2 -4

1003.2 -1

1003.2 4

1003.2 10

1003.2 14

1003.2 18

1003.2 24

1003.2 27

1003.2 28

1003.3 31

1003.3 38

1003.3 44

1003.3 47

1003.3 47

1003.3 48

1003.3 53

1003.3 58

1003.3 58

1003.3 58

1003.3 57

1003.4 58

1003.4 59

1003.4 60

1003.4 61

1003.4 62

1003.4 61

1003.4 63

1003.4 65

1003.4 65

1003.4 65

1003.4 67

1003.5 68

1003.5 73

1003.5 74

1003.5 76

1003.5 77

1003.5 79

1003.5 83

1003.5 86

1003.5 89

1003.5 94

1003.5 95

1003.6 99

1003.6 102

1003.6 104

1003.6 105

1003.6 109

1003.6 115

1003.6 117

1003.6 119

1003.6 123

1003.6 124

1003.6 126

1003.7 130

1003.7 129

1003.7 129

1003.7 129

1003.7 129

1003.7 131

1003.7 131

1003.7 131

1003.7 129

1003.7 126

1003.7 125

1003.8 126

1003.8 125

1003.8 126

1003.8 125

1003.8 126

1003.8 125

1003.8 125

1003.8 122

1003.8 121

1003.8 117

1003.8 116

1003.9 116

1003.9 115

1003.9 110

1003.9 109

1003.9 106

1003.9 103

1003.9 97

1003.9 94

1003.9 91

1003.9 88

1003.9 80

1003.9 74

1004.0 71

1004.0 65

1004.0 57

1004.0 50

1004.0 44

1004.0 36

1004.0 29

1004.0 24

1004.0 22

1004.0 18

1004.0 10

1004.1 5

1004.1 -1

1004.1 -3

1004.1 -4

1004.1 -4

1004.1 -5

1004.1 -6

1004.1 -4

1004.1 -3

1004.1 -1

1004.1 -1

1004.2 -0

1004.2 3

1004.2 7

1004.2 10

1004.2 13

1004.2 15

1004.2 15

1004.2 17

1004.2 19

1004.2 22

1004.2 24

1004.3 27

1004.3 26

1004.3 27

1004.3 28

1004.3 33

1004.3 35

1004.3 38

1004.3 37

1004.3 35

1004.3 36

1004.3 40

1004.4 44

1004.4 47

1004.4 48

1004.4 45

1004.4 45

1004.4 48

1004.4 48

1004.4 51

1004.4 52

1004.4 51

1004.4 53

1004.5 57

1004.5 61

1004.5 62

1004.5 67

1004.5 71

1004.5 74

1004.5 78

1004.5 79

1004.5 78

1004.5 78

1004.5 76

1004.6 72

1004.6 73

1004.6 70

1004.6 66

1004.6 64

1004.6 60

1004.6 60

1004.6 59

1004.6 59

1004.6 59

1004.6 57

1004.7 56

1004.7 52

1004.7 52

1004.7 55

1004.7 55

1004.7 54

1004.7 50

1004.7 50

1004.7 48

1004.7 48

1004.7 47

1004.8 46

1004.8 47

1004.8 46

1004.8 46

1004.8 50

1004.8 52

1004.8 56

1004.8 58

1004.8 59

1004.8 56

1004.8 54

1004.9 54

1004.9 51

1004.9 49

1004.9 44

1004.9 41

1004.9 36

1004.9 32

1004.9 27

1004.9 25

1004.9 24

1004.9 21

1005.0 20

1005.0 15

1005.0 14

1005.0 9

1005.0 7

1005.0 3

1005.0 1

1005.0 -2

1005.0 -4

1005.0 -8

1005.0 -9

1005.1 -12

1005.1 -13

1005.1 -15

1005.1 -16

1005.1 -20

1005.1 -20

1005.1 -21

1005.1 -20

1005.1 -21

1005.1 -17

1005.1 -14

1005.1 -10

1005.2 -11

1005.2 -10

1005.2 -8

1005.2 -4

1005.2 -1

1005.2 3

1005.2 5

1005.2 6

1005.2 10

1005.2 12

1005.2 18

1005.3 23

1005.3 26

1005.3 31

1005.3 34

1005.3 38

1005.3 42

1005.3 48

1005.3 51

1005.3 58

1005.3 61

1005.3 63

1005.4 62

1005.4 62

1005.4 61

1005.4 62

1005.4 61

1005.4 66

1005.4 71

1005.4 75

1005.4 88

1005.4 99

1005.4 107

1005.5 112

1005.5 119

1005.5 129

1005.5 135

1005.5 143

1005.5 149

1005.5 159

1005.5 169

1005.5 178

1005.5 188

1005.5 196

1005.6 200

1005.6 207

1005.6 215

1005.6 221

1005.6 225

1005.6 228

1005.6 231

1005.6 234

1005.6 235

1005.6 237

1005.6 239

1005.7 238

1005.7 235

1005.7 233

1005.7 225

1005.7 216

1005.7 209

1005.7 205

1005.7 203

1005.7 202

1005.7 202

1005.7 202

1005.8 199

1005.8 196

1005.8 195

1005.8 186

1005.8 179

1005.8 170

1005.8 164

1005.8 161

1005.8 156

1005.8 151

1005.8 144

1005.9 138

1005.9 130

1005.9 122

1005.9 115

1005.9 105

1005.9 99

1005.9 95

1005.9 90

1005.9 85

1005.9 80

1005.9 77

1006.0 74

1006.0 70

1006.0 68

1006.0 68

1006.0 64

1006.0 59

1006.0 58

1006.0 54

1006.0 49

1006.0 47

1006.0 46

1006.1 47

1006.1 46

1006.1 43

1006.1 39

1006.1 34

1006.1 28

1006.1 26

1006.1 26

1006.1 25

1006.1 22

1006.1 20

1006.2 19

1006.2 21

1006.2 18

1006.2 14

1006.2 16

1006.2 19

1006.2 20

1006.2 21

1006.2 28

1006.2 33

1006.2 37

1006.3 41

1006.3 43

1006.3 46

1006.3 48

1006.3 51

1006.3 54

1006.3 56

1006.3 57

1006.3 55

1006.3 54

1006.3 55

1006.3 55

1006.4 55

1006.4 55

1006.4 56

1006.4 53

1006.4 52

1006.4 53

1006.4 55

1006.4 59

1006.4 61

1006.4 64

1006.4 72

1006.5 76

1006.5 79

1006.5 83

1006.5 88

1006.5 93

1006.5 102

1006.5 111

1006.5 122

1006.5 136

1006.5 147

1006.5 155

1006.6 163

1006.6 174

1006.6 180

1006.6 185

1006.6 189

1006.6 192

1006.6 197

1006.6 200

1006.6 205

1006.6 205

1006.6 205

1006.7 203

1006.7 202

1006.7 199

1006.7 196

1006.7 193

1006.7 190

1006.7 184

1006.7 182

1006.7 180

1006.7 180

1006.7 178

1006.8 174

1006.8 166

1006.8 158

1006.8 149

1006.8 142

1006.8 135

1006.8 128

1006.8 122

1006.8 120

1006.8 118

1006.8 118

1006.9 117

1006.9 114

1006.9 110

1006.9 104

1006.9 94

1006.9 89

1006.9 86

1006.9 81

1006.9 73

1006.9 67

1006.9 66

1007.0 67

1007.0 63

1007.0 59

1007.0 54

1007.0 49

1007.0 44

1007.0 42

1007.0 37

1007.0 37

1007.0 35

1007.0 33

1007.1 29

1007.1 26

1007.1 25

1007.1 20

1007.1 16

1007.1 12

1007.1 8

1007.1 6

1007.1 4

1007.1 5

1007.1 7

1007.2 9

1007.2 14

1007.2 17

1007.2 17

1007.2 18

1007.2 18

1007.2 16

1007.2 17

1007.2 18

1007.2 21

1007.2 29

1007.3 34

1007.3 39

1007.3 43

1007.3 49

1007.3 53

1007.3 56

1007.3 58

1007.3 61

1007.3 64

1007.3 67

1007.3 71

1007.4 74

1007.4 75

1007.4 76

1007.4 79

1007.4 83

1007.4 86

1007.4 90

1007.4 95

1007.4 99

1007.4 103

1007.4 105

1007.5 107

1007.5 111

1007.5 116

1007.5 120

1007.5 126

1007.5 131

1007.5 132

1007.5 135

1007.5 138

1007.5 141

1007.5 147

1007.6 152

1007.6 159

1007.6 165

1007.6 169

1007.6 169

1007.6 169

1007.6 171

1007.6 174

1007.6 177

1007.6 179

1007.6 179

1007.7 180

1007.7 181

1007.7 181

1007.7 183

1007.7 186

1007.7 184

1007.7 182

1007.7 181

1007.7 182

1007.7 180

1007.7 176

1007.7 173

1007.8 167

1007.8 162

1007.8 157

1007.8 152

1007.8 146

1007.8 142

1007.8 138

1007.8 134

1007.8 131

1007.8 127

1007.8 125

1007.9 124

1007.9 119

1007.9 116

1007.9 114

1007.9 111

1007.9 105

1007.9 100

1007.9 95

1007.9 93

1007.9 93

1007.9 94

1008.0 94

1008.0 93

1008.0 91

1008.0 88

1008.0 89

1008.0 90

1008.0 88

1008.0 86

1008.0 82

1008.0 76

1008.0 73

1008.1 68

1008.1 64

1008.1 59

1008.1 55

1008.1 51

1008.1 50

1008.1 49

1008.1 45

1008.1 41

1008.1 38

1008.1 37

1008.2 36

1008.2 34

1008.2 35

1008.2 32

1008.2 31

1008.2 28

1008.2 27

1008.2 27

1008.2 26

1008.2 26

1008.2 27

1008.3 29

1008.3 32

1008.3 33

1008.3 37

1008.3 39

1008.3 40

1008.3 40

1008.3 39

1008.3 37

1008.3 40

1008.3 40

1008.4 40

1008.4 42

1008.4 43

1008.4 45

1008.4 48

1008.4 51

1008.4 53

1008.4 57

1008.4 62

1008.4 68

1008.4 72

1008.5 72

1008.5 77

1008.5 79

1008.5 81

1008.5 87

1008.5 93

1008.5 96

1008.5 100

1008.5 103

1008.5 109

1008.5 114

1008.6 119

1008.6 124

1008.6 128

1008.6 132

1008.6 134

1008.6 135

1008.6 137

1008.6 137

1008.6 140

1008.6 137

1008.6 137

1008.7 134

1008.7 130

1008.7 125

1008.7 125

1008.7 122

1008.7 120

1008.7 118

1008.7 117

1008.7 115

1008.7 113

1008.7 107

1008.8 102

1008.8 99

1008.8 93

1008.8 89

1008.8 82

1008.8 77

1008.8 76

1008.8 72

1008.8 70

1008.8 70

1008.8 66

1008.9 61

1008.9 60

1008.9 61

1008.9 60

1008.9 59

1008.9 58

1008.9 58

1008.9 56

1008.9 53

1008.9 51

1008.9 51

1009.0 49

1009.0 48

1009.0 46

1009.0 40

1009.0 36

1009.0 30

1009.0 24

1009.0 23

1009.0 22

1009.0 19

1009.0 18

1009.1 18

1009.1 15

1009.1 11

1009.1 9

1009.1 7

1009.1 5

1009.1 3

1009.1 1

1009.1 2

1009.1 3

1009.1 4

1009.2 3

1009.2 2

1009.2 2

1009.2 1

1009.2 0

1009.2 4

1009.2 6

1009.2 11

1009.2 13

1009.2 17

1009.2 19

1009.3 21

1009.3 21

1009.3 19

1009.3 18

1009.3 20

1009.3 23

1009.3 24

1009.3 25

1009.3 28

1009.3 33

1009.3 39

1009.3 44

1009.4 49

1009.4 53

1009.4 60

1009.4 67

1009.4 72

1009.4 78

1009.4 81

1009.4 85

1009.4 88

1009.4 91
[truncated: 1,138,589 more chars]
